# Supplementary material for: Echinatin attenuates acute lung injury and inflammatory responses via TAK1-MAPK/NF-κB and Keap1-Nrf2-HO-1 signaling pathways in macrophages
Source: PLoS One. 2024 May 16;19(5):e0303556. doi: 10.1371/journal.pone.0303556 (PMC11098428; doi:10.1371/journal.pone.0303556)
Supplement: S1 File — (ZIP) [file pone.0303556.s002.zip]

Archive with 24 entries (23 files):
- Supporting Information/
- Supporting Information/Fig 1-CCK-8.xlsx
- Supporting Information/Fig 1-NO.xlsx
- Supporting Information/Fig 1-PGE2.xlsx
- Supporting Information/Fig 1-qRT-PCR.xlsx
- Supporting Information/Fig 1-Western blot.xlsx
- Supporting Information/Fig 2-CCK-8.xlsx
- Supporting Information/Fig 2-NO.xlsx
- Supporting Information/Fig 2-PGE2.xlsx
- Supporting Information/Fig 2-qRT-PCR.xlsx
- Supporting Information/Fig 2-Western blot.xlsx
- Supporting Information/Fig 3-ELISA.xlsx
- Supporting Information/Fig 3-qRT-PCR.xlsx
- Supporting Information/Fig 4-Western blot.xlsx
- Supporting Information/Fig 5-Western blot.xlsx
- Supporting Information/Fig 6-Western blot.xlsx
- Supporting Information/Fig 7-CETSA.xlsx
- Supporting Information/Fig 7-molecular docking-Keap1.pdb
- Supporting Information/Fig 7-molecular docking-TAK1.pdb
- Supporting Information/Fig 8-ELISA.xlsx
- Supporting Information/Fig 8-lung injury score.xlsx
- Supporting Information/S1_Fig-CETSA.xlsx
- Supporting Information/S1_Fig.tif
- Supporting Information/S1_raw gel images.pdf
