# Supplementary material for: Echinatin attenuates acute lung injury and inflammatory responses via TAK1-MAPK/NF-κB and Keap1-Nrf2-HO-1 signaling pathways in macrophages
Source: PLoS One. 2024 May 16;19(5):e0303556. doi: 10.1371/journal.pone.0303556 (PMC11098428; doi:10.1371/journal.pone.0303556)
Supplement: S1 File — (ZIP) [file pone.0303556.s002.zip › Supporting Information/Fig 1-CCK-8.xlsx]

## Sheet: CCK-8
MH-S	culture medium	0	1	2	5	10	15	20	25	30	40
	0.114	1.275	1.272	1.377	1.277	1.333	1.428	1.548	1.373	1.155	0.966
	0.114	1.336	1.318	1.492	1.41	1.38	1.46	1.554	1.444	1.183	1.032
	0.112	1.333	1.333	1.458	1.416	1.535	1.357	1.605	1.453	1.115	0.992
	0.112	1.343	1.297	1.325	1.359	1.485	1.481	1.645	1.363	1.147	0.957
	0.113	1.32175
		96.1125	95.8644	104.549	96.2779	100.91	108.768	118.693	104.218	86.1869	70.5542
		101.158	99.6691	114.061	107.279	104.797	111.414	119.189	110.091	88.5029	76.0132
		100.91	100.91	111.249	107.775	117.618	102.895	123.408	110.835	82.8784	72.7047
		101.737	97.9322	100.248	103.06	113.482	113.151	126.716	103.391	85.5252	69.8098
