# Supplementary material for: Echinatin attenuates acute lung injury and inflammatory responses via TAK1-MAPK/NF-κB and Keap1-Nrf2-HO-1 signaling pathways in macrophages
Source: PLoS One. 2024 May 16;19(5):e0303556. doi: 10.1371/journal.pone.0303556 (PMC11098428; doi:10.1371/journal.pone.0303556)
Supplement: S1 File — (ZIP) [file pone.0303556.s002.zip › Supporting Information/Fig 1-NO.xlsx]

## Sheet: standard curve
	standard curve		calibrate
	100	0.969	0.93
	60	0.62	0.581
	40	0.428	0.389
	20	0.248	0.209
	10	0.142	0.103
	5	0.094	0.055
	2	0.062	0.023
	1	0.05	0.011
	0	0.039	0

## Sheet: NO
MH-S	Con	M	Cur10	1	2	5	10	15	20	25	30	30 without LPS
	0.045	0.094	0.053	0.081	0.083	0.072	0.058	0.05	0.049	0.046	0.046	0.044
	0.045	0.089	0.053	0.082	0.08	0.068	0.057	0.05	0.045	0.045	0.046	0.046
	0.047	0.087	0.055	0.084	0.079	0.067	0.058	0.048	0.046	0.046	0.048	0.046
	3.90323	9.17204	4.76344	7.77419	7.98925	6.80645	5.30108	4.44086	4.33333	4.01075	4.01075	3.7957
	3.90323	8.63441	4.76344	7.88172	7.66667	6.37634	5.19355	4.44086	3.90323	3.90323	4.01075	4.01075
	4.11828	8.41935	4.97849	8.09677	7.55914	6.26882	5.30108	4.22581	4.01075	4.01075	4.22581	4.01075
