# Supplementary material for: Echinatin attenuates acute lung injury and inflammatory responses via TAK1-MAPK/NF-κB and Keap1-Nrf2-HO-1 signaling pathways in macrophages
Source: PLoS One. 2024 May 16;19(5):e0303556. doi: 10.1371/journal.pone.0303556 (PMC11098428; doi:10.1371/journal.pone.0303556)
Supplement: S1 File — (ZIP) [file pone.0303556.s002.zip › Supporting Information/Fig 1-PGE2.xlsx]

## Sheet: PGE2
	OD值	浓度（pg/ml）
A	0.1448	2000
B	0.222	1000
C	0.3753	500
D	0.6003	250
E	0.8597	125
F	1.218	62.5
G	1.5545	31.25
空白	2.0501	0
	横坐标	纵坐标
												OD			PGE2（pg/mL）
											control	0.956	1.0351	0.9897	101.724	88.0946	95.5863
											LPS	0.6952	0.6875	0.7398	175.741	179.015	158.423
											Curcumin	0.7962	0.8285	0.9293	139.917	130.71	106.982
											3	0.7122	0.7134	0.7934	168.822	168.349	140.759
											10	0.789	0.819	0.874	142.097	133.324	119.158
											30	0.9008	0.9153	0.8876	113.025	109.892	115.988
