# Supplementary material for: Echinatin attenuates acute lung injury and inflammatory responses via TAK1-MAPK/NF-κB and Keap1-Nrf2-HO-1 signaling pathways in macrophages
Source: PLoS One. 2024 May 16;19(5):e0303556. doi: 10.1371/journal.pone.0303556 (PMC11098428; doi:10.1371/journal.pone.0303556)
Supplement: S1 File — (ZIP) [file pone.0303556.s002.zip › Supporting Information/Fig 1-qRT-PCR.xlsx]

## Sheet: iNOS+COX-
		control	LPS	curcumin	3	10	30
	GAPDH	15.74	16.92	15.78	14.59	16.4	15.4
		15.92	16.87	15.73	14.58	16.28	15.25
		15.65	17.12	15.71	14.66	16.28	15.43
		15.77	16.97	15.74	14.61	16.32	15.36
	iNOS	29.83	23.33	25.17	23.43	24.15	27.06
		29.78	23.35	25.09	23.48	24.02	27.16
		29.08	23.25	24.92	23.68	24.43	26.53
	COX2	24.13	18.11	18.84	18.35	19.27	20.75
		24.24	18.02	18.77	18.39	19.24	21.08
		24.04	17.96	18.96	18.21	19.31	20.84
	iNOS	14.06	7.56	9.4	7.66	8.38	11.29
		14.01	7.58	9.32	7.71	8.25	11.39
		13.31	7.48	9.15	7.91	8.66	10.76
			7.54
	COX2	8.36	2.34	3.07	2.58	3.5	4.98
		8.47	2.25	3	2.62	3.47	5.31
		8.27	2.19	3.19	2.44	3.54	5.07
			2.26
	iNOS	6.52	0.02	1.86	0.12	0.84	3.75
		6.47	0.04	1.78	0.17	0.71	3.85
		5.77	-0.06	1.61	0.37	1.12	3.22
	COX2	6.1	0.08	0.81	0.32	1.24	2.72
		6.21	-0.01	0.74	0.36	1.21	3.05
		6.01	-0.07	0.93	0.18	1.28	2.81
	iNOS	0.0108964	0.986233	0.275476	0.920188	0.558644	0.0743254
		0.0112807	0.972655	0.291183	0.888843	0.61132	0.0693481
		0.0183255	1.04247	0.327598	0.773782	0.460094	0.107321
			1.00045
	COX2	0.0145786	0.946058	0.570382	0.80107	0.423373	0.151774
		0.0135084	1.00696	0.598739	0.779165	0.432269	0.120742
		0.0155171	1.04972	0.524858	0.882703	0.411796	0.142595
			1.00091
