# Supplementary material for: Echinatin attenuates acute lung injury and inflammatory responses via TAK1-MAPK/NF-κB and Keap1-Nrf2-HO-1 signaling pathways in macrophages
Source: PLoS One. 2024 May 16;19(5):e0303556. doi: 10.1371/journal.pone.0303556 (PMC11098428; doi:10.1371/journal.pone.0303556)
Supplement: S1 File — (ZIP) [file pone.0303556.s002.zip › Supporting Information/Fig 1-Western blot.xlsx]

## Sheet: iNOS
			iNOS
MH-S		control	12553	12371	12959
		LPS	72821	73271	70515
		curcumin	42444	41916	43911
		3	62675	50572	57538
		10	37268	29613	33416
		30	25807	19302	23056
			GAPDH
		control	73946	76569	70882
		LPS	61414	70536	76550
		curcumin	65423	75320	84495
		3	69321	70009	75419
		10	73409	64347	66366
		30	76839	68336	78542
			iNOS/GAPDH
		control	0.169759	0.161567	0.182825
		LPS	1.18574	1.03877	0.921163
		curcumin	0.648763	0.556506	0.519688
		3	0.904127	0.722364	0.762911
		10	0.507676	0.460208	0.503511
		30	0.335858	0.282457	0.29355
	LPS Average		Normalize
	1.04856	control	0.161897	0.154085	0.174358
		LPS	1.13083	0.990669	0.878504
		curcumin	0.618718	0.530734	0.495621
		3	0.862257	0.688912	0.727581
		10	0.484166	0.438896	0.480193
		30	0.320304	0.269377	0.279956

## Sheet: COX-2
			COX-2
MH-S		control	3980	4875	4119
		LPS	62939	63299	66862
		curcumin	50726	49808	47750
		3	59437	56278	51975
		10	53529	50830	51691
		30	42708	45433	40780
			GAPDH
		control	62257	68344	60350
		LPS	61916	61707	53859
		curcumin	67694	69437	61494
		3	65828	67407	62219
		10	79599	73916	66600
		30	67247	71090	75700
			COX2/GAPDH
		control	0.0639286	0.0713303	0.0682519
		LPS	1.01652	1.0258	1.24143
		curcumin	0.749343	0.717312	0.776499
		3	0.902914	0.834898	0.835356
		10	0.672483	0.687672	0.776141
		30	0.635092	0.639091	0.538705
	LPS Average		Normalize
	1.09458	control	0.0584045	0.0651667	0.0623542
		LPS	0.928685	0.93716	1.13416
		curcumin	0.684592	0.655329	0.709401
		3	0.824893	0.762755	0.763173
		10	0.614374	0.628251	0.709075
		30	0.580213	0.583867	0.492156
						68452
						56676
						59008
						57465
						59100
						59337
