# Supplementary material for: Echinatin attenuates acute lung injury and inflammatory responses via TAK1-MAPK/NF-κB and Keap1-Nrf2-HO-1 signaling pathways in macrophages
Source: PLoS One. 2024 May 16;19(5):e0303556. doi: 10.1371/journal.pone.0303556 (PMC11098428; doi:10.1371/journal.pone.0303556)
Supplement: S1 File — (ZIP) [file pone.0303556.s002.zip › Supporting Information/Fig 2-CCK-8.xlsx]

## Sheet: CCK-8
culture medium	0	1	2	5	10	20	25	30	40
0.197	1.483	1.405	1.479	1.581	1.728	1.727	1.679	1.594	1.269
0.192	1.414	1.507	1.436	1.667	1.652	1.694	1.619	1.634	1.27
0.194	1.538	1.5	1.391	1.676	1.778	1.584	1.54	1.587	1.201
0.193	1.409	1.422	1.519	1.499	1.644	1.514	1.498	1.525	1.24
0.194	1.461
	101.736	95.5801	101.421	109.471	121.073	120.994	117.206	110.497	84.8461
	96.2904	103.631	98.0268	116.259	115.075	118.39	112.47	113.654	84.925
	106.077	103.078	94.4751	116.969	125.02	109.708	106.235	109.945	79.4791
	95.8958	96.9219	104.578	102.999	114.444	104.183	102.92	105.051	82.5572
