# Supplementary material for: Echinatin attenuates acute lung injury and inflammatory responses via TAK1-MAPK/NF-κB and Keap1-Nrf2-HO-1 signaling pathways in macrophages
Source: PLoS One. 2024 May 16;19(5):e0303556. doi: 10.1371/journal.pone.0303556 (PMC11098428; doi:10.1371/journal.pone.0303556)
Supplement: S1 File — (ZIP) [file pone.0303556.s002.zip › Supporting Information/Fig 2-NO.xlsx]

## Sheet: 标曲
	标曲		校正
	100	0.969	0.93
	60	0.62	0.581
	40	0.428	0.389
	20	0.248	0.209
	10	0.142	0.103
	5	0.094	0.055
	2	0.062	0.023
	1	0.05	0.011
	0	0.039	0

## Sheet: NO
RAW264.7	Con	M	Curcumin	1	2	5	10	20	25	30	30 without LPS
	0.053	0.235	0.053	0.199	0.188	0.176	0.141	0.079	0.059	0.052	0.052
	0.053	0.245	0.054	0.195	0.192	0.178	0.136	0.082	0.057	0.051	0.051
	0.052	0.237	0.052	0.203	0.19	0.173	0.141	0.08	0.055	0.052	0.061
	NO
	4.76344	24.3333	4.76344	20.4624	19.2796	17.9892	14.2258	7.55914	5.4086	4.65591	4.65591
	4.76344	25.4086	4.87097	20.0323	19.7097	18.2043	13.6882	7.88172	5.19355	4.54839	4.54839
	4.65591	24.5484	4.65591	20.8925	19.4946	17.6667	14.2258	7.66667	4.97849	4.65591	5.62366
