# Supplementary material for: Echinatin attenuates acute lung injury and inflammatory responses via TAK1-MAPK/NF-κB and Keap1-Nrf2-HO-1 signaling pathways in macrophages
Source: PLoS One. 2024 May 16;19(5):e0303556. doi: 10.1371/journal.pone.0303556 (PMC11098428; doi:10.1371/journal.pone.0303556)
Supplement: S1 File — (ZIP) [file pone.0303556.s002.zip › Supporting Information/Fig 2-PGE2.xlsx]

## Sheet: PGE2
					Ech
OD	Control	LPS	Curcumin	3	10	30
	0.7384	0.076	0.3351	0.0881	0.151	0.3041
	0.8301	0.0823	0.4025	0.0833	0.1545	0.3251
	0.7733	0.0815	0.3786	0.08	0.1638	0.3648
PGE2 (pg/mL)	39.524	1095.46	315.024	1023.61	732.224	359.895
	11.8105	1057.32	236.693	1051.41	719.348	328.786
	28.2292	1062.07	261.899	1071.06	686.521	277.661
