# Supplementary material for: Echinatin attenuates acute lung injury and inflammatory responses via TAK1-MAPK/NF-κB and Keap1-Nrf2-HO-1 signaling pathways in macrophages
Source: PLoS One. 2024 May 16;19(5):e0303556. doi: 10.1371/journal.pone.0303556 (PMC11098428; doi:10.1371/journal.pone.0303556)
Supplement: S1 File — (ZIP) [file pone.0303556.s002.zip › Supporting Information/Fig 2-qRT-PCR.xlsx]

## Sheet: iNOS+COX2
	Control	LPS	Curcumin	D	Z	H		1st		Control	LPS	Curcumin	D	Z	H
GAPDH	17.11	17.35	17.15	17.17	17.48	17.28			GAPDH	16.6	17.26	16.83	16.81	17.87	16.91
	17.1	17.45	17.16	16.95	17.66	17.38				16.72	17.29	17.04	17.02	17.78	17.08
	17.01	17.39	17.19	17.14	17.72	17.47				16.83	17.25	17.09	17.15	17.98	17.01
iNOS	24.34	21.06	21.6	20.9	22.1	22.23			COX2	22.43	18.43	19.08	18	19.32	19.24
	24.21	21.19	21.76	21.07	22.16	22.27				22.39	18.43	19.29	18.01	19.35	19.47
	24.11	21.17	21.87	21.12	22.24	22.37				22.59	18.42	19.05	18.1	19.42	19.36
ΔCt	7.23	3.71	4.45	3.73	4.62	4.95			ΔCt	5.83	1.17	2.25	1.19	1.45	2.33
	7.11	3.74	4.6	4.12	4.5	4.89				5.67	1.14	2.25	0.99	1.57	2.39
	7.1	3.78	4.68	3.98	4.52	4.9				5.76	1.17	1.96	0.95	1.44	2.35
		3.74333									1.16
ΔΔCt	3.48667	-0.0333333	0.706667	-0.0133333	0.876667	1.20667			ΔΔCt	4.67	0.01	1.09	0.03	0.29	1.17
	3.36667	-0.00333333	0.856667	0.376667	0.756667	1.14667				4.51	-0.02	1.09	-0.17	0.41	1.23
	3.35667	0.0366667	0.936667	0.236667	0.776667	1.15667				4.6	0.01	0.8	-0.21	0.28	1.19
	0.089209	1.02337	0.612734	1.00928	0.544624	0.433269				0.0392817	0.993092	0.469761	0.97942	0.817902	0.444421
	0.0969465	1.00231	0.552227	0.770215	0.591862	0.451668				0.0438889	1.01396	0.469761	1.12506	0.752623	0.426317
	0.0976209	0.974905	0.522439	0.848704	0.583714	0.448548				0.0412346	0.993092	0.574349	1.15669	0.823591	0.438303
