# Supplementary material for: Echinatin attenuates acute lung injury and inflammatory responses via TAK1-MAPK/NF-κB and Keap1-Nrf2-HO-1 signaling pathways in macrophages
Source: PLoS One. 2024 May 16;19(5):e0303556. doi: 10.1371/journal.pone.0303556 (PMC11098428; doi:10.1371/journal.pone.0303556)
Supplement: S1 File — (ZIP) [file pone.0303556.s002.zip › Supporting Information/Fig 2-Western blot.xlsx]

## Sheet: iNOS
	iNOS					GAPDH
control	7452	5808	6202		control	70271	72407	70734
LPS	72739	68793	69815		LPS	65143	72240	69066
curcumin	6354	6735	7121		curcumin	57108	58211	56662
3	57520	64209	69250		3	71071	66979	65449
10	45854	62384	44846		10	66650	70556	68793
30	12320	22964	17210		30	57317	61876	59993
			iNOS/GAPDH
		control	0.106047	0.0802132	0.0876806
		LPS	1.11661	0.952284	1.01084
		curcumin	0.111263	0.1157	0.125675
		3	0.809332	0.958644	1.05808
		10	0.687982	0.884177	0.651898
		30	0.214945	0.371129	0.286867
		LPS Average
		1.11789	Normalize
			0.0948631	0.0717541	0.0784339
			0.998849	0.851857	0.904242
			0.0995292	0.103498	0.112422
			0.72398	0.857546	0.946492
			0.615428	0.790933	0.583149
			0.192277	0.331991	0.256614

## Sheet: COX-2
		COX-2
control	23227	16597	7861
LPS	75853	72741	66965
curcumin	56271	60778	40294
3	64401	52130	50253
10	66103	44409	44917
30	51317	36849	47646
GAPDH
control	68527	69092	65976
LPS	69650	62075	60038
curcumin	67025	62016	56771
3	68682	60520	56147
10	74977	62956	57057
30	75955	74071	74770
					LPS Average
	COX2/GAPDH				1.12542
control	0.338947	0.240216	0.119149
LPS	1.08906	1.17182	1.11538
curcumin	0.839552	0.980037	0.709764
3	0.937669	0.861368	0.895026
10	0.881644	0.705397	0.78723
30	0.675624	0.497482	0.637234
	Normalize
	0.301173	0.213446	0.105871
	0.967691	1.04123	0.991076
	0.74599	0.870819	0.630666
	0.833173	0.765375	0.795281
	0.783391	0.626786	0.699499
	0.60033	0.442041	0.566219
