# Supplementary material for: Echinatin attenuates acute lung injury and inflammatory responses via TAK1-MAPK/NF-κB and Keap1-Nrf2-HO-1 signaling pathways in macrophages
Source: PLoS One. 2024 May 16;19(5):e0303556. doi: 10.1371/journal.pone.0303556 (PMC11098428; doi:10.1371/journal.pone.0303556)
Supplement: S1 File — (ZIP) [file pone.0303556.s002.zip › Supporting Information/Fig 3-ELISA.xlsx]

## Sheet: 细胞-IL-1β
	450nm								450nm	570nm	OD450-OD570	pg/ml
	C	LPS	Curcumin	3	10	30			0.763	0.04	0.723	200
	0.061	0.154	0.098	0.106	0.083	0.068			0.405	0.039	0.366	100
	0.062	0.147	0.094	0.101	0.084	0.062			0.246	0.038	0.208	50
	0.062	0.144	0.095	0.093	0.078	0.063			0.151	0.038	0.113	25
									0.103	0.038	0.065	12.5
	570nm								0.08	0.037	0.043	6.25
	C	LPS	Curcumin	3	10	30			0.076	0.038	0.038	3.125
	0.036	0.038	0.038	0.038	0.038	0.038			0.062	0.037	0.025	0
	0.037	0.038	0.037	0.038	0.037	0.037
	0.037	0.038	0.037	0.037	0.037	0.037
	OD450-OD570
	0.025	0.116	0.06	0.068	0.045	0.03
	0.025	0.109	0.057	0.063	0.047	0.025
	0.025	0.106	0.058	0.056	0.041	0.026
	IL-1β（pg/mL）
	0.0755	26.187	10.1184	12.4139	5.8143	1.5102
	0.0755	24.1785	9.25758	10.9792	6.38818	0.0755
	0.0755	23.3176	9.54452	8.97064	4.66654	0.36244

## Sheet: IL-6
										450nm	570nm	OD450-OD570	pg/ml
	450nm				Ech					1.562	0.045	1.517	500
	control	LPS×30	curcumin×10	L×30	M×30	H				0.824	0.04	0.784	250
	0.135	0.727	0.216	0.416	0.159	0.238				0.575	0.039	0.536	125
	0.144	0.694	0.211	0.4	0.166	0.223				0.364	0.039	0.325	62.5
	0.137	0.703	0.21	0.42	0.162	0.235				0.229	0.043	0.186	31.25
										0.159	0.038	0.121	15.625
	570nm									0.125	0.038	0.087	7.8125
	0.037	0.039	0.038	0.038	0.037	0.038				0.113	0.037	0.076	3.9
	0.038	0.04	0.039	0.038	0.04	0.038				0.105	0.038	0.067	1.95
	0.037	0.039	0.038	0.038	0.036	0.038				0.103	0.042	0.061	0
	OD450-OD570
	0.098	0.688	0.178	0.378	0.122	0.2
	0.106	0.654	0.172	0.362	0.126	0.185
	0.1	0.664	0.172	0.382	0.126	0.197
	IL-6（pg/mL）
	4.30092	6209.69	317.841	3014.76	376.376	39.342
	7.04924	5859.27	297.229	2849.86	417.601	34.1889
	4.988	5962.34	297.229	3055.99	417.601	38.3114
