# Supplementary material for: Echinatin attenuates acute lung injury and inflammatory responses via TAK1-MAPK/NF-κB and Keap1-Nrf2-HO-1 signaling pathways in macrophages
Source: PLoS One. 2024 May 16;19(5):e0303556. doi: 10.1371/journal.pone.0303556 (PMC11098428; doi:10.1371/journal.pone.0303556)
Supplement: S1 File — (ZIP) [file pone.0303556.s002.zip › Supporting Information/Fig 3-qRT-PCR.xlsx]

## Sheet: IL-1β+IL-6
		Control	LPS	Curcumin	3	10	30			Control	LPS	Curcumin	3	10	30
	GAPDH	17.21	17.06	16.56	16.25	16.97	16.1		GAPDH	16.1	16.74	16.41	16.48	17.28	16.54
		17.23	17.03	16.32	16.24	16.89	16.02			16.42	16.94	16.64	16.68	17.3	16.55
		17.23	16.86	16.55	16.23	17.01	16.12			16.3	16.76	16.59	16.52	17.18	16.42
	IL-1β	26.4	14.62	15.54	14.2	15.17	16.18		IL-6	23.12	16.93	17.15	17.02	18.18	18.99
		26.58	14.56	15.5	14.19	15.18	16.18			23.03	17.19	17.24	16.89	18.1	19.08
		26.42	14.6	15.33	14.18	15.22	16.25			22.87	16.69	17.26	16.83	18.04	18.92
	ΔCt	9.19	-2.44	-1.02	-2.05	-1.8	0.08		ΔCt	7.02	0.19	0.74	0.54	0.9	2.45
		9.35	-2.47	-0.82	-2.05	-1.71	0.16			6.61	0.25	0.6	0.21	0.8	2.53
		9.19	-2.26	-1.22	-2.05	-1.79	0.13			6.57	-0.07	0.67	0.31	0.86	2.5
			-2.39								0.123333
	ΔΔCt	11.58	-0.05	1.37	0.34	0.59	2.47		ΔΔCt	6.89667	0.0666667	0.616667	0.416667	0.776667	2.32667
		11.74	-0.08	1.57	0.34	0.68	2.55			6.48667	0.126667	0.476667	0.0866667	0.676667	2.40667
		11.58	0.13	1.17	0.34	0.6	2.52			6.44667	-0.193333	0.546667	0.186667	0.736667	2.37667
		0.000326642	1.03526	0.386891	0.790041	0.664343	0.180491			0.0083926	0.954842	0.652176	0.749154	0.583714	0.199344
		0.000292353	1.05702	0.336808	0.790041	0.624165	0.170755			0.0111511	0.915945	0.718636	0.941696	0.625609	0.188591
		0.000326642	0.913831	0.444421	0.790041	0.659754	0.174343			0.0114646	1.1434	0.6846	0.878633	0.600124	0.192554
