# Supplementary material for: Echinatin attenuates acute lung injury and inflammatory responses via TAK1-MAPK/NF-κB and Keap1-Nrf2-HO-1 signaling pathways in macrophages
Source: PLoS One. 2024 May 16;19(5):e0303556. doi: 10.1371/journal.pone.0303556 (PMC11098428; doi:10.1371/journal.pone.0303556)
Supplement: S1 File — (ZIP) [file pone.0303556.s002.zip › Supporting Information/Fig 4-Western blot.xlsx]

## Sheet: p-TAK1
	p-TAK1						p-TAK1/TAK1				Normalize				LPS Average
	control	13979	13680	13539		control	0.208757	0.189623	0.202365		0.191885	0.174298	0.186009		1.08793
	LPS	72565	69178	63624		LPS	1.14938	1.00727	1.10714		1.05649	0.925856	1.01766
	curcumin	12791	12199	12874		curcumin	0.257359	0.224205	0.24884		0.236559	0.206084	0.228728
Ech	3	51858	63565	60310		3	1.01786	1.06565	1.09631		0.935596	0.979523	1.0077
	10	37034	39549	47857		10	0.719722	0.718628	0.820847		0.661552	0.660547	0.754504
	30	29289	26843	29288		30	0.405014	0.49492	0.486657		0.37228	0.45492	0.447324
	TAK1
	control	66963	72143	66904
	LPS	63134	68679	57467
	curcumin	49701	54410	51736
	3	50948	59649	55012
	10	51456	55034	58302
	30	72316	54237	60182

## Sheet: p-IKK
		p-IKK				IKK
	control	25432	26783	24727		40231	54340	38903
	LPS	65726	64435	68704		45733	53306	59511
	curcumin	58077	46463	28980		71528	49195	42263
	3	73888	63663	60884		59282	56284	57204
	10	58977	65060	48999		55406	57645	53699
	30	45051	51027	33160		47279	67212	57258
				p-IKK/IKK				LPS Average		Normalize
			control	0.632149	0.492878	0.635607		1.26681		0.49901	0.389071	0.501739
			LPS	1.43717	1.20878	1.15448				1.13448	0.954191	0.911328
			curcumin	0.811948	0.944466	0.685706				0.640941	0.745549	0.541287
			3	1.24638	1.1311	1.06433				0.983877	0.892878	0.840169
			10	1.06445	1.12863	0.912475				0.840264	0.890927	0.720296
			30	0.952875	0.759195	0.579133				0.752187	0.599298	0.45716

## Sheet: p-IκBα
	p-IκBα					Tubulin
control	32666	27329	38095		control	72561	56323	58254
LPS	73479	52727	53036		LPS	53490	37713	49516
curcumin	23921	34840	31978		curcumin	37898	58607	49004
3	51582	70998	61180		3	40315	58480	46360
10	40849	64347	35198		10	41309	55469	41397
30	25880	48035	18032		30	47968	75128	37056
				p-IκBα/Tubulin				LPS Average		Normalize
			control	0.450187	0.485219	0.653947		1.28097		0.351443	0.378792	0.510511
			LPS	1.3737	1.39811	1.07109				1.07239	1.09145	0.836157
			curcumin	0.631194	0.594468	0.652559				0.492749	0.464078	0.509427
			3	1.27947	1.21406	1.31967				0.998836	0.947766	1.03022
			10	0.988864	1.16005	0.850255				0.771968	0.905609	0.663761
			30	0.539526	0.639375	0.486615				0.421187	0.499136	0.379881

## Sheet: IκBα
		IκBα				Tubulin
	control	59128	71444	64609		52267	58908	50824
	LPS	38390	47409	48188		63840	69330	69519
	curcumin	43906	60567	63953		54461	63142	65874
	3	44723	61364	54090		58424	67162	64420
	10	53578	58921	64686		56865	58590	64053
	30	71256	65420	72762		57004	60128	68499
			IκBα/Tubulin				LPS average		Normalize
		control	1.13127	1.21281	1.27123		0.659442		1.71549	1.83914	1.92774
		LPS	0.601347	0.683817	0.693163				0.911903	1.03696	1.05114
		curcumin	0.806192	0.959219	0.970838				1.22254	1.45459	1.47221
		3	0.76549	0.913671	0.839646				1.16081	1.38552	1.27327
		10	0.942196	1.00565	1.00988				1.42878	1.525	1.53142
		30	1.25002	1.08801	1.06223				1.89557	1.6499	1.61081

## Sheet: p65
		p65				GAPDH
	Cytoplasm	62320	67980	63276	Cytoplasm	51359	66428	55042	control
		43622	46354	48779		52413	64996	61690	LPS
		47978	44063	55236		53387	50771	60834	curcumin
		52482	52544	58373		56700	49185	64398	30
	Nuclear	42782	48202	42690	Nuclear	PARP1
		68420	68842	69077		65598	65549	63448	control
		34595	46021	46518		67921	72775	74148	LPS
		22304	25686	29649		70864	68193	76649	curcumin
						56519	57501	71497	30
					cytoplasm					nuclear
					LPS average	p65/GAPDH				p65/PARP1			LPS average
					0.778723	1.21342	1.02336	1.14959		0.652185	0.735358	0.672834	0.961638
						0.832274	0.713182	0.790712		1.00735	0.945957	0.93161
						0.898683	0.867877	0.907979		0.488189	0.674864	0.606896
						0.925608	1.06829	0.906441		0.394628	0.446705	0.414689
						Normalize				Normalize
					control	1.55822	1.31416	1.47626		0.678202	0.764694	0.699676
					LPS	1.06877	0.915836	1.0154		1.04753	0.983693	0.968774
					curcumin	1.15405	1.11449	1.16598		0.507664	0.701786	0.631107
					30	1.18862	1.37185	1.16401		0.410371	0.464526	0.431232
