# Supplementary material for: Echinatin attenuates acute lung injury and inflammatory responses via TAK1-MAPK/NF-κB and Keap1-Nrf2-HO-1 signaling pathways in macrophages
Source: PLoS One. 2024 May 16;19(5):e0303556. doi: 10.1371/journal.pone.0303556 (PMC11098428; doi:10.1371/journal.pone.0303556)
Supplement: S1 File — (ZIP) [file pone.0303556.s002.zip › Supporting Information/Fig 5-Western blot.xlsx]

## Sheet: p-ERK
	p-ERK				p-ERK/t-ERK				Normalize
control	25753	19529	29869		0.48948	0.40557	0.448356		0.362201	0.30011	0.331771
LPS	68807	70322	71238		1.35396	1.47099	1.22926		1.00189	1.08849	0.909617
curcumin	65052	30748	44116		0.994405	0.670081	0.763623		0.735832	0.495841	0.565059
3	71186	54345	58941		1.14913	1.02281	1.11968		0.85032	0.756851	0.828531
10	62798	36844	53543		1.04854	0.616698	0.894979		0.775889	0.456339	0.662259
30	53730	28937	54273		0.873929	0.544666	0.863271		0.646683	0.403037	0.638797
	t-ERK				LPS average
control	52613	48152	66619		1.3514
LPS	50819	47806	57952
curcumin	65418	45887	57772
3	61948	53133	52641
10	59891	59744	59826
30	61481	53128	62869

## Sheet: p-JNK
p-JNK						p-JNK/t-JNK				Normalize				LPS average
control	447	662	1292		control	0.00943874	0.0127543	0.0219997		0.0562469	0.0760049	0.1311		0.167809
LPS	9564	8591	10105		LPS	0.190872	0.159515	0.153041		1.13743	0.950574	0.911995
curcumin	5337	5582	5401		curcumin	0.108612	0.090448	0.0794697		0.647238	0.538993	0.473572
3	10533	8878	9813		3	0.182178	0.126601	0.173368		1.08563	0.754432	1.03313
10	9129	6676	7362		10	0.134187	0.101548	0.119055		0.799639	0.605142	0.709466
30	8139	5073	5670		30	0.125839	0.074321	0.0952477		0.749892	0.44289	0.567595
	t-JNK
control	47358	51904	58728
LPS	50107	53857	66028
curcumin	49138	61715	67963
3	57817	70126	56602
10	68032	65742	61837
30	64678	68258	59529

## Sheet: p-p38
	p-p38				p38				p-p38/p38				Normalize				LPS average
control	23606	24374	25255		63175	62280	72686		0.37366	0.391362	0.347453		0.466028	0.488105	0.433343		0.801798
LPS	60243	57042	59094		72626	72013	75395		0.829496	0.792107	0.783792		1.03454	0.987913	0.977542
curcumin	39209	30269	42816		73380	71781	72575		0.534328	0.421685	0.589955		0.666412	0.525924	0.73579
3	55010	31497	32767		74820	74345	61499		0.735231	0.42366	0.532805		0.916978	0.528387	0.664513
10	31537	27898	34808		71232	70512	67130		0.442736	0.395649	0.518516		0.552179	0.493452	0.646692
30	22074	24471	31332		76521	75937	73915		0.28847	0.322254	0.423892		0.359778	0.401914	0.528677
