# Supplementary material for: Echinatin attenuates acute lung injury and inflammatory responses via TAK1-MAPK/NF-κB and Keap1-Nrf2-HO-1 signaling pathways in macrophages
Source: PLoS One. 2024 May 16;19(5):e0303556. doi: 10.1371/journal.pone.0303556 (PMC11098428; doi:10.1371/journal.pone.0303556)
Supplement: S1 File — (ZIP) [file pone.0303556.s002.zip › Supporting Information/Fig 6-Western blot.xlsx]

## Sheet: Keap1
			Keap1				β-actin
		control	68866	72192	67526		56025	57552	61606
		LPS	63438	59034	56647		64892	62725	70212
		curcumin	51306	45765	42406		52933	50510	39873
		3	53136	47405	48332		59661	56388	50630
		10	52533	47326	48541		52515	49400	40438
		30	51448	47300	51757		50685	47741	46996
			Keap1/β-actin				LPS average		Normalize
		control	1.2292	1.25438	1.09609		0.908516		1.35298	1.38069	1.20647
		LPS	0.977594	0.941156	0.806799				1.07603	1.03593	0.888041
		curcumin	0.969263	0.906058	1.06353				1.06686	0.997294	1.17062
		3	0.890632	0.840693	0.954612				0.980315	0.925347	1.05074
		10	1.00034	0.958016	1.20038				1.10107	1.05448	1.32125
		30	1.01505	0.990763	1.10131				1.11727	1.09053	1.2122

## Sheet: Nrf2
	Nrf2				β-actin
control	33043	26671	32119		56025	57552	61606
LPS	41893	33610	45313		64892	62725	70212
curcumin	56098	55496	46658		52933	50510	39873
3	50836	38638	32186		59661	56388	50630
10	47754	48172	33433		52515	49400	40438
30	63565	64607	59662		50685	47741	46996
			Nrf2/β-actin				LPS average		Normalize
		control	0.58979	0.463424	0.521362		0.608928		0.968571	0.761049	0.856195
		LPS	0.64558	0.535831	0.645374				1.06019	0.879957	1.05985
		curcumin	1.05979	1.09871	1.17017				1.74042	1.80434	1.92168
		3	0.852081	0.685217	0.63571				1.39931	1.12528	1.04398
		10	0.90934	0.975142	0.826772				1.49334	1.60141	1.35775
		30	1.25412	1.35328	1.26951				2.05955	2.2224	2.08483

## Sheet: Ho1
			Ho-1					β-actin
		control	40698	44112	46876		control	56025	57552	61606
		LPS	35394	39342	35025		LPS	64892	62725	70212
		curcumin	65919	67606	55856		curcumin	52933	50510	39873
		3	25134	38098	37336		3	59661	56388	50630
		10	58311	46752	46715		10	52515	49400	40438
		30	73207	71955	74961		30	50685	47741	46996
					Ho-1/β-actin				LPS average		Normalize
				control	0.726426	0.766472	0.7609		0.557163		1.30379	1.37567	1.36567
				LPS	0.545429	0.627214	0.498846				0.97894	1.12573	0.895332
				curcumin	1.24533	1.33847	1.40085				2.23512	2.40229	2.51425
				3	0.42128	0.67564	0.737428				0.756116	1.21264	1.32354
				10	1.11037	0.946397	1.15523				1.9929	1.6986	2.07341
				30	1.44435	1.5072	1.59505				2.59233	2.70512	2.86281

## Sheet: Nrf2-Nuclear and cytoplasmic pr
		Nrf2				GAPDH
	Cytoplasm	37599	36131	34899	Cytoplasm	76552	84589	82106	control
		42771	33872	35477		67995	72664	65308	LPS
		41492	41480	49757		70110	69104	58674	curcumin
		65459	57025	63186		74630	52265	65533	30
	Nuclear	34787	29360	32785	Nuclear	PARP1
		26726	23290	53532		62588	78951	79764	control
		73372	59271	76767		63733	58222	76425	LPS
		76516	70151	61325		66148	59476	66451	curcumin
						79891	55073	56259	30
			cytoplasm
			Nrf2/GAPDH				LPS average				nuclear
		control	0.491156	0.427136	0.425048		0.546134				Nrf2/PARP1				LPS average
		LPS	0.629032	0.466146	0.543226					control	0.555809	0.371876	0.411025		0.506605
		curcumin	0.591813	0.600255	0.848025					LPS	0.419343	0.400021	0.700451
		30	0.877114	1.09107	0.964186					curcumin	1.10921	0.996553	1.15524
										30	0.957755	1.27378	1.09005
			Normalize
		control	0.899332	0.782108	0.778285						Normalize
		LPS	1.15179	0.853536	0.994675					control	1.09713	0.734055	0.811332
		curcumin	1.08364	1.0991	1.55278					LPS	0.827752	0.78961	1.38264
		30	1.60604	1.99781	1.76547					curcumin	2.1895	1.96712	2.28036
										30	1.89054	2.51435	2.15167
