# Supplementary material for: Echinatin attenuates acute lung injury and inflammatory responses via TAK1-MAPK/NF-κB and Keap1-Nrf2-HO-1 signaling pathways in macrophages
Source: PLoS One. 2024 May 16;19(5):e0303556. doi: 10.1371/journal.pone.0303556 (PMC11098428; doi:10.1371/journal.pone.0303556)
Supplement: S1 File — (ZIP) [file pone.0303556.s002.zip › Supporting Information/Fig 7-CETSA.xlsx]

## Sheet: TAK1
	TAK1					DMSO	Echinatin
45℃	D1	23790	E2	29881		1	1
48℃	D3	21649	E4	24584		0.910004	0.82273
51℃	D5	24088	E6	27698		1.01253	0.926944
54℃	D7	24986	E8	21766		1.05027	0.728423
57℃	D9	14039	E10	12190		0.590122	0.407952
60℃	D11	6896	E12	1816		0.28987	0.0607744
63℃	D13	1705	E14	1527		0.0716688	0.0511027
						DMSO	Echinatin
45℃	D1	27879	E2	28117		1	1
48℃	D3	26994	E4	21365		0.968256	0.759861
51℃	D5	25936	E6	23734		0.930306	0.844116
54℃	D7	23749	E8	18445		0.85186	0.656009
57℃	D9	14658	E10	8659		0.525772	0.307963
60℃	D11	6397	E12	1641		0.229456	0.0583633
63℃	D13	1474	E14	1210		0.0528713	0.0430345
						DMSO	Echinatin
45℃	D1	24556	E2	26626		1	1
48℃	D3	23925	E4	22808		0.974304	0.856606
51℃	D5	22751	E6	22963		0.926495	0.862428
54℃	D7	19841	E8	14679		0.80799	0.551303
57℃	D9	10478	E10	3346		0.426698	0.125667
60℃	D11	4987	12	1441		0.203087	0.05412
63℃	D13	1294	14	917		0.0526959	0.03444

## Sheet: keap1
	Keap1					DMSO	Echinatin
45℃	D1	27362	E2	28059		1	1
48℃	D3	26091	E4	25344		0.953549	0.90324
51℃	D5	21836	E6	20185		0.798041	0.719377
54℃	D7	18363	E8	13252		0.671113	0.472291
57℃	D9	14467	E10	10125		0.528726	0.360847
60℃	D11	9720	E12	6588		0.355237	0.234791
63℃	D13	6341	E14	6351		0.231745	0.226344
						DMSO	Echinatin
45℃	D1	27157	E2	30970		1	1
48℃	D3	26860	E4	27989		0.989064	0.903746
51℃	D5	21379	E6	20612		0.787237	0.665547
54℃	D7	18743	E8	14376		0.690172	0.464191
57℃	D9	14584	E10	9073		0.537025	0.292961
60℃	D11	9253	E12	5661		0.340722	0.18279
63℃	D13	4522	E14	4726		0.166513	0.152599
						DMSO	Echinatin
45℃	D1	26686	E2	29323		1	1
48℃	D3	27886	E4	29712		1.04497	1.01327
51℃	D5	25415	E6	24225		0.952372	0.826143
54℃	D7	21604	E8	17165		0.809563	0.585377
57℃	D9	17295	E10	13499		0.648093	0.460355
60℃	D11	11321	E12	7316		0.42423	0.249497
63℃	D13	6725	E14	5825		0.252005	0.19865
