# Supplementary material for: Echinatin attenuates acute lung injury and inflammatory responses via TAK1-MAPK/NF-κB and Keap1-Nrf2-HO-1 signaling pathways in macrophages
Source: PLoS One. 2024 May 16;19(5):e0303556. doi: 10.1371/journal.pone.0303556 (PMC11098428; doi:10.1371/journal.pone.0303556)
Supplement: S1 File — (ZIP) [file pone.0303556.s002.zip › Supporting Information/Fig 7-molecular docking-Keap1.pdb]

HEADER    CYTOSOLIC PROTEIN                       16-JAN-20   6LRZ
REMARK   4 6LRZ COMPLIES WITH FORMAT V. 3.30,
REMARK 888
REMARK 888 WRITTEN BY MAESTRO (A PRODUCT OF SCHRODINGER, LLC)
TITLE     CRYSTAL STRUCTURE OF KEAP1 IN COMPLEX WITH DIMETHYL FUMARATE
TITLE    2 (DMF)
EXPDTA    X-RAY DIFFRACTION
REMARK   2 RESOLUTION.    1.54 ANGSTROMS
REMARK   3  R VALUE : 0.208000
REMARK   3  FREE R VALUE : 0.238000
REMARK 200  TEMPERATURE           (KELVIN) : 100.00
REMARK 200  PH                             : 5.00
REMARK 350 BIOMOLECULE: 1
REMARK 350 APPLY THE FOLLOWING TO CHAINS: A
REMARK 350   BIOMT1  1   1.000000 0.000000 0.000000   0.000000
REMARK 350   BIOMT2  1   0.000000 1.000000 0.000000   0.000000
REMARK 350   BIOMT3  1   0.000000 0.000000 1.000000   0.000000
CRYST1  104.079  104.079   56.666  90.00  90.00 120.00 P 61          6
MODEL        1
ATOM      1  N   ARG A 319    -100.399  91.702  15.553  1.00 44.80           N  
ATOM      2  CA  ARG A 319     -98.937  91.862  15.474  1.00 37.44           C  
ATOM      3  C   ARG A 319     -98.598  93.192  16.185  1.00 44.05           C  
ATOM      4  O   ARG A 319     -98.658  94.257  15.564  1.00 41.95           O  
ATOM      5  CB  ARG A 319     -98.408  91.830  14.017  1.00  0.00           C  
ATOM      6  CG  ARG A 319     -98.621  90.487  13.297  1.00  0.00           C  
ATOM      7  CD  ARG A 319     -98.157  90.525  11.833  1.00  0.00           C  
ATOM      8  NE  ARG A 319     -98.174  89.192  11.215  1.00  0.00           N  
ATOM      9  CZ  ARG A 319     -97.188  88.281  11.284  1.00  0.00           C  
ATOM     10  NH1 ARG A 319     -96.043  88.539  11.932  1.00  0.00           N  
ATOM     11  NH2 ARG A 319     -97.352  87.091  10.693  1.00  0.00           N1+
ATOM     12  H1  ARG A 319    -100.693  90.861  15.078  1.00  0.00           H  
ATOM     13  H2  ARG A 319    -100.694  91.587  16.513  1.00  0.00           H  
ATOM     14  HA  ARG A 319     -98.451  91.046  16.014  1.00  0.00           H  
ATOM     15  HB2 ARG A 319     -98.877  92.622  13.429  1.00  0.00           H  
ATOM     16  HB3 ARG A 319     -97.339  92.051  14.018  1.00  0.00           H  
ATOM     17  HG2 ARG A 319     -98.183  89.645  13.834  1.00  0.00           H  
ATOM     18  HG3 ARG A 319     -99.698  90.315  13.288  1.00  0.00           H  
ATOM     19  HD2 ARG A 319     -98.933  91.052  11.276  1.00  0.00           H  
ATOM     20  HD3 ARG A 319     -97.239  91.090  11.667  1.00  0.00           H  
ATOM     21  HE  ARG A 319     -99.035  88.932  10.754  1.00  0.00           H  
ATOM     22 HH12 ARG A 319     -95.308  87.847  11.978  1.00  0.00           H  
ATOM     23 HH11 ARG A 319     -95.909  89.434  12.380  1.00  0.00           H  
ATOM     24 HH22 ARG A 319     -96.624  86.393  10.736  1.00  0.00           H  
ATOM     25 HH21 ARG A 319     -98.208  86.876  10.201  1.00  0.00           H  
ATOM     26  N   GLY A 320     -98.251  93.098  17.480  1.00 39.95           N  
ATOM     27  CA  GLY A 320     -97.780  94.220  18.288  1.00 40.67           C  
ATOM     28  C   GLY A 320     -96.251  94.148  18.352  1.00 45.42           C  
ATOM     29  O   GLY A 320     -95.685  93.076  18.576  1.00 43.53           O  
ATOM     30  H   GLY A 320     -98.231  92.189  17.921  1.00  0.00           H  
ATOM     31  HA3 GLY A 320     -98.183  94.128  19.296  1.00  0.00           H  
ATOM     32  HA2 GLY A 320     -98.115  95.182  17.895  1.00  0.00           H  
ATOM     33  N   SER A 321     -95.595  95.306  18.190  1.00 36.99           N  
ATOM     34  CA  SER A 321     -94.149  95.478  18.304  1.00 38.37           C  
ATOM     35  C   SER A 321     -93.822  95.908  19.743  1.00 45.63           C  
ATOM     36  O   SER A 321     -94.156  97.029  20.126  1.00 44.06           O  
ATOM     37  CB  SER A 321     -93.702  96.517  17.257  1.00  0.00           C  
ATOM     38  OG  SER A 321     -92.295  96.655  17.235  1.00  0.00           O  
ATOM     39  H   SER A 321     -96.128  96.159  18.084  1.00  0.00           H  
ATOM     40  HA  SER A 321     -93.643  94.537  18.082  1.00  0.00           H  
ATOM     41  HB2 SER A 321     -94.028  96.211  16.264  1.00  0.00           H  
ATOM     42  HB3 SER A 321     -94.155  97.492  17.448  1.00  0.00           H  
ATOM     43  HG  SER A 321     -92.017  97.075  18.054  1.00  0.00           H  
ATOM     44  N   HIS A 322     -93.204  94.991  20.508  1.00 49.63           N  
ATOM     45  CA  HIS A 322     -92.933  95.081  21.949  1.00 48.19           C  
ATOM     46  C   HIS A 322     -94.236  95.036  22.773  1.00 53.51           C  
ATOM     47  O   HIS A 322     -94.651  93.951  23.176  1.00 37.20           O  
ATOM     48  CB  HIS A 322     -92.022  96.283  22.324  1.00  0.00           C  
ATOM     49  CG  HIS A 322     -90.680  96.353  21.634  1.00  0.00           C  
ATOM     50  ND1 HIS A 322     -89.930  95.219  21.302  1.00  0.00           N  
ATOM     51  CD2 HIS A 322     -89.971  97.477  21.260  1.00  0.00           C  
ATOM     52  CE1 HIS A 322     -88.819  95.692  20.753  1.00  0.00           C  
ATOM     53  NE2 HIS A 322     -88.787  97.024  20.705  1.00  0.00           N  
ATOM     54  H   HIS A 322     -92.973  94.100  20.093  1.00  0.00           H  
ATOM     55  HA  HIS A 322     -92.385  94.172  22.201  1.00  0.00           H  
ATOM     56  HB2 HIS A 322     -92.526  97.231  22.136  1.00  0.00           H  
ATOM     57  HB3 HIS A 322     -91.827  96.263  23.397  1.00  0.00           H  
ATOM     58  HD2 HIS A 322     -90.201  98.529  21.350  1.00  0.00           H  
ATOM     59  HE1 HIS A 322     -88.021  95.063  20.386  1.00  0.00           H  
ATOM     60  HE2 HIS A 322     -88.036  97.593  20.341  1.00  0.00           H  
ATOM     61  N   MET A 323     -94.842  96.212  23.003  1.00 58.62           N  
ATOM     62  CA  MET A 323     -96.056  96.410  23.797  1.00 45.39           C  
ATOM     63  C   MET A 323     -97.033  97.395  23.113  1.00 42.84           C  
ATOM     64  O   MET A 323     -98.086  97.682  23.680  1.00 39.71           O  
ATOM     65  CB  MET A 323     -95.614  96.829  25.226  1.00  0.00           C  
ATOM     66  CG  MET A 323     -96.714  97.101  26.273  1.00  0.00           C  
ATOM     67  SD  MET A 323     -97.941  95.784  26.523  1.00  0.00           S  
ATOM     68  CE  MET A 323     -96.910  94.527  27.321  1.00  0.00           C  
ATOM     69  H   MET A 323     -94.422  97.050  22.627  1.00  0.00           H  
ATOM     70  HA  MET A 323     -96.596  95.465  23.867  1.00  0.00           H  
ATOM     71  HB2 MET A 323     -94.947  96.066  25.627  1.00  0.00           H  
ATOM     72  HB3 MET A 323     -95.001  97.728  25.150  1.00  0.00           H  
ATOM     73  HG2 MET A 323     -96.242  97.295  27.236  1.00  0.00           H  
ATOM     74  HG3 MET A 323     -97.246  98.021  26.032  1.00  0.00           H  
ATOM     75  HE1 MET A 323     -97.517  93.664  27.594  1.00  0.00           H  
ATOM     76  HE2 MET A 323     -96.122  94.193  26.647  1.00  0.00           H  
ATOM     77  HE3 MET A 323     -96.451  94.926  28.226  1.00  0.00           H  
ATOM     78  N   VAL A 324     -96.693  97.889  21.909  1.00 38.73           N  
ATOM     79  CA  VAL A 324     -97.451  98.920  21.197  1.00 30.79           C  
ATOM     80  C   VAL A 324     -97.735  98.484  19.742  1.00 30.71           C  
ATOM     81  O   VAL A 324     -97.098  97.557  19.242  1.00 27.77           O  
ATOM     82  CB  VAL A 324     -96.667 100.268  21.253  1.00 33.83           C  
ATOM     83  CG1 VAL A 324     -95.528 100.431  20.223  1.00 32.71           C  
ATOM     84  CG2 VAL A 324     -97.610 101.479  21.230  1.00 35.78           C  
ATOM     85  H   VAL A 324     -95.849  97.573  21.452  1.00  0.00           H  
ATOM     86  HA  VAL A 324     -98.426  99.059  21.666  1.00  0.00           H  
ATOM     87  HB  VAL A 324     -96.179 100.307  22.229  1.00  0.00           H  
ATOM     88 HG11 VAL A 324     -94.965 101.346  20.408  1.00  0.00           H  
ATOM     89 HG12 VAL A 324     -94.823  99.602  20.277  1.00  0.00           H  
ATOM     90 HG13 VAL A 324     -95.899 100.491  19.201  1.00  0.00           H  
ATOM     91 HG21 VAL A 324     -97.058 102.415  21.321  1.00  0.00           H  
ATOM     92 HG22 VAL A 324     -98.184 101.517  20.308  1.00  0.00           H  
ATOM     93 HG23 VAL A 324     -98.320 101.441  22.056  1.00  0.00           H  
ATOM     94  N   GLY A 325     -98.707  99.146  19.092  1.00 28.47           N  
ATOM     95  CA  GLY A 325     -99.154  98.842  17.730  1.00 23.53           C  
ATOM     96  C   GLY A 325     -98.114  99.235  16.669  1.00 22.88           C  
ATOM     97  O   GLY A 325     -97.092  99.851  16.969  1.00 21.62           O  
ATOM     98  H   GLY A 325     -99.175  99.917  19.550  1.00  0.00           H  
ATOM     99  HA3 GLY A 325    -100.080  99.384  17.537  1.00  0.00           H  
ATOM    100  HA2 GLY A 325     -99.382  97.778  17.646  1.00  0.00           H  
ATOM    101  N   ARG A 326     -98.401  98.864  15.412  1.00 17.42           N  
ATOM    102  CA  ARG A 326     -97.573  99.153  14.241  1.00 18.11           C  
ATOM    103  C   ARG A 326     -98.321 100.130  13.321  1.00 19.92           C  
ATOM    104  O   ARG A 326     -99.524  99.967  13.108  1.00 19.41           O  
ATOM    105  CB  ARG A 326     -97.243  97.828  13.522  1.00 20.14           C  
ATOM    106  CG  ARG A 326     -96.298  96.925  14.341  1.00 29.42           C  
ATOM    107  CD  ARG A 326     -96.022  95.552  13.704  1.00 36.74           C  
ATOM    108  NE  ARG A 326     -95.206  95.629  12.482  1.00 37.29           N  
ATOM    109  CZ  ARG A 326     -93.872  95.782  12.418  1.00 43.32           C  
ATOM    110  NH1 ARG A 326     -93.272  95.811  11.221  1.00 47.96           N  
ATOM    111  NH2 ARG A 326     -93.126  95.905  13.525  1.00 43.23           N1+
ATOM    112  H   ARG A 326     -99.268  98.381  15.226  1.00  0.00           H  
ATOM    113  HA  ARG A 326     -96.636  99.618  14.546  1.00  0.00           H  
ATOM    114  HB3 ARG A 326     -96.776  98.038  12.561  1.00  0.00           H  
ATOM    115  HB2 ARG A 326     -98.169  97.294  13.302  1.00  0.00           H  
ATOM    116  HG3 ARG A 326     -96.639  96.780  15.366  1.00  0.00           H  
ATOM    117  HG2 ARG A 326     -95.356  97.471  14.417  1.00  0.00           H  
ATOM    118  HD3 ARG A 326     -96.977  95.174  13.339  1.00  0.00           H  
ATOM    119  HD2 ARG A 326     -95.671  94.811  14.422  1.00  0.00           H  
ATOM    120  HE  ARG A 326     -95.723  95.589  11.615  1.00  0.00           H  
ATOM    121 HH12 ARG A 326     -92.274  95.949  11.150  1.00  0.00           H  
ATOM    122 HH11 ARG A 326     -93.812  95.718  10.373  1.00  0.00           H  
ATOM    123 HH22 ARG A 326     -92.125  96.019  13.464  1.00  0.00           H  
ATOM    124 HH21 ARG A 326     -93.564  95.882  14.433  1.00  0.00           H  
ATOM    125  N   LEU A 327     -97.583 101.119  12.796  1.00 15.35           N  
ATOM    126  CA  LEU A 327     -98.088 102.176  11.921  1.00 13.79           C  
ATOM    127  C   LEU A 327     -97.492 102.044  10.517  1.00 10.16           C  
ATOM    128  O   LEU A 327     -96.364 101.578  10.378  1.00 15.58           O  
ATOM    129  CB  LEU A 327     -97.678 103.561  12.474  1.00 18.10           C  
ATOM    130  CG  LEU A 327     -98.078 103.877  13.926  1.00 17.75           C  
ATOM    131  CD1 LEU A 327     -97.788 105.355  14.231  1.00 18.87           C  
ATOM    132  CD2 LEU A 327     -99.538 103.541  14.250  1.00 18.74           C  
ATOM    133  H   LEU A 327     -96.592 101.160  13.001  1.00  0.00           H  
ATOM    134  HA  LEU A 327     -99.173 102.111  11.835  1.00  0.00           H  
ATOM    135  HB3 LEU A 327     -98.113 104.324  11.828  1.00  0.00           H  
ATOM    136  HB2 LEU A 327     -96.598 103.686  12.388  1.00  0.00           H  
ATOM    137  HG  LEU A 327     -97.447 103.273  14.579  1.00  0.00           H  
ATOM    138 HD11 LEU A 327     -97.867 105.564  15.296  1.00  0.00           H  
ATOM    139 HD12 LEU A 327     -96.787 105.636  13.908  1.00  0.00           H  
ATOM    140 HD13 LEU A 327     -98.498 106.008  13.721  1.00  0.00           H  
ATOM    141 HD21 LEU A 327    -100.003 104.312  14.866  1.00  0.00           H  
ATOM    142 HD22 LEU A 327    -100.132 103.454  13.347  1.00  0.00           H  
ATOM    143 HD23 LEU A 327     -99.617 102.600  14.794  1.00  0.00           H  
ATOM    144  N   ILE A 328     -98.238 102.546   9.523  1.00 12.29           N  
ATOM    145  CA  ILE A 328     -97.796 102.731   8.144  1.00 13.66           C  
ATOM    146  C   ILE A 328     -97.220 104.153   8.004  1.00 12.00           C  
ATOM    147  O   ILE A 328     -97.978 105.118   7.897  1.00 13.55           O  
ATOM    148  CB  ILE A 328     -98.976 102.514   7.145  1.00 11.88           C  
ATOM    149  CG1 ILE A 328     -99.438 101.038   7.176  1.00 13.47           C  
ATOM    150  CG2 ILE A 328     -98.667 102.943   5.690  1.00 16.58           C  
ATOM    151  CD1 ILE A 328    -100.756 100.769   6.442  1.00 17.45           C  
ATOM    152  H   ILE A 328     -99.140 102.947   9.748  1.00  0.00           H  
ATOM    153  HA  ILE A 328     -97.009 102.015   7.902  1.00  0.00           H  
ATOM    154  HB  ILE A 328     -99.817 103.119   7.489  1.00  0.00           H  
ATOM    155 HG13 ILE A 328     -99.550 100.695   8.204  1.00  0.00           H  
ATOM    156 HG12 ILE A 328     -98.665 100.412   6.733  1.00  0.00           H  
ATOM    157 HG21 ILE A 328     -99.491 102.703   5.019  1.00  0.00           H  
ATOM    158 HG22 ILE A 328     -98.506 104.016   5.594  1.00  0.00           H  
ATOM    159 HG23 ILE A 328     -97.777 102.444   5.312  1.00  0.00           H  
ATOM    160 HD11 ILE A 328    -101.305  99.951   6.908  1.00  0.00           H  
ATOM    161 HD12 ILE A 328    -101.408 101.640   6.430  1.00  0.00           H  
ATOM    162 HD13 ILE A 328    -100.558 100.486   5.409  1.00  0.00           H  
ATOM    163  N   TYR A 329     -95.882 104.243   8.031  1.00 11.48           N  
ATOM    164  CA  TYR A 329     -95.120 105.472   7.815  1.00 11.90           C  
ATOM    165  C   TYR A 329     -95.029 105.792   6.319  1.00 14.57           C  
ATOM    166  O   TYR A 329     -94.776 104.885   5.530  1.00 13.55           O  
ATOM    167  CB  TYR A 329     -93.697 105.310   8.391  1.00 14.43           C  
ATOM    168  CG  TYR A 329     -93.601 105.326   9.905  1.00 17.76           C  
ATOM    169  CD1 TYR A 329     -93.968 104.194  10.663  1.00 18.65           C  
ATOM    170  CD2 TYR A 329     -93.117 106.477  10.562  1.00 15.78           C  
ATOM    171  CE1 TYR A 329     -93.858 104.217  12.067  1.00 21.89           C  
ATOM    172  CE2 TYR A 329     -92.989 106.489  11.961  1.00 18.98           C  
ATOM    173  CZ  TYR A 329     -93.360 105.363  12.717  1.00 20.62           C  
ATOM    174  OH  TYR A 329     -93.225 105.387  14.073  1.00 20.77           O  
ATOM    175  H   TYR A 329     -95.332 103.398   8.105  1.00  0.00           H  
ATOM    176  HA  TYR A 329     -95.610 106.293   8.336  1.00  0.00           H  
ATOM    177  HB3 TYR A 329     -93.074 106.127   8.024  1.00  0.00           H  
ATOM    178  HB2 TYR A 329     -93.227 104.401   8.014  1.00  0.00           H  
ATOM    179  HD1 TYR A 329     -94.330 103.304  10.172  1.00  0.00           H  
ATOM    180  HD2 TYR A 329     -92.829 107.350   9.997  1.00  0.00           H  
ATOM    181  HE1 TYR A 329     -94.144 103.349  12.641  1.00  0.00           H  
ATOM    182  HE2 TYR A 329     -92.598 107.364  12.453  1.00  0.00           H  
ATOM    183  HH  TYR A 329     -93.467 104.553  14.493  1.00  0.00           H  
ATOM    184  N   THR A 330     -95.161 107.083   5.982  1.00 13.19           N  
ATOM    185  CA  THR A 330     -94.876 107.642   4.664  1.00 11.37           C  
ATOM    186  C   THR A 330     -93.890 108.813   4.832  1.00 13.21           C  
ATOM    187  O   THR A 330     -94.132 109.711   5.640  1.00 12.55           O  
ATOM    188  CB  THR A 330     -96.165 108.086   3.912  1.00 17.26           C  
ATOM    189  OG1 THR A 330     -95.848 108.651   2.654  1.00 14.84           O  
ATOM    190  CG2 THR A 330     -97.048 109.114   4.640  1.00 15.38           C  
ATOM    191  H   THR A 330     -95.387 107.761   6.700  1.00  0.00           H  
ATOM    192  HA  THR A 330     -94.390 106.882   4.051  1.00  0.00           H  
ATOM    193  HB  THR A 330     -96.763 107.195   3.720  1.00  0.00           H  
ATOM    194  HG1 THR A 330     -95.391 109.483   2.797  1.00  0.00           H  
ATOM    195 HG21 THR A 330     -97.968 109.300   4.085  1.00  0.00           H  
ATOM    196 HG22 THR A 330     -97.333 108.743   5.621  1.00  0.00           H  
ATOM    197 HG23 THR A 330     -96.551 110.075   4.775  1.00  0.00           H  
ATOM    198  N   ALA A 331     -92.782 108.746   4.079  1.00 10.89           N  
ATOM    199  CA  ALA A 331     -91.662 109.677   4.137  1.00  9.83           C  
ATOM    200  C   ALA A 331     -91.497 110.385   2.789  1.00 11.68           C  
ATOM    201  O   ALA A 331     -91.450 109.728   1.747  1.00 10.18           O  
ATOM    202  CB  ALA A 331     -90.386 108.896   4.494  1.00 10.91           C  
ATOM    203  H   ALA A 331     -92.667 107.969   3.439  1.00  0.00           H  
ATOM    204  HA  ALA A 331     -91.827 110.424   4.916  1.00  0.00           H  
ATOM    205  HB1 ALA A 331     -89.521 109.558   4.551  1.00  0.00           H  
ATOM    206  HB2 ALA A 331     -90.485 108.404   5.462  1.00  0.00           H  
ATOM    207  HB3 ALA A 331     -90.166 108.125   3.754  1.00  0.00           H  
ATOM    208  N   GLY A 332     -91.373 111.718   2.861  1.00 12.26           N  
ATOM    209  CA  GLY A 332     -91.107 112.617   1.746  1.00 12.57           C  
ATOM    210  C   GLY A 332     -92.315 112.711   0.809  1.00 11.30           C  
ATOM    211  O   GLY A 332     -93.448 112.874   1.265  1.00 12.30           O  
ATOM    212  H   GLY A 332     -91.476 112.159   3.767  1.00  0.00           H  
ATOM    213  HA3 GLY A 332     -90.204 112.309   1.220  1.00  0.00           H  
ATOM    214  HA2 GLY A 332     -90.914 113.602   2.166  1.00  0.00           H  
ATOM    215  N   GLY A 333     -92.040 112.648  -0.501  1.00 10.60           N  
ATOM    216  CA  GLY A 333     -93.026 112.762  -1.573  1.00 11.47           C  
ATOM    217  C   GLY A 333     -92.765 114.032  -2.387  1.00  9.16           C  
ATOM    218  O   GLY A 333     -91.740 114.692  -2.226  1.00 12.19           O  
ATOM    219  H   GLY A 333     -91.074 112.568  -0.789  1.00  0.00           H  
ATOM    220  HA3 GLY A 333     -94.051 112.776  -1.199  1.00  0.00           H  
ATOM    221  HA2 GLY A 333     -92.928 111.893  -2.222  1.00  0.00           H  
ATOM    222  N   TYR A 334     -93.707 114.350  -3.285  1.00  9.49           N  
ATOM    223  CA  TYR A 334     -93.669 115.477  -4.209  1.00  9.82           C  
ATOM    224  C   TYR A 334     -95.082 116.036  -4.385  1.00 13.73           C  
ATOM    225  O   TYR A 334     -96.003 115.275  -4.686  1.00 14.50           O  
ATOM    226  CB  TYR A 334     -93.087 115.031  -5.570  1.00 12.38           C  
ATOM    227  CG  TYR A 334     -93.005 116.113  -6.637  1.00 13.14           C  
ATOM    228  CD1 TYR A 334     -91.852 116.918  -6.740  1.00 14.15           C  
ATOM    229  CD2 TYR A 334     -94.085 116.326  -7.521  1.00 15.68           C  
ATOM    230  CE1 TYR A 334     -91.789 117.945  -7.702  1.00 18.28           C  
ATOM    231  CE2 TYR A 334     -94.026 117.358  -8.477  1.00 19.46           C  
ATOM    232  CZ  TYR A 334     -92.881 118.172  -8.564  1.00 20.96           C  
ATOM    233  OH  TYR A 334     -92.835 119.182  -9.479  1.00 27.15           O  
ATOM    234  H   TYR A 334     -94.502 113.736  -3.392  1.00  0.00           H  
ATOM    235  HA  TYR A 334     -93.032 116.259  -3.794  1.00  0.00           H  
ATOM    236  HB3 TYR A 334     -93.667 114.198  -5.970  1.00  0.00           H  
ATOM    237  HB2 TYR A 334     -92.085 114.647  -5.424  1.00  0.00           H  
ATOM    238  HD1 TYR A 334     -91.017 116.760  -6.073  1.00  0.00           H  
ATOM    239  HD2 TYR A 334     -94.970 115.712  -7.452  1.00  0.00           H  
ATOM    240  HE1 TYR A 334     -90.907 118.565  -7.767  1.00  0.00           H  
ATOM    241  HE2 TYR A 334     -94.863 117.526  -9.139  1.00  0.00           H  
ATOM    242  HH  TYR A 334     -92.041 119.717  -9.417  1.00  0.00           H  
ATOM    243  N   PHE A 335     -95.188 117.366  -4.285  1.00 13.48           N  
ATOM    244  CA  PHE A 335     -96.349 118.148  -4.687  1.00 13.21           C  
ATOM    245  C   PHE A 335     -95.872 119.581  -4.934  1.00 15.71           C  
ATOM    246  O   PHE A 335     -95.624 120.305  -3.970  1.00 16.76           O  
ATOM    247  CB  PHE A 335     -97.492 118.031  -3.655  1.00 14.33           C  
ATOM    248  CG  PHE A 335     -98.715 118.875  -3.975  1.00 13.21           C  
ATOM    249  CD1 PHE A 335     -99.543 118.522  -5.060  1.00 19.06           C  
ATOM    250  CD2 PHE A 335     -98.956 120.086  -3.293  1.00 15.54           C  
ATOM    251  CE1 PHE A 335    -100.610 119.335  -5.416  1.00 22.25           C  
ATOM    252  CE2 PHE A 335    -100.033 120.884  -3.660  1.00 23.43           C  
ATOM    253  CZ  PHE A 335    -100.857 120.508  -4.714  1.00 18.50           C  
ATOM    254  H   PHE A 335     -94.373 117.906  -4.023  1.00  0.00           H  
ATOM    255  HA  PHE A 335     -96.713 117.749  -5.637  1.00  0.00           H  
ATOM    256  HB3 PHE A 335     -97.133 118.275  -2.654  1.00  0.00           H  
ATOM    257  HB2 PHE A 335     -97.817 116.992  -3.610  1.00  0.00           H  
ATOM    258  HD1 PHE A 335     -99.340 117.621  -5.616  1.00  0.00           H  
ATOM    259  HD2 PHE A 335     -98.308 120.396  -2.486  1.00  0.00           H  
ATOM    260  HE1 PHE A 335    -101.247 119.054  -6.241  1.00  0.00           H  
ATOM    261  HE2 PHE A 335    -100.225 121.803  -3.126  1.00  0.00           H  
ATOM    262  HZ  PHE A 335    -101.693 121.132  -4.993  1.00  0.00           H  
ATOM    263  N   ARG A 336     -95.693 119.931  -6.223  1.00 17.67           N  
ATOM    264  CA  ARG A 336     -95.086 121.166  -6.757  1.00 17.28           C  
ATOM    265  C   ARG A 336     -93.551 121.228  -6.589  1.00 18.80           C  
ATOM    266  O   ARG A 336     -92.866 121.764  -7.459  1.00 19.15           O  
ATOM    267  CB  ARG A 336     -95.749 122.454  -6.205  1.00 15.55           C  
ATOM    268  CG  ARG A 336     -97.288 122.452  -6.233  1.00 24.95           C  
ATOM    269  CD  ARG A 336     -97.883 123.810  -5.838  1.00 35.94           C  
ATOM    270  NE  ARG A 336     -99.330 123.715  -5.600  1.00 46.35           N  
ATOM    271  CZ  ARG A 336    -100.205 124.736  -5.612  1.00 50.95           C  
ATOM    272  NH1 ARG A 336     -99.819 125.987  -5.898  1.00 53.79           N  
ATOM    273  NH2 ARG A 336    -101.492 124.496  -5.330  1.00 45.09           N1+
ATOM    274  H   ARG A 336     -95.925 119.247  -6.930  1.00  0.00           H  
ATOM    275  HA  ARG A 336     -95.272 121.137  -7.831  1.00  0.00           H  
ATOM    276  HB3 ARG A 336     -95.383 123.308  -6.776  1.00  0.00           H  
ATOM    277  HB2 ARG A 336     -95.422 122.626  -5.178  1.00  0.00           H  
ATOM    278  HG3 ARG A 336     -97.731 121.647  -5.647  1.00  0.00           H  
ATOM    279  HG2 ARG A 336     -97.567 122.260  -7.270  1.00  0.00           H  
ATOM    280  HD3 ARG A 336     -97.801 124.443  -6.721  1.00  0.00           H  
ATOM    281  HD2 ARG A 336     -97.337 124.316  -5.041  1.00  0.00           H  
ATOM    282  HE  ARG A 336     -99.666 122.799  -5.338  1.00  0.00           H  
ATOM    283 HH12 ARG A 336    -100.486 126.745  -5.905  1.00  0.00           H  
ATOM    284 HH11 ARG A 336     -98.850 126.180  -6.110  1.00  0.00           H  
ATOM    285 HH22 ARG A 336    -102.165 125.249  -5.335  1.00  0.00           H  
ATOM    286 HH21 ARG A 336    -101.804 123.561  -5.113  1.00  0.00           H  
ATOM    287  N   GLN A 337     -93.054 120.655  -5.488  1.00 15.37           N  
ATOM    288  CA  GLN A 337     -91.658 120.486  -5.110  1.00 15.70           C  
ATOM    289  C   GLN A 337     -91.578 119.269  -4.173  1.00 13.55           C  
ATOM    290  O   GLN A 337     -92.604 118.813  -3.661  1.00 12.69           O  
ATOM    291  CB  GLN A 337     -91.133 121.787  -4.459  1.00 18.08           C  
ATOM    292  CG  GLN A 337     -91.789 122.161  -3.111  1.00 20.45           C  
ATOM    293  CD  GLN A 337     -91.270 123.492  -2.567  1.00 36.82           C  
ATOM    294  OE1 GLN A 337     -91.227 124.490  -3.283  1.00 46.89           O  
ATOM    295  NE2 GLN A 337     -90.895 123.523  -1.286  1.00 37.51           N  
ATOM    296  H   GLN A 337     -93.709 120.256  -4.829  1.00  0.00           H  
ATOM    297  HA  GLN A 337     -91.071 120.269  -6.003  1.00  0.00           H  
ATOM    298  HB3 GLN A 337     -91.254 122.606  -5.170  1.00  0.00           H  
ATOM    299  HB2 GLN A 337     -90.058 121.695  -4.306  1.00  0.00           H  
ATOM    300  HG3 GLN A 337     -91.618 121.378  -2.370  1.00  0.00           H  
ATOM    301  HG2 GLN A 337     -92.870 122.247  -3.228  1.00  0.00           H  
ATOM    302 HE22 GLN A 337     -90.554 124.382  -0.881  1.00  0.00           H  
ATOM    303 HE21 GLN A 337     -90.943 122.690  -0.718  1.00  0.00           H  
ATOM    304  N   SER A 338     -90.353 118.769  -3.952  1.00 12.98           N  
ATOM    305  CA  SER A 338     -90.064 117.673  -3.029  1.00 11.37           C  
ATOM    306  C   SER A 338     -90.410 118.048  -1.581  1.00 14.92           C  
ATOM    307  O   SER A 338     -90.083 119.149  -1.137  1.00 14.06           O  
ATOM    308  CB  SER A 338     -88.586 117.274  -3.144  1.00 10.92           C  
ATOM    309  OG  SER A 338     -88.361 116.610  -4.367  1.00 13.30           O  
ATOM    310  H   SER A 338     -89.548 119.199  -4.391  1.00  0.00           H  
ATOM    311  HA  SER A 338     -90.677 116.820  -3.324  1.00  0.00           H  
ATOM    312  HB3 SER A 338     -88.316 116.584  -2.346  1.00  0.00           H  
ATOM    313  HB2 SER A 338     -87.925 118.136  -3.054  1.00  0.00           H  
ATOM    314  HG  SER A 338     -88.718 115.719  -4.317  1.00  0.00           H  
ATOM    315  N   LEU A 339     -91.085 117.118  -0.897  1.00 11.05           N  
ATOM    316  CA  LEU A 339     -91.617 117.281   0.450  1.00 11.92           C  
ATOM    317  C   LEU A 339     -90.659 116.651   1.469  1.00 11.39           C  
ATOM    318  O   LEU A 339     -89.943 115.703   1.143  1.00 11.77           O  
ATOM    319  CB  LEU A 339     -93.005 116.600   0.522  1.00 11.08           C  
ATOM    320  CG  LEU A 339     -94.048 117.121  -0.497  1.00 13.37           C  
ATOM    321  CD1 LEU A 339     -95.317 116.242  -0.486  1.00 16.22           C  
ATOM    322  CD2 LEU A 339     -94.362 118.621  -0.308  1.00 14.14           C  
ATOM    323  H   LEU A 339     -91.293 116.232  -1.342  1.00  0.00           H  
ATOM    324  HA  LEU A 339     -91.723 118.342   0.683  1.00  0.00           H  
ATOM    325  HB3 LEU A 339     -93.408 116.705   1.530  1.00  0.00           H  
ATOM    326  HB2 LEU A 339     -92.875 115.530   0.366  1.00  0.00           H  
ATOM    327  HG  LEU A 339     -93.627 117.014  -1.496  1.00  0.00           H  
ATOM    328 HD11 LEU A 339     -95.436 115.730  -1.438  1.00  0.00           H  
ATOM    329 HD12 LEU A 339     -95.274 115.474   0.287  1.00  0.00           H  
ATOM    330 HD13 LEU A 339     -96.232 116.809  -0.320  1.00  0.00           H  
ATOM    331 HD21 LEU A 339     -95.430 118.839  -0.333  1.00  0.00           H  
ATOM    332 HD22 LEU A 339     -93.985 119.001   0.641  1.00  0.00           H  
ATOM    333 HD23 LEU A 339     -93.902 119.211  -1.101  1.00  0.00           H  
ATOM    334  N  ASER A 340     -90.685 117.194   2.693  0.50 13.10           N  
ATOM    335  N  BSER A 340     -90.702 117.167   2.757  0.50 13.09           N  
ATOM    336  CA ASER A 340     -89.895 116.731   3.834  0.50 13.60           C  
ATOM    337  CA BSER A 340     -89.982 116.658   3.917  0.50 13.60           C  
ATOM    338  C  ASER A 340     -90.733 115.964   4.872  0.50 13.04           C  
ATOM    339  C  BSER A 340     -90.885 115.944   4.913  0.50 13.03           C  
ATOM    340  O  ASER A 340     -90.154 115.503   5.852  0.50 14.20           O  
ATOM    341  O  BSER A 340     -90.407 115.545   5.982  0.50 14.18           O  
ATOM    342  CB ASER A 340     -89.180 117.951   4.449  0.50 16.89           C  
ATOM    343  CB BSER A 340     -89.243 117.799   4.627  0.50 16.87           C  
ATOM    344  OG ASER A 340     -90.082 118.863   5.051  0.50 19.74           O  
ATOM    345  OG BSER A 340     -88.523 118.591   3.699  0.50 16.10           O  
ATOM    346  H  ASER A 340     -91.284 117.987   2.876  0.50  0.00           H  
ATOM    347  H  BSER A 340     -91.306 117.966   2.887  0.50  0.00           H  
ATOM    348  HA ASER A 340     -89.124 116.039   3.492  0.50  0.00           H  
ATOM    349  HA BSER A 340     -89.238 115.943   3.565  0.50  0.00           H  
ATOM    350  HB3ASER A 340     -88.604 118.473   3.688  0.50  0.00           H  
ATOM    351  HB3BSER A 340     -88.553 117.383   5.361  0.50  0.00           H  
ATOM    352  HB2ASER A 340     -88.465 117.626   5.204  0.50  0.00           H  
ATOM    353  HB2BSER A 340     -89.963 118.424   5.156  0.50  0.00           H  
ATOM    354  HG ASER A 340     -90.322 118.539   5.924  0.50  0.00           H  
ATOM    355  HG BSER A 340     -88.069 119.297   4.165  0.50  0.00           H  
ATOM    356  N   TYR A 341     -92.057 115.849   4.661  1.00 12.96           N  
ATOM    357  CA  TYR A 341     -93.024 115.286   5.608  1.00 14.28           C  
ATOM    358  C   TYR A 341     -92.676 113.859   6.059  1.00 14.60           C  
ATOM    359  O   TYR A 341     -92.384 113.016   5.213  1.00 15.99           O  
ATOM    360  CB  TYR A 341     -94.433 115.258   4.966  1.00 13.82           C  
ATOM    361  CG  TYR A 341     -94.966 116.541   4.346  1.00 16.88           C  
ATOM    362  CD1 TYR A 341     -94.640 117.810   4.872  1.00 17.70           C  
ATOM    363  CD2 TYR A 341     -95.827 116.453   3.231  1.00 15.05           C  
ATOM    364  CE1 TYR A 341     -95.152 118.978   4.273  1.00 17.28           C  
ATOM    365  CE2 TYR A 341     -96.346 117.619   2.640  1.00 17.79           C  
ATOM    366  CZ  TYR A 341     -96.004 118.883   3.155  1.00 16.19           C  
ATOM    367  OH  TYR A 341     -96.502 120.009   2.569  1.00 18.39           O  
ATOM    368  H   TYR A 341     -92.452 116.239   3.818  1.00  0.00           H  
ATOM    369  HA  TYR A 341     -93.042 115.933   6.487  1.00  0.00           H  
ATOM    370  HB3 TYR A 341     -95.163 114.929   5.706  1.00  0.00           H  
ATOM    371  HB2 TYR A 341     -94.445 114.499   4.181  1.00  0.00           H  
ATOM    372  HD1 TYR A 341     -93.994 117.901   5.733  1.00  0.00           H  
ATOM    373  HD2 TYR A 341     -96.094 115.488   2.824  1.00  0.00           H  
ATOM    374  HE1 TYR A 341     -94.889 119.944   4.677  1.00  0.00           H  
ATOM    375  HE2 TYR A 341     -97.003 117.542   1.786  1.00  0.00           H  
ATOM    376  HH  TYR A 341     -96.203 120.818   2.991  1.00  0.00           H  
ATOM    377  N   LEU A 342     -92.789 113.609   7.371  1.00 13.77           N  
ATOM    378  CA  LEU A 342     -92.919 112.263   7.915  1.00 11.25           C  
ATOM    379  C   LEU A 342     -94.263 112.214   8.638  1.00 13.49           C  
ATOM    380  O   LEU A 342     -94.487 113.002   9.558  1.00 15.13           O  
ATOM    381  CB  LEU A 342     -91.744 111.913   8.852  1.00 12.61           C  
ATOM    382  CG  LEU A 342     -91.796 110.462   9.394  1.00 12.53           C  
ATOM    383  CD1 LEU A 342     -91.751 109.416   8.260  1.00 13.16           C  
ATOM    384  CD2 LEU A 342     -90.716 110.217  10.464  1.00 11.86           C  
ATOM    385  H   LEU A 342     -93.001 114.362   8.012  1.00  0.00           H  
ATOM    386  HA  LEU A 342     -92.942 111.536   7.104  1.00  0.00           H  
ATOM    387  HB3 LEU A 342     -91.746 112.610   9.691  1.00  0.00           H  
ATOM    388  HB2 LEU A 342     -90.799 112.072   8.330  1.00  0.00           H  
ATOM    389  HG  LEU A 342     -92.748 110.324   9.908  1.00  0.00           H  
ATOM    390 HD11 LEU A 342     -91.123 108.563   8.503  1.00  0.00           H  
ATOM    391 HD12 LEU A 342     -92.748 109.023   8.057  1.00  0.00           H  
ATOM    392 HD13 LEU A 342     -91.368 109.837   7.331  1.00  0.00           H  
ATOM    393 HD21 LEU A 342     -91.177 109.928  11.408  1.00  0.00           H  
ATOM    394 HD22 LEU A 342     -90.018 109.425  10.193  1.00  0.00           H  
ATOM    395 HD23 LEU A 342     -90.121 111.108  10.659  1.00  0.00           H  
ATOM    396  N   GLU A 343     -95.129 111.296   8.193  1.00 12.30           N  
ATOM    397  CA  GLU A 343     -96.457 111.078   8.754  1.00 12.45           C  
ATOM    398  C   GLU A 343     -96.701 109.572   8.868  1.00 14.79           C  
ATOM    399  O   GLU A 343     -96.228 108.820   8.018  1.00 16.55           O  
ATOM    400  CB  GLU A 343     -97.526 111.767   7.879  1.00 12.44           C  
ATOM    401  CG  GLU A 343     -97.325 113.291   7.753  1.00 14.56           C  
ATOM    402  CD  GLU A 343     -98.424 113.993   6.965  1.00 19.43           C  
ATOM    403  OE1 GLU A 343     -98.882 113.413   5.956  1.00 18.16           O  
ATOM    404  OE2 GLU A 343     -98.777 115.121   7.374  1.00 24.08           O1-
ATOM    405  H   GLU A 343     -94.868 110.686   7.429  1.00  0.00           H  
ATOM    406  HA  GLU A 343     -96.494 111.498   9.757  1.00  0.00           H  
ATOM    407  HB3 GLU A 343     -98.511 111.579   8.308  1.00  0.00           H  
ATOM    408  HB2 GLU A 343     -97.535 111.311   6.887  1.00  0.00           H  
ATOM    409  HG3 GLU A 343     -96.383 113.515   7.254  1.00  0.00           H  
ATOM    410  HG2 GLU A 343     -97.271 113.735   8.744  1.00  0.00           H  
ATOM    411  N   ALA A 344     -97.429 109.163   9.916  1.00 17.63           N  
ATOM    412  CA  ALA A 344     -97.687 107.762  10.230  1.00 13.83           C  
ATOM    413  C   ALA A 344     -99.178 107.539  10.491  1.00 17.91           C  
ATOM    414  O   ALA A 344     -99.741 108.150  11.399  1.00 16.31           O  
ATOM    415  CB  ALA A 344     -96.823 107.347  11.427  1.00 14.45           C  
ATOM    416  H   ALA A 344     -97.783 109.843  10.578  1.00  0.00           H  
ATOM    417  HA  ALA A 344     -97.401 107.134   9.389  1.00  0.00           H  
ATOM    418  HB1 ALA A 344     -96.902 106.277  11.607  1.00  0.00           H  
ATOM    419  HB2 ALA A 344     -95.771 107.559  11.237  1.00  0.00           H  
ATOM    420  HB3 ALA A 344     -97.110 107.871  12.340  1.00  0.00           H  
ATOM    421  N   TYR A 345     -99.771 106.651   9.680  1.00 13.14           N  
ATOM    422  CA  TYR A 345    -101.158 106.209   9.771  1.00 16.05           C  
ATOM    423  C   TYR A 345    -101.275 104.977  10.675  1.00 12.23           C  
ATOM    424  O   TYR A 345    -100.421 104.096  10.605  1.00 13.72           O  
ATOM    425  CB  TYR A 345    -101.657 105.883   8.349  1.00 13.72           C  
ATOM    426  CG  TYR A 345    -103.062 105.310   8.249  1.00 15.93           C  
ATOM    427  CD1 TYR A 345    -104.167 106.072   8.680  1.00 20.04           C  
ATOM    428  CD2 TYR A 345    -103.266 104.016   7.728  1.00 17.84           C  
ATOM    429  CE1 TYR A 345    -105.467 105.542   8.587  1.00 19.89           C  
ATOM    430  CE2 TYR A 345    -104.568 103.488   7.633  1.00 20.51           C  
ATOM    431  CZ  TYR A 345    -105.670 104.249   8.065  1.00 20.23           C  
ATOM    432  OH  TYR A 345    -106.929 103.735   7.962  1.00 29.27           O  
ATOM    433  H   TYR A 345     -99.215 106.193   8.968  1.00  0.00           H  
ATOM    434  HA  TYR A 345    -101.763 107.021  10.174  1.00  0.00           H  
ATOM    435  HB3 TYR A 345    -100.965 105.190   7.869  1.00  0.00           H  
ATOM    436  HB2 TYR A 345    -101.628 106.785   7.749  1.00  0.00           H  
ATOM    437  HD1 TYR A 345    -104.024 107.067   9.074  1.00  0.00           H  
ATOM    438  HD2 TYR A 345    -102.426 103.425   7.399  1.00  0.00           H  
ATOM    439  HE1 TYR A 345    -106.308 106.143   8.896  1.00  0.00           H  
ATOM    440  HE2 TYR A 345    -104.720 102.499   7.227  1.00  0.00           H  
ATOM    441  HH  TYR A 345    -107.619 104.350   8.221  1.00  0.00           H  
ATOM    442  N   ASN A 346    -102.371 104.909  11.441  1.00 14.61           N  
ATOM    443  CA  ASN A 346    -102.731 103.759  12.260  1.00 21.08           C  
ATOM    444  C   ASN A 346    -104.028 103.147  11.693  1.00 19.59           C  
ATOM    445  O   ASN A 346    -105.089 103.735  11.896  1.00 19.45           O  
ATOM    446  CB  ASN A 346    -102.918 104.240  13.720  1.00 19.11           C  
ATOM    447  CG  ASN A 346    -102.879 103.112  14.761  1.00 27.24           C  
ATOM    448  OD1 ASN A 346    -103.007 101.934  14.431  1.00 24.20           O  
ATOM    449  ND2 ASN A 346    -102.684 103.471  16.031  1.00 30.53           N  
ATOM    450  H   ASN A 346    -103.029 105.679  11.440  1.00  0.00           H  
ATOM    451  HA  ASN A 346    -101.964 102.987  12.262  1.00  0.00           H  
ATOM    452  HB3 ASN A 346    -103.821 104.836  13.828  1.00  0.00           H  
ATOM    453  HB2 ASN A 346    -102.101 104.918  13.969  1.00  0.00           H  
ATOM    454 HD22 ASN A 346    -102.610 102.767  16.753  1.00  0.00           H  
ATOM    455 HD21 ASN A 346    -102.561 104.442  16.278  1.00  0.00           H  
ATOM    456  N   PRO A 347    -103.944 101.974  11.018  1.00 15.97           N  
ATOM    457  CA  PRO A 347    -105.136 101.216  10.586  1.00 18.67           C  
ATOM    458  C   PRO A 347    -106.113 100.759  11.690  1.00 22.65           C  
ATOM    459  O   PRO A 347    -107.261 100.465  11.362  1.00 28.11           O  
ATOM    460  CB  PRO A 347    -104.557 100.007   9.829  1.00 20.98           C  
ATOM    461  CG  PRO A 347    -103.175 100.447   9.385  1.00 17.36           C  
ATOM    462  CD  PRO A 347    -102.718 101.332  10.535  1.00 15.68           C  
ATOM    463  HA  PRO A 347    -105.680 101.847   9.881  1.00  0.00           H  
ATOM    464  HB3 PRO A 347    -105.184  99.707   8.991  1.00  0.00           H  
ATOM    465  HB2 PRO A 347    -104.459  99.145  10.492  1.00  0.00           H  
ATOM    466  HG3 PRO A 347    -103.258 101.042   8.475  1.00  0.00           H  
ATOM    467  HG2 PRO A 347    -102.499  99.620   9.174  1.00  0.00           H  
ATOM    468  HD2 PRO A 347    -102.288 100.733  11.339  1.00  0.00           H  
ATOM    469  HD3 PRO A 347    -101.965 102.036  10.185  1.00  0.00           H  
ATOM    470  N   SER A 348    -105.662 100.699  12.958  1.00 21.78           N  
ATOM    471  CA  SER A 348    -106.462 100.224  14.094  1.00 22.71           C  
ATOM    472  C   SER A 348    -107.509 101.234  14.607  1.00 26.28           C  
ATOM    473  O   SER A 348    -108.428 100.811  15.307  1.00 22.99           O  
ATOM    474  CB  SER A 348    -105.529  99.803  15.248  1.00 18.90           C  
ATOM    475  OG  SER A 348    -104.781  98.656  14.895  1.00 34.94           O  
ATOM    476  H   SER A 348    -104.711 100.969  13.166  1.00  0.00           H  
ATOM    477  HA  SER A 348    -107.018  99.339  13.775  1.00  0.00           H  
ATOM    478  HB3 SER A 348    -106.109  99.546  16.136  1.00  0.00           H  
ATOM    479  HB2 SER A 348    -104.860 100.611  15.540  1.00  0.00           H  
ATOM    480  HG  SER A 348    -104.128  98.909  14.238  1.00  0.00           H  
ATOM    481  N   ASN A 349    -107.363 102.529  14.270  1.00 20.33           N  
ATOM    482  CA  ASN A 349    -108.257 103.602  14.732  1.00 19.77           C  
ATOM    483  C   ASN A 349    -108.458 104.737  13.706  1.00 23.00           C  
ATOM    484  O   ASN A 349    -109.258 105.633  13.969  1.00 19.54           O  
ATOM    485  CB  ASN A 349    -107.828 104.104  16.139  1.00 21.34           C  
ATOM    486  CG  ASN A 349    -106.407 104.678  16.247  1.00 28.29           C  
ATOM    487  OD1 ASN A 349    -105.826 105.135  15.267  1.00 24.84           O  
ATOM    488  ND2 ASN A 349    -105.844 104.672  17.457  1.00 30.25           N  
ATOM    489  H   ASN A 349    -106.576 102.809  13.703  1.00  0.00           H  
ATOM    490  HA  ASN A 349    -109.252 103.168  14.843  1.00  0.00           H  
ATOM    491  HB3 ASN A 349    -107.907 103.274  16.843  1.00  0.00           H  
ATOM    492  HB2 ASN A 349    -108.529 104.859  16.495  1.00  0.00           H  
ATOM    493 HD22 ASN A 349    -104.915 105.046  17.586  1.00  0.00           H  
ATOM    494 HD21 ASN A 349    -106.340 104.298  18.252  1.00  0.00           H  
ATOM    495  N   GLY A 350    -107.758 104.680  12.560  1.00 22.56           N  
ATOM    496  CA  GLY A 350    -107.898 105.617  11.447  1.00 19.59           C  
ATOM    497  C   GLY A 350    -107.117 106.931  11.631  1.00 16.97           C  
ATOM    498  O   GLY A 350    -107.232 107.803  10.769  1.00 21.01           O  
ATOM    499  H   GLY A 350    -107.100 103.926  12.420  1.00  0.00           H  
ATOM    500  HA3 GLY A 350    -108.952 105.847  11.278  1.00  0.00           H  
ATOM    501  HA2 GLY A 350    -107.543 105.116  10.548  1.00  0.00           H  
ATOM    502  N   SER A 351    -106.347 107.097  12.723  1.00 18.67           N  
ATOM    503  CA  SER A 351    -105.613 108.328  13.035  1.00 16.70           C  
ATOM    504  C   SER A 351    -104.352 108.521  12.171  1.00 19.83           C  
ATOM    505  O   SER A 351    -103.736 107.542  11.750  1.00 19.16           O  
ATOM    506  CB  SER A 351    -105.293 108.366  14.547  1.00 20.78           C  
ATOM    507  OG  SER A 351    -104.239 107.498  14.920  1.00 25.34           O  
ATOM    508  H   SER A 351    -106.275 106.348  13.398  1.00  0.00           H  
ATOM    509  HA  SER A 351    -106.287 109.162  12.832  1.00  0.00           H  
ATOM    510  HB3 SER A 351    -106.180 108.121  15.133  1.00  0.00           H  
ATOM    511  HB2 SER A 351    -105.003 109.377  14.836  1.00  0.00           H  
ATOM    512  HG  SER A 351    -104.585 106.600  14.946  1.00  0.00           H  
ATOM    513  N   TRP A 352    -103.982 109.797  11.983  1.00 18.26           N  
ATOM    514  CA  TRP A 352    -102.707 110.238  11.423  1.00 19.44           C  
ATOM    515  C   TRP A 352    -101.953 111.065  12.473  1.00 24.60           C  
ATOM    516  O   TRP A 352    -102.560 111.894  13.153  1.00 23.17           O  
ATOM    517  CB  TRP A 352    -102.941 111.094  10.163  1.00 20.62           C  
ATOM    518  CG  TRP A 352    -103.243 110.345   8.902  1.00 18.27           C  
ATOM    519  CD1 TRP A 352    -104.469 110.028   8.430  1.00 16.83           C  
ATOM    520  CD2 TRP A 352    -102.290 109.770   7.958  1.00 14.98           C  
ATOM    521  NE1 TRP A 352    -104.339 109.342   7.240  1.00 17.25           N  
ATOM    522  CE2 TRP A 352    -103.017 109.160   6.892  1.00 16.50           C  
ATOM    523  CE3 TRP A 352    -100.879 109.710   7.892  1.00 16.19           C  
ATOM    524  CZ2 TRP A 352    -102.376 108.544   5.802  1.00 16.40           C  
ATOM    525  CZ3 TRP A 352    -100.225 109.084   6.813  1.00 12.06           C  
ATOM    526  CH2 TRP A 352    -100.969 108.506   5.766  1.00 15.91           C  
ATOM    527  H   TRP A 352    -104.554 110.534  12.369  1.00  0.00           H  
ATOM    528  HA  TRP A 352    -102.079 109.387  11.157  1.00  0.00           H  
ATOM    529  HB3 TRP A 352    -102.041 111.672   9.945  1.00  0.00           H  
ATOM    530  HB2 TRP A 352    -103.725 111.832  10.340  1.00  0.00           H  
ATOM    531  HD1 TRP A 352    -105.398 110.290   8.914  1.00  0.00           H  
ATOM    532  HE1 TRP A 352    -105.142 109.021   6.711  1.00  0.00           H  
ATOM    533  HE3 TRP A 352    -100.295 110.147   8.687  1.00  0.00           H  
ATOM    534  HZ2 TRP A 352    -102.957 108.098   5.009  1.00  0.00           H  
ATOM    535  HZ3 TRP A 352     -99.148 109.049   6.800  1.00  0.00           H  
ATOM    536  HH2 TRP A 352    -100.459 108.026   4.943  1.00  0.00           H  
ATOM    537  N   LEU A 353    -100.633 110.845  12.541  1.00 18.75           N  
ATOM    538  CA  LEU A 353     -99.692 111.599  13.364  1.00 17.39           C  
ATOM    539  C   LEU A 353     -98.627 112.182  12.433  1.00 17.67           C  
ATOM    540  O   LEU A 353     -97.971 111.403  11.743  1.00 18.42           O  
ATOM    541  CB  LEU A 353     -99.008 110.642  14.374  1.00 18.26           C  
ATOM    542  CG  LEU A 353     -99.934 110.022  15.442  1.00 31.75           C  
ATOM    543  CD1 LEU A 353     -99.180 108.950  16.262  1.00 30.25           C  
ATOM    544  CD2 LEU A 353    -100.599 111.091  16.334  1.00 28.44           C  
ATOM    545  H   LEU A 353    -100.222 110.128  11.957  1.00  0.00           H  
ATOM    546  HA  LEU A 353    -100.186 112.415  13.893  1.00  0.00           H  
ATOM    547  HB3 LEU A 353     -98.199 111.171  14.882  1.00  0.00           H  
ATOM    548  HB2 LEU A 353     -98.527 109.831  13.821  1.00  0.00           H  
ATOM    549  HG  LEU A 353    -100.733 109.496  14.918  1.00  0.00           H  
ATOM    550 HD11 LEU A 353     -99.704 107.995  16.224  1.00  0.00           H  
ATOM    551 HD12 LEU A 353     -98.172 108.774  15.883  1.00  0.00           H  
ATOM    552 HD13 LEU A 353     -99.073 109.219  17.313  1.00  0.00           H  
ATOM    553 HD21 LEU A 353    -100.573 110.833  17.393  1.00  0.00           H  
ATOM    554 HD22 LEU A 353    -100.120 112.065  16.233  1.00  0.00           H  
ATOM    555 HD23 LEU A 353    -101.648 111.215  16.064  1.00  0.00           H  
ATOM    556  N   ARG A 354     -98.427 113.513  12.461  1.00 17.32           N  
ATOM    557  CA  ARG A 354     -97.243 114.130  11.859  1.00 18.98           C  
ATOM    558  C   ARG A 354     -96.081 114.077  12.860  1.00 18.57           C  
ATOM    559  O   ARG A 354     -96.259 114.392  14.038  1.00 22.86           O  
ATOM    560  CB  ARG A 354     -97.519 115.562  11.352  1.00 18.58           C  
ATOM    561  CG  ARG A 354     -96.308 116.166  10.603  1.00 19.02           C  
ATOM    562  CD  ARG A 354     -96.605 117.472   9.859  1.00 20.98           C  
ATOM    563  NE  ARG A 354     -95.368 118.080   9.341  1.00 22.72           N  
ATOM    564  CZ  ARG A 354     -95.293 119.220   8.635  1.00 18.79           C  
ATOM    565  NH1 ARG A 354     -96.389 119.941   8.358  1.00 23.41           N  
ATOM    566  NH2 ARG A 354     -94.103 119.650   8.202  1.00 21.67           N1+
ATOM    567  H   ARG A 354     -98.998 114.104  13.049  1.00  0.00           H  
ATOM    568  HA  ARG A 354     -96.957 113.545  10.984  1.00  0.00           H  
ATOM    569  HB3 ARG A 354     -97.794 116.210  12.185  1.00  0.00           H  
ATOM    570  HB2 ARG A 354     -98.378 115.540  10.680  1.00  0.00           H  
ATOM    571  HG3 ARG A 354     -96.038 115.437   9.838  1.00  0.00           H  
ATOM    572  HG2 ARG A 354     -95.424 116.273  11.233  1.00  0.00           H  
ATOM    573  HD3 ARG A 354     -97.215 118.155  10.451  1.00  0.00           H  
ATOM    574  HD2 ARG A 354     -97.178 117.228   8.963  1.00  0.00           H  
ATOM    575  HE  ARG A 354     -94.507 117.580   9.527  1.00  0.00           H  
ATOM    576 HH12 ARG A 354     -96.323 120.799   7.831  1.00  0.00           H  
ATOM    577 HH11 ARG A 354     -97.291 119.626   8.685  1.00  0.00           H  
ATOM    578 HH22 ARG A 354     -94.020 120.509   7.681  1.00  0.00           H  
ATOM    579 HH21 ARG A 354     -93.253 119.132   8.415  1.00  0.00           H  
ATOM    580  N   LEU A 355     -94.919 113.671  12.342  1.00 13.99           N  
ATOM    581  CA  LEU A 355     -93.677 113.464  13.074  1.00 13.59           C  
ATOM    582  C   LEU A 355     -92.590 114.397  12.523  1.00 14.15           C  
ATOM    583  O   LEU A 355     -92.858 115.195  11.621  1.00 16.39           O  
ATOM    584  CB  LEU A 355     -93.297 111.972  12.922  1.00 16.53           C  
ATOM    585  CG  LEU A 355     -94.255 111.004  13.653  1.00 17.14           C  
ATOM    586  CD1 LEU A 355     -94.057 109.552  13.184  1.00 18.78           C  
ATOM    587  CD2 LEU A 355     -94.182 111.152  15.187  1.00 19.91           C  
ATOM    588  H   LEU A 355     -94.867 113.464  11.352  1.00  0.00           H  
ATOM    589  HA  LEU A 355     -93.801 113.725  14.125  1.00  0.00           H  
ATOM    590  HB3 LEU A 355     -92.285 111.785  13.278  1.00  0.00           H  
ATOM    591  HB2 LEU A 355     -93.276 111.734  11.857  1.00  0.00           H  
ATOM    592  HG  LEU A 355     -95.271 111.266  13.357  1.00  0.00           H  
ATOM    593 HD11 LEU A 355     -95.017 109.090  12.958  1.00  0.00           H  
ATOM    594 HD12 LEU A 355     -93.455 109.496  12.277  1.00  0.00           H  
ATOM    595 HD13 LEU A 355     -93.568 108.930  13.932  1.00  0.00           H  
ATOM    596 HD21 LEU A 355     -95.181 111.236  15.617  1.00  0.00           H  
ATOM    597 HD22 LEU A 355     -93.688 110.308  15.660  1.00  0.00           H  
ATOM    598 HD23 LEU A 355     -93.623 112.032  15.500  1.00  0.00           H  
ATOM    599  N   ALA A 356     -91.381 114.289  13.101  1.00 18.45           N  
ATOM    600  CA  ALA A 356     -90.192 115.050  12.716  1.00 17.19           C  
ATOM    601  C   ALA A 356     -89.851 114.884  11.228  1.00 17.70           C  
ATOM    602  O   ALA A 356     -89.671 113.756  10.772  1.00 18.02           O  
ATOM    603  CB  ALA A 356     -89.012 114.604  13.594  1.00 12.81           C  
ATOM    604  H   ALA A 356     -91.245 113.609  13.837  1.00  0.00           H  
ATOM    605  HA  ALA A 356     -90.393 116.103  12.920  1.00  0.00           H  
ATOM    606  HB1 ALA A 356     -88.098 115.138  13.330  1.00  0.00           H  
ATOM    607  HB2 ALA A 356     -89.215 114.804  14.646  1.00  0.00           H  
ATOM    608  HB3 ALA A 356     -88.813 113.536  13.492  1.00  0.00           H  
ATOM    609  N   ASP A 357     -89.789 116.016  10.510  1.00 18.61           N  
ATOM    610  CA  ASP A 357     -89.463 116.087   9.084  1.00 16.44           C  
ATOM    611  C   ASP A 357     -88.028 115.629   8.776  1.00 16.22           C  
ATOM    612  O   ASP A 357     -87.131 115.781   9.607  1.00 17.56           O  
ATOM    613  CB  ASP A 357     -89.678 117.502   8.492  1.00 13.80           C  
ATOM    614  CG  ASP A 357     -91.092 118.078   8.622  1.00 26.68           C  
ATOM    615  OD1 ASP A 357     -92.058 117.298   8.780  1.00 22.06           O  
ATOM    616  OD2 ASP A 357     -91.202 119.311   8.458  1.00 23.75           O1-
ATOM    617  H   ASP A 357     -89.979 116.899  10.961  1.00  0.00           H  
ATOM    618  HA  ASP A 357     -90.142 115.400   8.575  1.00  0.00           H  
ATOM    619  HB3 ASP A 357     -89.411 117.510   7.437  1.00  0.00           H  
ATOM    620  HB2 ASP A 357     -88.997 118.188   8.999  1.00  0.00           H  
ATOM    621  N   LEU A 358     -87.852 115.133   7.541  1.00 16.21           N  
ATOM    622  CA  LEU A 358     -86.573 114.847   6.892  1.00 12.97           C  
ATOM    623  C   LEU A 358     -85.690 116.103   6.842  1.00 13.37           C  
ATOM    624  O   LEU A 358     -86.190 117.191   6.548  1.00 18.19           O  
ATOM    625  CB  LEU A 358     -86.852 114.370   5.450  1.00 14.16           C  
ATOM    626  CG  LEU A 358     -87.503 112.975   5.353  1.00 12.08           C  
ATOM    627  CD1 LEU A 358     -88.330 112.830   4.062  1.00 15.22           C  
ATOM    628  CD2 LEU A 358     -86.446 111.863   5.475  1.00 14.37           C  
ATOM    629  H   LEU A 358     -88.662 115.066   6.938  1.00  0.00           H  
ATOM    630  HA  LEU A 358     -86.062 114.064   7.456  1.00  0.00           H  
ATOM    631  HB3 LEU A 358     -85.933 114.373   4.863  1.00  0.00           H  
ATOM    632  HB2 LEU A 358     -87.496 115.111   4.974  1.00  0.00           H  
ATOM    633  HG  LEU A 358     -88.203 112.849   6.181  1.00  0.00           H  
ATOM    634 HD11 LEU A 358     -88.158 111.881   3.556  1.00  0.00           H  
ATOM    635 HD12 LEU A 358     -89.392 112.885   4.295  1.00  0.00           H  
ATOM    636 HD13 LEU A 358     -88.118 113.622   3.343  1.00  0.00           H  
ATOM    637 HD21 LEU A 358     -86.839 110.895   5.166  1.00  0.00           H  
ATOM    638 HD22 LEU A 358     -85.566 112.073   4.867  1.00  0.00           H  
ATOM    639 HD23 LEU A 358     -86.105 111.764   6.504  1.00  0.00           H  
ATOM    640  N   GLN A 359     -84.387 115.916   7.100  1.00 14.99           N  
ATOM    641  CA  GLN A 359     -83.377 116.978   7.086  1.00 17.23           C  
ATOM    642  C   GLN A 359     -83.139 117.594   5.691  1.00 20.80           C  
ATOM    643  O   GLN A 359     -82.702 118.742   5.612  1.00 20.47           O  
ATOM    644  CB  GLN A 359     -82.070 116.433   7.696  1.00 19.36           C  
ATOM    645  CG  GLN A 359     -82.216 116.048   9.186  1.00 35.59           C  
ATOM    646  CD  GLN A 359     -80.930 115.502   9.810  1.00 41.97           C  
ATOM    647  OE1 GLN A 359     -79.877 115.460   9.178  1.00 41.56           O  
ATOM    648  NE2 GLN A 359     -81.011 115.084  11.074  1.00 38.60           N  
ATOM    649  H   GLN A 359     -84.053 114.991   7.331  1.00  0.00           H  
ATOM    650  HA  GLN A 359     -83.739 117.784   7.728  1.00  0.00           H  
ATOM    651  HB3 GLN A 359     -81.284 117.183   7.597  1.00  0.00           H  
ATOM    652  HB2 GLN A 359     -81.737 115.565   7.124  1.00  0.00           H  
ATOM    653  HG3 GLN A 359     -82.993 115.292   9.306  1.00  0.00           H  
ATOM    654  HG2 GLN A 359     -82.535 116.918   9.760  1.00  0.00           H  
ATOM    655 HE22 GLN A 359     -80.195 114.713  11.537  1.00  0.00           H  
ATOM    656 HE21 GLN A 359     -81.886 115.125  11.577  1.00  0.00           H  
ATOM    657  N   VAL A 360     -83.463 116.833   4.632  1.00 18.96           N  
ATOM    658  CA  VAL A 360     -83.447 117.249   3.232  1.00 15.44           C  
ATOM    659  C   VAL A 360     -84.784 116.773   2.607  1.00 16.96           C  
ATOM    660  O   VAL A 360     -85.052 115.570   2.665  1.00 15.07           O  
ATOM    661  CB  VAL A 360     -82.270 116.559   2.475  1.00 18.79           C  
ATOM    662  CG1 VAL A 360     -82.294 116.786   0.948  1.00 18.92           C  
ATOM    663  CG2 VAL A 360     -80.906 117.007   3.031  1.00 19.06           C  
ATOM    664  H   VAL A 360     -83.821 115.903   4.798  1.00  0.00           H  
ATOM    665  HA  VAL A 360     -83.307 118.325   3.160  1.00  0.00           H  
ATOM    666  HB  VAL A 360     -82.333 115.482   2.638  1.00  0.00           H  
ATOM    667 HG11 VAL A 360     -81.387 116.405   0.478  1.00  0.00           H  
ATOM    668 HG12 VAL A 360     -83.126 116.270   0.471  1.00  0.00           H  
ATOM    669 HG13 VAL A 360     -82.370 117.846   0.705  1.00  0.00           H  
ATOM    670 HG21 VAL A 360     -80.084 116.542   2.486  1.00  0.00           H  
ATOM    671 HG22 VAL A 360     -80.784 118.088   2.955  1.00  0.00           H  
ATOM    672 HG23 VAL A 360     -80.786 116.732   4.079  1.00  0.00           H  
ATOM    673  N   PRO A 361     -85.605 117.688   2.026  1.00 14.01           N  
ATOM    674  CA  PRO A 361     -86.806 117.304   1.249  1.00 14.91           C  
ATOM    675  C   PRO A 361     -86.463 116.402   0.049  1.00 16.27           C  
ATOM    676  O   PRO A 361     -85.483 116.681  -0.636  1.00 16.08           O  
ATOM    677  CB  PRO A 361     -87.405 118.646   0.783  1.00 19.17           C  
ATOM    678  CG  PRO A 361     -86.744 119.725   1.622  1.00 19.36           C  
ATOM    679  CD  PRO A 361     -85.391 119.135   1.983  1.00 15.83           C  
ATOM    680  HA  PRO A 361     -87.496 116.799   1.924  1.00  0.00           H  
ATOM    681  HB3 PRO A 361     -88.488 118.669   0.898  1.00  0.00           H  
ATOM    682  HB2 PRO A 361     -87.193 118.833  -0.270  1.00  0.00           H  
ATOM    683  HG3 PRO A 361     -87.318 119.884   2.534  1.00  0.00           H  
ATOM    684  HG2 PRO A 361     -86.672 120.686   1.111  1.00  0.00           H  
ATOM    685  HD2 PRO A 361     -84.653 119.356   1.210  1.00  0.00           H  
ATOM    686  HD3 PRO A 361     -85.048 119.555   2.928  1.00  0.00           H  
ATOM    687  N   ARG A 362     -87.230 115.321  -0.164  1.00 12.64           N  
ATOM    688  CA  ARG A 362     -86.874 114.296  -1.149  1.00 11.09           C  
ATOM    689  C   ARG A 362     -88.119 113.609  -1.732  1.00  9.37           C  
ATOM    690  O   ARG A 362     -89.081 113.346  -1.011  1.00 11.88           O  
ATOM    691  CB  ARG A 362     -85.875 113.304  -0.502  1.00 15.12           C  
ATOM    692  CG  ARG A 362     -86.476 112.444   0.626  1.00 24.78           C  
ATOM    693  CD  ARG A 362     -85.466 111.999   1.691  1.00 27.52           C  
ATOM    694  NE  ARG A 362     -84.444 111.076   1.180  1.00 20.97           N  
ATOM    695  CZ  ARG A 362     -83.385 110.658   1.895  1.00 15.54           C  
ATOM    696  NH1 ARG A 362     -83.182 111.094   3.145  1.00 19.57           N  
ATOM    697  NH2 ARG A 362     -82.520 109.798   1.350  1.00 14.04           N1+
ATOM    698  H   ARG A 362     -88.051 115.148   0.402  1.00  0.00           H  
ATOM    699  HA  ARG A 362     -86.367 114.780  -1.984  1.00  0.00           H  
ATOM    700  HB3 ARG A 362     -85.039 113.883  -0.106  1.00  0.00           H  
ATOM    701  HB2 ARG A 362     -85.438 112.652  -1.261  1.00  0.00           H  
ATOM    702  HG3 ARG A 362     -86.984 111.589   0.186  1.00  0.00           H  
ATOM    703  HG2 ARG A 362     -87.249 112.999   1.157  1.00  0.00           H  
ATOM    704  HD3 ARG A 362     -85.981 111.548   2.538  1.00  0.00           H  
ATOM    705  HD2 ARG A 362     -84.953 112.882   2.073  1.00  0.00           H  
ATOM    706  HE  ARG A 362     -84.570 110.716   0.243  1.00  0.00           H  
ATOM    707 HH12 ARG A 362     -82.346 110.835   3.670  1.00  0.00           H  
ATOM    708 HH11 ARG A 362     -83.828 111.746   3.562  1.00  0.00           H  
ATOM    709 HH22 ARG A 362     -81.726 109.456   1.876  1.00  0.00           H  
ATOM    710 HH21 ARG A 362     -82.667 109.469   0.403  1.00  0.00           H  
ATOM    711  N   SER A 363     -88.037 113.309  -3.037  1.00 10.57           N  
ATOM    712  CA  SER A 363     -89.014 112.551  -3.815  1.00 10.79           C  
ATOM    713  C   SER A 363     -88.294 111.469  -4.630  1.00  8.64           C  
ATOM    714  O   SER A 363     -87.139 111.656  -5.009  1.00 10.91           O  
ATOM    715  CB  SER A 363     -89.800 113.512  -4.725  1.00 11.85           C  
ATOM    716  OG  SER A 363     -89.040 114.029  -5.802  1.00 13.90           O  
ATOM    717  H   SER A 363     -87.218 113.598  -3.555  1.00  0.00           H  
ATOM    718  HA  SER A 363     -89.718 112.059  -3.139  1.00  0.00           H  
ATOM    719  HB3 SER A 363     -90.185 114.352  -4.151  1.00  0.00           H  
ATOM    720  HB2 SER A 363     -90.657 112.981  -5.140  1.00  0.00           H  
ATOM    721  HG  SER A 363     -88.782 113.299  -6.372  1.00  0.00           H  
ATOM    722  N   GLY A 364     -88.998 110.362  -4.904  1.00 10.15           N  
ATOM    723  CA  GLY A 364     -88.440 109.199  -5.595  1.00  9.30           C  
ATOM    724  C   GLY A 364     -87.611 108.316  -4.646  1.00 10.25           C  
ATOM    725  O   GLY A 364     -86.920 107.418  -5.122  1.00 10.18           O  
ATOM    726  H   GLY A 364     -89.941 110.267  -4.549  1.00  0.00           H  
ATOM    727  HA3 GLY A 364     -87.825 109.508  -6.442  1.00  0.00           H  
ATOM    728  HA2 GLY A 364     -89.261 108.606  -5.997  1.00  0.00           H  
ATOM    729  N   LEU A 365     -87.666 108.569  -3.324  1.00  9.59           N  
ATOM    730  CA  LEU A 365     -87.056 107.751  -2.278  1.00  9.18           C  
ATOM    731  C   LEU A 365     -87.845 106.447  -2.059  1.00  9.30           C  
ATOM    732  O   LEU A 365     -89.026 106.374  -2.404  1.00 12.45           O  
ATOM    733  CB  LEU A 365     -86.913 108.580  -0.969  1.00  9.24           C  
ATOM    734  CG  LEU A 365     -88.198 108.830  -0.130  1.00  9.41           C  
ATOM    735  CD1 LEU A 365     -87.861 109.194   1.333  1.00 18.03           C  
ATOM    736  CD2 LEU A 365     -89.135 109.860  -0.790  1.00 11.62           C  
ATOM    737  H   LEU A 365     -88.256 109.320  -2.999  1.00  0.00           H  
ATOM    738  HA  LEU A 365     -86.051 107.486  -2.615  1.00  0.00           H  
ATOM    739  HB3 LEU A 365     -86.414 109.527  -1.180  1.00  0.00           H  
ATOM    740  HB2 LEU A 365     -86.215 108.033  -0.335  1.00  0.00           H  
ATOM    741  HG  LEU A 365     -88.759 107.901  -0.054  1.00  0.00           H  
ATOM    742 HD11 LEU A 365     -88.316 110.129   1.660  1.00  0.00           H  
ATOM    743 HD12 LEU A 365     -88.213 108.418   2.014  1.00  0.00           H  
ATOM    744 HD13 LEU A 365     -86.788 109.293   1.490  1.00  0.00           H  
ATOM    745 HD21 LEU A 365     -89.505 110.609  -0.094  1.00  0.00           H  
ATOM    746 HD22 LEU A 365     -88.647 110.402  -1.599  1.00  0.00           H  
ATOM    747 HD23 LEU A 365     -90.008 109.361  -1.205  1.00  0.00           H  
ATOM    748  N   ALA A 366     -87.180 105.471  -1.427  1.00 10.56           N  
ATOM    749  CA  ALA A 366     -87.800 104.242  -0.944  1.00  9.62           C  
ATOM    750  C   ALA A 366     -87.683 104.172   0.582  1.00 10.45           C  
ATOM    751  O   ALA A 366     -86.674 104.599   1.147  1.00 11.27           O  
ATOM    752  CB  ALA A 366     -87.114 103.039  -1.597  1.00 12.61           C  
ATOM    753  H   ALA A 366     -86.213 105.613  -1.165  1.00  0.00           H  
ATOM    754  HA  ALA A 366     -88.859 104.209  -1.209  1.00  0.00           H  
ATOM    755  HB1 ALA A 366     -87.555 102.103  -1.251  1.00  0.00           H  
ATOM    756  HB2 ALA A 366     -87.224 103.065  -2.681  1.00  0.00           H  
ATOM    757  HB3 ALA A 366     -86.051 103.022  -1.365  1.00  0.00           H  
ATOM    758  N   GLY A 367     -88.729 103.611   1.206  1.00 12.16           N  
ATOM    759  CA  GLY A 367     -88.796 103.364   2.640  1.00 12.79           C  
ATOM    760  C   GLY A 367     -88.528 101.878   2.889  1.00 13.05           C  
ATOM    761  O   GLY A 367     -88.915 101.022   2.091  1.00 15.36           O  
ATOM    762  H   GLY A 367     -89.497 103.256   0.655  1.00  0.00           H  
ATOM    763  HA3 GLY A 367     -89.797 103.605   2.997  1.00  0.00           H  
ATOM    764  HA2 GLY A 367     -88.101 103.993   3.195  1.00  0.00           H  
ATOM    765  N   CYS A 368     -87.913 101.581   4.040  1.00 13.62           N  
ATOM    766  CA  CYS A 368     -87.680 100.230   4.552  1.00 11.22           C  
ATOM    767  C   CYS A 368     -87.414 100.308   6.063  1.00 12.21           C  
ATOM    768  O   CYS A 368     -87.153 101.394   6.581  1.00 14.37           O  
ATOM    769  CB  CYS A 368     -86.576  99.474   3.774  1.00 10.82           C  
ATOM    770  SG  CYS A 368     -84.905 100.090   4.130  1.00 15.11           S  
ATOM    771  H   CYS A 368     -87.607 102.329   4.648  1.00  0.00           H  
ATOM    772  HA  CYS A 368     -88.610  99.673   4.429  1.00  0.00           H  
ATOM    773  HB3 CYS A 368     -86.755  99.519   2.701  1.00  0.00           H  
ATOM    774  HB2 CYS A 368     -86.600  98.418   4.042  1.00  0.00           H  
ATOM    775  HG  CYS A 368     -84.864  99.668   5.397  1.00  0.00           H  
ATOM    776  N   VAL A 369     -87.490  99.153   6.742  1.00 14.30           N  
ATOM    777  CA  VAL A 369     -87.266  99.037   8.182  1.00 15.80           C  
ATOM    778  C   VAL A 369     -86.322  97.860   8.477  1.00 18.14           C  
ATOM    779  O   VAL A 369     -86.498  96.779   7.913  1.00 17.93           O  
ATOM    780  CB  VAL A 369     -88.614  98.867   8.954  1.00 14.64           C  
ATOM    781  CG1 VAL A 369     -88.511  98.291  10.386  1.00 20.59           C  
ATOM    782  CG2 VAL A 369     -89.374 100.205   9.009  1.00 19.96           C  
ATOM    783  H   VAL A 369     -87.698  98.291   6.258  1.00  0.00           H  
ATOM    784  HA  VAL A 369     -86.776  99.941   8.533  1.00  0.00           H  
ATOM    785  HB  VAL A 369     -89.233  98.177   8.379  1.00  0.00           H  
ATOM    786 HG11 VAL A 369     -89.490  98.255  10.863  1.00  0.00           H  
ATOM    787 HG12 VAL A 369     -88.133  97.269  10.397  1.00  0.00           H  
ATOM    788 HG13 VAL A 369     -87.860  98.900  11.014  1.00  0.00           H  
ATOM    789 HG21 VAL A 369     -90.406 100.065   9.316  1.00  0.00           H  
ATOM    790 HG22 VAL A 369     -88.914 100.892   9.718  1.00  0.00           H  
ATOM    791 HG23 VAL A 369     -89.410 100.699   8.041  1.00  0.00           H  
ATOM    792  N   VAL A 370     -85.365  98.101   9.387  1.00 15.44           N  
ATOM    793  CA  VAL A 370     -84.485  97.090   9.971  1.00 14.91           C  
ATOM    794  C   VAL A 370     -84.351  97.399  11.473  1.00 20.58           C  
ATOM    795  O   VAL A 370     -84.000  98.524  11.827  1.00 18.75           O  
ATOM    796  CB  VAL A 370     -83.054  97.097   9.349  1.00 18.27           C  
ATOM    797  CG1 VAL A 370     -82.088  96.111  10.041  1.00 21.57           C  
ATOM    798  CG2 VAL A 370     -83.069  96.821   7.836  1.00 18.32           C  
ATOM    799  H   VAL A 370     -85.298  99.023   9.799  1.00  0.00           H  
ATOM    800  HA  VAL A 370     -84.925  96.098   9.854  1.00  0.00           H  
ATOM    801  HB  VAL A 370     -82.625  98.092   9.470  1.00  0.00           H  
ATOM    802 HG11 VAL A 370     -81.133  96.072   9.527  1.00  0.00           H  
ATOM    803 HG12 VAL A 370     -81.865  96.397  11.069  1.00  0.00           H  
ATOM    804 HG13 VAL A 370     -82.495  95.100  10.053  1.00  0.00           H  
ATOM    805 HG21 VAL A 370     -82.058  96.796   7.429  1.00  0.00           H  
ATOM    806 HG22 VAL A 370     -83.533  95.861   7.624  1.00  0.00           H  
ATOM    807 HG23 VAL A 370     -83.615  97.589   7.289  1.00  0.00           H  
ATOM    808  N   GLY A 371     -84.601  96.389  12.324  1.00 20.84           N  
ATOM    809  CA  GLY A 371     -84.412  96.470  13.778  1.00 22.99           C  
ATOM    810  C   GLY A 371     -85.411  97.407  14.483  1.00 19.76           C  
ATOM    811  O   GLY A 371     -85.122  97.866  15.587  1.00 24.82           O  
ATOM    812  H   GLY A 371     -84.878  95.491  11.954  1.00  0.00           H  
ATOM    813  HA3 GLY A 371     -83.394  96.797  13.996  1.00  0.00           H  
ATOM    814  HA2 GLY A 371     -84.518  95.470  14.199  1.00  0.00           H  
ATOM    815  N   GLY A 372     -86.555  97.716  13.846  1.00 20.05           N  
ATOM    816  CA  GLY A 372     -87.560  98.656  14.348  1.00 24.38           C  
ATOM    817  C   GLY A 372     -87.240 100.117  13.974  1.00 23.51           C  
ATOM    818  O   GLY A 372     -88.030 101.003  14.301  1.00 25.29           O  
ATOM    819  H   GLY A 372     -86.729  97.309  12.939  1.00  0.00           H  
ATOM    820  HA3 GLY A 372     -87.665  98.571  15.431  1.00  0.00           H  
ATOM    821  HA2 GLY A 372     -88.522  98.383  13.916  1.00  0.00           H  
ATOM    822  N   LEU A 373     -86.115 100.369  13.285  1.00 16.86           N  
ATOM    823  CA  LEU A 373     -85.702 101.679  12.793  1.00 19.62           C  
ATOM    824  C   LEU A 373     -86.127 101.816  11.327  1.00 14.89           C  
ATOM    825  O   LEU A 373     -85.827 100.928  10.531  1.00 16.74           O  
ATOM    826  CB  LEU A 373     -84.167 101.796  12.892  1.00 18.50           C  
ATOM    827  CG  LEU A 373     -83.592 101.744  14.323  1.00 18.37           C  
ATOM    828  CD1 LEU A 373     -82.053 101.632  14.296  1.00 21.91           C  
ATOM    829  CD2 LEU A 373     -84.064 102.938  15.173  1.00 27.13           C  
ATOM    830  H   LEU A 373     -85.504  99.602  13.040  1.00  0.00           H  
ATOM    831  HA  LEU A 373     -86.162 102.477  13.380  1.00  0.00           H  
ATOM    832  HB3 LEU A 373     -83.864 102.728  12.420  1.00  0.00           H  
ATOM    833  HB2 LEU A 373     -83.706 101.009  12.296  1.00  0.00           H  
ATOM    834  HG  LEU A 373     -83.956 100.835  14.803  1.00  0.00           H  
ATOM    835 HD11 LEU A 373     -81.718 100.758  14.855  1.00  0.00           H  
ATOM    836 HD12 LEU A 373     -81.666 101.531  13.281  1.00  0.00           H  
ATOM    837 HD13 LEU A 373     -81.561 102.503  14.729  1.00  0.00           H  
ATOM    838 HD21 LEU A 373     -83.313 103.262  15.893  1.00  0.00           H  
ATOM    839 HD22 LEU A 373     -84.299 103.797  14.545  1.00  0.00           H  
ATOM    840 HD23 LEU A 373     -84.960 102.682  15.739  1.00  0.00           H  
ATOM    841  N   LEU A 374     -86.780 102.939  10.999  1.00 13.99           N  
ATOM    842  CA  LEU A 374     -87.142 103.335   9.637  1.00 15.80           C  
ATOM    843  C   LEU A 374     -85.935 103.975   8.931  1.00 14.93           C  
ATOM    844  O   LEU A 374     -85.192 104.719   9.565  1.00 19.98           O  
ATOM    845  CB  LEU A 374     -88.362 104.282   9.738  1.00 15.77           C  
ATOM    846  CG  LEU A 374     -88.784 105.043   8.457  1.00 13.63           C  
ATOM    847  CD1 LEU A 374     -89.254 104.089   7.337  1.00 15.06           C  
ATOM    848  CD2 LEU A 374     -89.826 106.126   8.793  1.00 16.62           C  
ATOM    849  H   LEU A 374     -86.942 103.636  11.713  1.00  0.00           H  
ATOM    850  HA  LEU A 374     -87.429 102.449   9.072  1.00  0.00           H  
ATOM    851  HB3 LEU A 374     -88.143 105.020  10.507  1.00  0.00           H  
ATOM    852  HB2 LEU A 374     -89.217 103.718  10.116  1.00  0.00           H  
ATOM    853  HG  LEU A 374     -87.920 105.586   8.071  1.00  0.00           H  
ATOM    854 HD11 LEU A 374     -90.273 104.291   7.005  1.00  0.00           H  
ATOM    855 HD12 LEU A 374     -88.609 104.170   6.462  1.00  0.00           H  
ATOM    856 HD13 LEU A 374     -89.232 103.048   7.656  1.00  0.00           H  
ATOM    857 HD21 LEU A 374     -90.660 106.146   8.093  1.00  0.00           H  
ATOM    858 HD22 LEU A 374     -90.245 105.998   9.791  1.00  0.00           H  
ATOM    859 HD23 LEU A 374     -89.361 107.112   8.767  1.00  0.00           H  
ATOM    860  N   TYR A 375     -85.784 103.690   7.629  1.00 11.67           N  
ATOM    861  CA  TYR A 375     -84.720 104.211   6.773  1.00  9.54           C  
ATOM    862  C   TYR A 375     -85.329 104.857   5.523  1.00 17.00           C  
ATOM    863  O   TYR A 375     -86.139 104.223   4.846  1.00 14.06           O  
ATOM    864  CB  TYR A 375     -83.766 103.068   6.375  1.00 11.96           C  
ATOM    865  CG  TYR A 375     -82.895 102.538   7.499  1.00 12.24           C  
ATOM    866  CD1 TYR A 375     -83.376 101.519   8.347  1.00 15.46           C  
ATOM    867  CD2 TYR A 375     -81.597 103.056   7.696  1.00 16.48           C  
ATOM    868  CE1 TYR A 375     -82.571 101.034   9.395  1.00 18.32           C  
ATOM    869  CE2 TYR A 375     -80.783 102.551   8.729  1.00 17.77           C  
ATOM    870  CZ  TYR A 375     -81.273 101.544   9.583  1.00 16.91           C  
ATOM    871  OH  TYR A 375     -80.490 101.067  10.593  1.00 20.64           O  
ATOM    872  H   TYR A 375     -86.432 103.056   7.180  1.00  0.00           H  
ATOM    873  HA  TYR A 375     -84.144 104.963   7.311  1.00  0.00           H  
ATOM    874  HB3 TYR A 375     -83.101 103.404   5.578  1.00  0.00           H  
ATOM    875  HB2 TYR A 375     -84.335 102.241   5.952  1.00  0.00           H  
ATOM    876  HD1 TYR A 375     -84.368 101.117   8.203  1.00  0.00           H  
ATOM    877  HD2 TYR A 375     -81.218 103.837   7.054  1.00  0.00           H  
ATOM    878  HE1 TYR A 375     -82.957 100.270  10.052  1.00  0.00           H  
ATOM    879  HE2 TYR A 375     -79.787 102.945   8.871  1.00  0.00           H  
ATOM    880  HH  TYR A 375     -80.922 100.388  11.117  1.00  0.00           H  
ATOM    881  N   ALA A 376     -84.881 106.088   5.227  1.00 11.07           N  
ATOM    882  CA  ALA A 376     -85.167 106.823   3.997  1.00 10.35           C  
ATOM    883  C   ALA A 376     -83.930 106.744   3.096  1.00 10.88           C  
ATOM    884  O   ALA A 376     -82.872 107.244   3.483  1.00 12.98           O  
ATOM    885  CB  ALA A 376     -85.496 108.283   4.346  1.00 11.00           C  
ATOM    886  H   ALA A 376     -84.206 106.523   5.844  1.00  0.00           H  
ATOM    887  HA  ALA A 376     -86.025 106.392   3.476  1.00  0.00           H  
ATOM    888  HB1 ALA A 376     -85.594 108.895   3.450  1.00  0.00           H  
ATOM    889  HB2 ALA A 376     -86.438 108.349   4.889  1.00  0.00           H  
ATOM    890  HB3 ALA A 376     -84.721 108.736   4.967  1.00  0.00           H  
ATOM    891  N   VAL A 377     -84.085 106.094   1.933  1.00 10.88           N  
ATOM    892  CA  VAL A 377     -82.987 105.762   1.027  1.00  9.65           C  
ATOM    893  C   VAL A 377     -83.194 106.497  -0.312  1.00  9.92           C  
ATOM    894  O   VAL A 377     -84.272 106.383  -0.897  1.00  9.08           O  
ATOM    895  CB  VAL A 377     -82.957 104.234   0.703  1.00 10.73           C  
ATOM    896  CG1 VAL A 377     -81.620 103.813   0.062  1.00 11.94           C  
ATOM    897  CG2 VAL A 377     -83.263 103.334   1.917  1.00 12.73           C  
ATOM    898  H   VAL A 377     -84.990 105.714   1.685  1.00  0.00           H  
ATOM    899  HA  VAL A 377     -82.025 106.055   1.452  1.00  0.00           H  
ATOM    900  HB  VAL A 377     -83.737 104.011  -0.027  1.00  0.00           H  
ATOM    901 HG11 VAL A 377     -81.622 102.754  -0.198  1.00  0.00           H  
ATOM    902 HG12 VAL A 377     -81.414 104.369  -0.851  1.00  0.00           H  
ATOM    903 HG13 VAL A 377     -80.785 103.982   0.742  1.00  0.00           H  
ATOM    904 HG21 VAL A 377     -83.114 102.281   1.680  1.00  0.00           H  
ATOM    905 HG22 VAL A 377     -82.631 103.570   2.768  1.00  0.00           H  
ATOM    906 HG23 VAL A 377     -84.299 103.438   2.243  1.00  0.00           H  
ATOM    907  N   GLY A 378     -82.147 107.195  -0.788  1.00 11.83           N  
ATOM    908  CA  GLY A 378     -82.081 107.825  -2.112  1.00  9.33           C  
ATOM    909  C   GLY A 378     -83.121 108.939  -2.322  1.00  8.49           C  
ATOM    910  O   GLY A 378     -83.545 109.601  -1.374  1.00 10.94           O  
ATOM    911  H   GLY A 378     -81.306 107.247  -0.229  1.00  0.00           H  
ATOM    912  HA3 GLY A 378     -82.195 107.058  -2.880  1.00  0.00           H  
ATOM    913  HA2 GLY A 378     -81.087 108.252  -2.234  1.00  0.00           H  
ATOM    914  N   GLY A 379     -83.498 109.152  -3.592  1.00  8.64           N  
ATOM    915  CA  GLY A 379     -84.454 110.169  -4.024  1.00 10.24           C  
ATOM    916  C   GLY A 379     -83.724 111.351  -4.673  1.00 10.90           C  
ATOM    917  O   GLY A 379     -82.628 111.204  -5.213  1.00 11.15           O  
ATOM    918  H   GLY A 379     -83.088 108.585  -4.324  1.00  0.00           H  
ATOM    919  HA3 GLY A 379     -85.090 110.509  -3.205  1.00  0.00           H  
ATOM    920  HA2 GLY A 379     -85.110 109.725  -4.772  1.00  0.00           H  
ATOM    921  N   ARG A 380     -84.384 112.518  -4.651  1.00  9.28           N  
ATOM    922  CA  ARG A 380     -83.962 113.772  -5.273  1.00  9.66           C  
ATOM    923  C   ARG A 380     -84.747 114.919  -4.639  1.00 10.35           C  
ATOM    924  O   ARG A 380     -85.970 114.830  -4.537  1.00 12.47           O  
ATOM    925  CB  ARG A 380     -84.183 113.688  -6.803  1.00 11.56           C  
ATOM    926  CG  ARG A 380     -84.071 114.976  -7.649  1.00 13.16           C  
ATOM    927  CD  ARG A 380     -84.452 114.678  -9.109  1.00 17.55           C  
ATOM    928  NE  ARG A 380     -84.305 115.816 -10.026  1.00 21.85           N  
ATOM    929  CZ  ARG A 380     -83.323 115.997 -10.928  1.00 25.28           C  
ATOM    930  NH1 ARG A 380     -82.266 115.179 -10.997  1.00 20.66           N  
ATOM    931  NH2 ARG A 380     -83.410 117.011 -11.796  1.00 29.12           N1+
ATOM    932  H   ARG A 380     -85.307 112.542  -4.240  1.00  0.00           H  
ATOM    933  HA  ARG A 380     -82.902 113.907  -5.060  1.00  0.00           H  
ATOM    934  HB3 ARG A 380     -85.183 113.285  -6.969  1.00  0.00           H  
ATOM    935  HB2 ARG A 380     -83.485 112.960  -7.206  1.00  0.00           H  
ATOM    936  HG3 ARG A 380     -83.099 115.463  -7.579  1.00  0.00           H  
ATOM    937  HG2 ARG A 380     -84.802 115.685  -7.262  1.00  0.00           H  
ATOM    938  HD3 ARG A 380     -85.531 114.521  -9.109  1.00  0.00           H  
ATOM    939  HD2 ARG A 380     -84.034 113.752  -9.495  1.00  0.00           H  
ATOM    940  HE  ARG A 380     -85.045 116.507  -9.969  1.00  0.00           H  
ATOM    941 HH12 ARG A 380     -81.538 115.327 -11.679  1.00  0.00           H  
ATOM    942 HH11 ARG A 380     -82.156 114.411 -10.335  1.00  0.00           H  
ATOM    943 HH22 ARG A 380     -82.685 117.159 -12.483  1.00  0.00           H  
ATOM    944 HH21 ARG A 380     -84.212 117.624 -11.781  1.00  0.00           H  
ATOM    945  N   ASN A 381     -84.025 115.987  -4.277  1.00 11.52           N  
ATOM    946  CA  ASN A 381     -84.569 117.252  -3.801  1.00 13.80           C  
ATOM    947  C   ASN A 381     -84.858 118.150  -5.015  1.00 16.86           C  
ATOM    948  O   ASN A 381     -83.986 118.915  -5.420  1.00 17.38           O  
ATOM    949  CB  ASN A 381     -83.544 117.885  -2.820  1.00 14.21           C  
ATOM    950  CG  ASN A 381     -83.997 119.144  -2.057  1.00 14.88           C  
ATOM    951  OD1 ASN A 381     -83.183 119.764  -1.379  1.00 18.38           O  
ATOM    952  ND2 ASN A 381     -85.273 119.533  -2.129  1.00 22.31           N  
ATOM    953  H   ASN A 381     -83.024 115.975  -4.430  1.00  0.00           H  
ATOM    954  HA  ASN A 381     -85.508 117.079  -3.274  1.00  0.00           H  
ATOM    955  HB3 ASN A 381     -82.609 118.110  -3.336  1.00  0.00           H  
ATOM    956  HB2 ASN A 381     -83.283 117.147  -2.060  1.00  0.00           H  
ATOM    957 HD22 ASN A 381     -85.567 120.364  -1.638  1.00  0.00           H  
ATOM    958 HD21 ASN A 381     -85.942 119.021  -2.684  1.00  0.00           H  
ATOM    959  N  AASN A 382     -86.085 118.046  -5.553  0.50 16.20           N  
ATOM    960  N  BASN A 382     -86.191 118.088  -5.530  0.50 16.17           N  
ATOM    961  CA AASN A 382     -86.641 118.989  -6.525  0.50 19.65           C  
ATOM    962  CA BASN A 382     -86.666 118.923  -6.633  0.50 19.65           C  
ATOM    963  C  AASN A 382     -87.149 120.216  -5.759  0.50 18.67           C  
ATOM    964  C  BASN A 382     -87.264 120.184  -6.016  0.50 18.95           C  
ATOM    965  O  AASN A 382     -88.025 120.070  -4.909  0.50 17.17           O  
ATOM    966  O  BASN A 382     -88.412 120.178  -5.564  0.50 17.01           O  
ATOM    967  CB AASN A 382     -87.795 118.334  -7.318  0.50 17.23           C  
ATOM    968  CB BASN A 382     -87.681 118.147  -7.470  0.50 17.09           C  
ATOM    969  CG AASN A 382     -87.335 117.198  -8.232  0.50 18.83           C  
ATOM    970  CG BASN A 382     -88.219 118.938  -8.651  0.50 19.81           C  
ATOM    971  OD1AASN A 382     -86.627 117.433  -9.209  0.50 18.66           O  
ATOM    972  OD1BASN A 382     -87.913 120.117  -8.830  0.50 25.53           O  
ATOM    973  ND2AASN A 382     -87.747 115.965  -7.930  0.50 22.95           N  
ATOM    974  ND2BASN A 382     -89.034 118.279  -9.470  0.50 25.64           N  
ATOM    975  H  AASN A 382     -86.742 117.378  -5.168  0.50  0.00           H  
ATOM    976  H  BASN A 382     -86.888 117.521  -5.069  0.50  0.00           H  
ATOM    977  HA AASN A 382     -85.845 119.270  -7.215  0.50  0.00           H  
ATOM    978  HA BASN A 382     -85.820 119.199  -7.262  0.50  0.00           H  
ATOM    979  HB3AASN A 382     -88.266 119.083  -7.957  0.50  0.00           H  
ATOM    980  HB3BASN A 382     -88.510 117.835  -6.835  0.50  0.00           H  
ATOM    981  HB2AASN A 382     -88.579 117.980  -6.647  0.50  0.00           H  
ATOM    982  HB2BASN A 382     -87.224 117.225  -7.830  0.50  0.00           H  
ATOM    983 HD22AASN A 382     -87.487 115.187  -8.517  0.50  0.00           H  
ATOM    984 HD22BASN A 382     -89.427 118.746 -10.275  0.50  0.00           H  
ATOM    985 HD21AASN A 382     -88.312 115.795  -7.109  0.50  0.00           H  
ATOM    986 HD21BASN A 382     -89.260 117.312  -9.287  0.50  0.00           H  
ATOM    987  N   SER A 383     -86.581 121.393  -6.045  1.00 25.31           N  
ATOM    988  CA  SER A 383     -86.853 122.628  -5.306  1.00 33.63           C  
ATOM    989  C   SER A 383     -86.489 123.857  -6.165  1.00 39.29           C  
ATOM    990  O   SER A 383     -85.746 123.706  -7.137  1.00 40.66           O  
ATOM    991  CB  SER A 383     -86.140 122.558  -3.927  1.00 39.32           C  
ATOM    992  OG  SER A 383     -84.734 122.517  -4.040  1.00 38.84           O  
ATOM    993  H   SER A 383     -85.855 121.454  -6.748  1.00  0.00           H  
ATOM    994  HA  SER A 383     -87.930 122.670  -5.135  1.00  0.00           H  
ATOM    995  HB3 SER A 383     -86.473 121.687  -3.365  1.00  0.00           H  
ATOM    996  HB2 SER A 383     -86.377 123.413  -3.301  1.00  0.00           H  
ATOM    997  HG  SER A 383     -84.377 123.365  -3.743  1.00  0.00           H  
ATOM    998  N   PRO A 384     -87.016 125.057  -5.816  1.00 43.49           N  
ATOM    999  CA  PRO A 384     -86.735 126.292  -6.578  1.00 45.90           C  
ATOM   1000  C   PRO A 384     -85.269 126.773  -6.580  1.00 38.99           C  
ATOM   1001  O   PRO A 384     -84.892 127.476  -7.517  1.00 48.33           O  
ATOM   1002  CB  PRO A 384     -87.689 127.337  -5.973  1.00 33.83           C  
ATOM   1003  CG  PRO A 384     -88.009 126.813  -4.583  1.00 45.75           C  
ATOM   1004  CD  PRO A 384     -88.031 125.306  -4.788  1.00 36.51           C  
ATOM   1005  HA  PRO A 384     -87.014 126.131  -7.622  1.00  0.00           H  
ATOM   1006  HB3 PRO A 384     -88.604 127.374  -6.567  1.00  0.00           H  
ATOM   1007  HB2 PRO A 384     -87.281 128.348  -5.948  1.00  0.00           H  
ATOM   1008  HG3 PRO A 384     -88.939 127.208  -4.173  1.00  0.00           H  
ATOM   1009  HG2 PRO A 384     -87.199 127.076  -3.901  1.00  0.00           H  
ATOM   1010  HD2 PRO A 384     -87.869 124.797  -3.842  1.00  0.00           H  
ATOM   1011  HD3 PRO A 384     -89.002 124.989  -5.174  1.00  0.00           H  
ATOM   1012  N   ASP A 385     -84.466 126.377  -5.574  1.00 39.43           N  
ATOM   1013  CA  ASP A 385     -83.026 126.661  -5.498  1.00 36.32           C  
ATOM   1014  C   ASP A 385     -82.183 125.774  -6.443  1.00 38.27           C  
ATOM   1015  O   ASP A 385     -81.070 126.172  -6.784  1.00 36.60           O  
ATOM   1016  CB  ASP A 385     -82.438 126.616  -4.060  1.00 48.89           C  
ATOM   1017  CG  ASP A 385     -82.789 125.390  -3.206  1.00 50.83           C  
ATOM   1018  OD1 ASP A 385     -83.986 125.033  -3.145  1.00 52.53           O  
ATOM   1019  OD2 ASP A 385     -81.856 124.883  -2.546  1.00 63.33           O1-
ATOM   1020  H   ASP A 385     -84.833 125.809  -4.820  1.00  0.00           H  
ATOM   1021  HA  ASP A 385     -82.887 127.686  -5.847  1.00  0.00           H  
ATOM   1022  HB3 ASP A 385     -82.755 127.500  -3.506  1.00  0.00           H  
ATOM   1023  HB2 ASP A 385     -81.351 126.692  -4.114  1.00  0.00           H  
ATOM   1024  N   GLY A 386     -82.718 124.614  -6.857  1.00 43.37           N  
ATOM   1025  CA  GLY A 386     -82.049 123.687  -7.765  1.00 34.67           C  
ATOM   1026  C   GLY A 386     -82.584 122.268  -7.545  1.00 30.52           C  
ATOM   1027  O   GLY A 386     -83.316 122.001  -6.592  1.00 33.81           O  
ATOM   1028  H   GLY A 386     -83.636 124.341  -6.531  1.00  0.00           H  
ATOM   1029  HA3 GLY A 386     -80.969 123.684  -7.604  1.00  0.00           H  
ATOM   1030  HA2 GLY A 386     -82.235 123.998  -8.794  1.00  0.00           H  
ATOM   1031  N   ASN A 387     -82.204 121.352  -8.447  1.00 27.91           N  
ATOM   1032  CA  ASN A 387     -82.623 119.949  -8.426  1.00 21.03           C  
ATOM   1033  C   ASN A 387     -81.380 119.073  -8.211  1.00 24.84           C  
ATOM   1034  O   ASN A 387     -80.490 119.080  -9.061  1.00 24.28           O  
ATOM   1035  CB  ASN A 387     -83.344 119.578  -9.741  1.00 20.89           C  
ATOM   1036  CG  ASN A 387     -84.589 120.419 -10.052  1.00 34.37           C  
ATOM   1037  OD1 ASN A 387     -85.345 120.794  -9.159  1.00 31.45           O  
ATOM   1038  ND2 ASN A 387     -84.818 120.706 -11.335  1.00 33.69           N  
ATOM   1039  H   ASN A 387     -81.583 121.616  -9.199  1.00  0.00           H  
ATOM   1040  HA  ASN A 387     -83.318 119.753  -7.614  1.00  0.00           H  
ATOM   1041  HB3 ASN A 387     -83.672 118.542  -9.669  1.00  0.00           H  
ATOM   1042  HB2 ASN A 387     -82.652 119.638 -10.583  1.00  0.00           H  
ATOM   1043 HD22 ASN A 387     -85.627 121.256 -11.587  1.00  0.00           H  
ATOM   1044 HD21 ASN A 387     -84.180 120.406 -12.056  1.00  0.00           H  
ATOM   1045  N   THR A 388     -81.334 118.360  -7.073  1.00 13.83           N  
ATOM   1046  CA  THR A 388     -80.171 117.582  -6.637  1.00 12.95           C  
ATOM   1047  C   THR A 388     -80.595 116.151  -6.273  1.00 10.95           C  
ATOM   1048  O   THR A 388     -81.369 115.975  -5.334  1.00 15.65           O  
ATOM   1049  CB  THR A 388     -79.521 118.229  -5.379  1.00 18.36           C  
ATOM   1050  OG1 THR A 388     -79.020 119.504  -5.728  1.00 24.58           O  
ATOM   1051  CG2 THR A 388     -78.363 117.436  -4.740  1.00 17.73           C  
ATOM   1052  H   THR A 388     -82.110 118.404  -6.425  1.00  0.00           H  
ATOM   1053  HA  THR A 388     -79.420 117.526  -7.428  1.00  0.00           H  
ATOM   1054  HB  THR A 388     -80.285 118.393  -4.617  1.00  0.00           H  
ATOM   1055  HG1 THR A 388     -79.756 120.052  -6.010  1.00  0.00           H  
ATOM   1056 HG21 THR A 388     -77.883 118.015  -3.951  1.00  0.00           H  
ATOM   1057 HG22 THR A 388     -78.705 116.508  -4.283  1.00  0.00           H  
ATOM   1058 HG23 THR A 388     -77.599 117.185  -5.477  1.00  0.00           H  
ATOM   1059  N   ASP A 389     -80.044 115.159  -6.995  1.00  9.10           N  
ATOM   1060  CA  ASP A 389     -80.173 113.727  -6.690  1.00  7.89           C  
ATOM   1061  C   ASP A 389     -79.470 113.370  -5.371  1.00 13.91           C  
ATOM   1062  O   ASP A 389     -78.354 113.832  -5.129  1.00 13.87           O  
ATOM   1063  CB  ASP A 389     -79.660 112.814  -7.826  1.00  8.79           C  
ATOM   1064  CG  ASP A 389     -80.270 113.124  -9.190  1.00 11.57           C  
ATOM   1065  OD1 ASP A 389     -81.517 113.101  -9.275  1.00 12.33           O  
ATOM   1066  OD2 ASP A 389     -79.483 113.314 -10.141  1.00 12.37           O1-
ATOM   1067  H   ASP A 389     -79.418 115.388  -7.753  1.00  0.00           H  
ATOM   1068  HA  ASP A 389     -81.236 113.521  -6.570  1.00  0.00           H  
ATOM   1069  HB3 ASP A 389     -79.841 111.761  -7.604  1.00  0.00           H  
ATOM   1070  HB2 ASP A 389     -78.577 112.925  -7.910  1.00  0.00           H  
ATOM   1071  N   SER A 390     -80.141 112.545  -4.555  1.00 10.20           N  
ATOM   1072  CA  SER A 390     -79.696 112.152  -3.223  1.00 11.93           C  
ATOM   1073  C   SER A 390     -79.038 110.764  -3.256  1.00 12.55           C  
ATOM   1074  O   SER A 390     -79.637 109.812  -3.760  1.00 10.19           O  
ATOM   1075  CB  SER A 390     -80.913 112.185  -2.276  1.00 11.20           C  
ATOM   1076  OG  SER A 390     -80.565 111.832  -0.952  1.00 11.35           O  
ATOM   1077  H   SER A 390     -81.031 112.164  -4.851  1.00  0.00           H  
ATOM   1078  HA  SER A 390     -78.971 112.878  -2.850  1.00  0.00           H  
ATOM   1079  HB3 SER A 390     -81.688 111.501  -2.617  1.00  0.00           H  
ATOM   1080  HB2 SER A 390     -81.356 113.182  -2.263  1.00  0.00           H  
ATOM   1081  HG  SER A 390     -81.348 111.906  -0.400  1.00  0.00           H  
ATOM   1082  N   SER A 391     -77.837 110.686  -2.662  1.00 10.89           N  
ATOM   1083  CA  SER A 391     -77.142 109.446  -2.306  1.00 11.18           C  
ATOM   1084  C   SER A 391     -77.325 109.092  -0.817  1.00 10.13           C  
ATOM   1085  O   SER A 391     -76.792 108.073  -0.382  1.00 11.40           O  
ATOM   1086  CB  SER A 391     -75.649 109.587  -2.680  1.00 11.49           C  
ATOM   1087  OG  SER A 391     -74.957 110.486  -1.833  1.00 14.20           O  
ATOM   1088  H   SER A 391     -77.409 111.530  -2.308  1.00  0.00           H  
ATOM   1089  HA  SER A 391     -77.551 108.620  -2.886  1.00  0.00           H  
ATOM   1090  HB3 SER A 391     -75.537 109.923  -3.709  1.00  0.00           H  
ATOM   1091  HB2 SER A 391     -75.158 108.616  -2.619  1.00  0.00           H  
ATOM   1092  HG  SER A 391     -74.031 110.494  -2.087  1.00  0.00           H  
ATOM   1093  N   ALA A 392     -78.036 109.940  -0.054  1.00 11.43           N  
ATOM   1094  CA  ALA A 392     -78.161 109.848   1.397  1.00 13.93           C  
ATOM   1095  C   ALA A 392     -78.948 108.621   1.874  1.00 14.33           C  
ATOM   1096  O   ALA A 392     -79.923 108.213   1.239  1.00 12.30           O  
ATOM   1097  CB  ALA A 392     -78.815 111.133   1.925  1.00 13.61           C  
ATOM   1098  H   ALA A 392     -78.481 110.739  -0.483  1.00  0.00           H  
ATOM   1099  HA  ALA A 392     -77.150 109.792   1.806  1.00  0.00           H  
ATOM   1100  HB1 ALA A 392     -78.813 111.154   3.016  1.00  0.00           H  
ATOM   1101  HB2 ALA A 392     -78.279 112.019   1.584  1.00  0.00           H  
ATOM   1102  HB3 ALA A 392     -79.852 111.224   1.600  1.00  0.00           H  
ATOM   1103  N   LEU A 393     -78.523 108.123   3.040  1.00 11.62           N  
ATOM   1104  CA  LEU A 393     -79.279 107.219   3.891  1.00 10.77           C  
ATOM   1105  C   LEU A 393     -79.445 107.939   5.233  1.00 15.00           C  
ATOM   1106  O   LEU A 393     -78.452 108.413   5.786  1.00 14.65           O  
ATOM   1107  CB  LEU A 393     -78.510 105.889   4.044  1.00 12.88           C  
ATOM   1108  CG  LEU A 393     -79.248 104.823   4.888  1.00 10.86           C  
ATOM   1109  CD1 LEU A 393     -80.561 104.375   4.223  1.00 12.77           C  
ATOM   1110  CD2 LEU A 393     -78.328 103.638   5.227  1.00 12.60           C  
ATOM   1111  H   LEU A 393     -77.710 108.531   3.479  1.00  0.00           H  
ATOM   1112  HA  LEU A 393     -80.262 107.026   3.461  1.00  0.00           H  
ATOM   1113  HB3 LEU A 393     -77.544 106.100   4.502  1.00  0.00           H  
ATOM   1114  HB2 LEU A 393     -78.286 105.480   3.058  1.00  0.00           H  
ATOM   1115  HG  LEU A 393     -79.515 105.269   5.847  1.00  0.00           H  
ATOM   1116 HD11 LEU A 393     -80.724 103.299   4.294  1.00  0.00           H  
ATOM   1117 HD12 LEU A 393     -81.414 104.862   4.697  1.00  0.00           H  
ATOM   1118 HD13 LEU A 393     -80.585 104.638   3.166  1.00  0.00           H  
ATOM   1119 HD21 LEU A 393     -78.306 103.481   6.305  1.00  0.00           H  
ATOM   1120 HD22 LEU A 393     -78.651 102.703   4.770  1.00  0.00           H  
ATOM   1121 HD23 LEU A 393     -77.299 103.809   4.908  1.00  0.00           H  
ATOM   1122  N   ASP A 394     -80.688 108.007   5.728  1.00 12.01           N  
ATOM   1123  CA  ASP A 394     -81.031 108.623   7.012  1.00 11.58           C  
ATOM   1124  C   ASP A 394     -81.954 107.674   7.777  1.00 17.37           C  
ATOM   1125  O   ASP A 394     -82.863 107.099   7.181  1.00 14.69           O  
ATOM   1126  CB  ASP A 394     -81.659 110.034   6.905  1.00 13.73           C  
ATOM   1127  CG  ASP A 394     -80.881 111.019   6.027  1.00 15.23           C  
ATOM   1128  OD1 ASP A 394     -80.250 111.924   6.613  1.00 16.64           O  
ATOM   1129  OD2 ASP A 394     -80.962 110.875   4.787  1.00 20.22           O1-
ATOM   1130  H   ASP A 394     -81.459 107.611   5.208  1.00  0.00           H  
ATOM   1131  HA  ASP A 394     -80.123 108.722   7.610  1.00  0.00           H  
ATOM   1132  HB3 ASP A 394     -81.753 110.469   7.901  1.00  0.00           H  
ATOM   1133  HB2 ASP A 394     -82.683 109.987   6.531  1.00  0.00           H  
ATOM   1134  N   CYS A 395     -81.686 107.540   9.082  1.00 14.43           N  
ATOM   1135  CA  CYS A 395     -82.323 106.592   9.986  1.00 15.32           C  
ATOM   1136  C   CYS A 395     -83.206 107.348  10.990  1.00 18.05           C  
ATOM   1137  O   CYS A 395     -82.677 108.082  11.822  1.00 19.17           O  
ATOM   1138  CB  CYS A 395     -81.241 105.742  10.686  1.00 18.81           C  
ATOM   1139  SG  CYS A 395     -81.905 104.606  11.933  1.00 21.40           S  
ATOM   1140  H   CYS A 395     -80.920 108.068   9.484  1.00  0.00           H  
ATOM   1141  HA  CYS A 395     -82.948 105.906   9.416  1.00  0.00           H  
ATOM   1142  HB3 CYS A 395     -80.502 106.381  11.171  1.00  0.00           H  
ATOM   1143  HB2 CYS A 395     -80.706 105.151   9.945  1.00  0.00           H  
ATOM   1144  HG  CYS A 395     -82.530 103.800  11.071  1.00  0.00           H  
ATOM   1145  N   TYR A 396     -84.526 107.120  10.916  1.00 15.32           N  
ATOM   1146  CA  TYR A 396     -85.498 107.572  11.907  1.00 13.03           C  
ATOM   1147  C   TYR A 396     -85.665 106.514  13.007  1.00 16.72           C  
ATOM   1148  O   TYR A 396     -85.868 105.338  12.698  1.00 16.58           O  
ATOM   1149  CB  TYR A 396     -86.840 107.879  11.216  1.00 14.47           C  
ATOM   1150  CG  TYR A 396     -87.962 108.315  12.141  1.00 15.17           C  
ATOM   1151  CD1 TYR A 396     -88.007 109.642  12.616  1.00 14.28           C  
ATOM   1152  CD2 TYR A 396     -88.954 107.395  12.541  1.00 19.69           C  
ATOM   1153  CE1 TYR A 396     -89.038 110.047  13.485  1.00 15.65           C  
ATOM   1154  CE2 TYR A 396     -89.978 107.798  13.415  1.00 16.07           C  
ATOM   1155  CZ  TYR A 396     -90.022 109.121  13.890  1.00 16.54           C  
ATOM   1156  OH  TYR A 396     -91.021 109.498  14.738  1.00 18.08           O  
ATOM   1157  H   TYR A 396     -84.873 106.462  10.229  1.00  0.00           H  
ATOM   1158  HA  TYR A 396     -85.144 108.500  12.353  1.00  0.00           H  
ATOM   1159  HB3 TYR A 396     -87.171 107.018  10.636  1.00  0.00           H  
ATOM   1160  HB2 TYR A 396     -86.694 108.674  10.494  1.00  0.00           H  
ATOM   1161  HD1 TYR A 396     -87.251 110.353  12.315  1.00  0.00           H  
ATOM   1162  HD2 TYR A 396     -88.926 106.373  12.193  1.00  0.00           H  
ATOM   1163  HE1 TYR A 396     -89.068 111.067  13.838  1.00  0.00           H  
ATOM   1164  HE2 TYR A 396     -90.726 107.086  13.730  1.00  0.00           H  
ATOM   1165  HH  TYR A 396     -90.987 110.432  14.970  1.00  0.00           H  
ATOM   1166  N   ASN A 397     -85.640 106.978  14.264  1.00 15.86           N  
ATOM   1167  CA  ASN A 397     -85.960 106.186  15.446  1.00 20.04           C  
ATOM   1168  C   ASN A 397     -87.310 106.700  15.992  1.00 18.82           C  
ATOM   1169  O   ASN A 397     -87.352 107.843  16.450  1.00 19.44           O  
ATOM   1170  CB  ASN A 397     -84.813 106.366  16.471  1.00 19.08           C  
ATOM   1171  CG  ASN A 397     -84.893 105.441  17.697  1.00 25.86           C  
ATOM   1172  OD1 ASN A 397     -85.837 104.673  17.868  1.00 26.67           O  
ATOM   1173  ND2 ASN A 397     -83.880 105.511  18.561  1.00 28.50           N  
ATOM   1174  H   ASN A 397     -85.467 107.961  14.425  1.00  0.00           H  
ATOM   1175  HA  ASN A 397     -86.013 105.126  15.211  1.00  0.00           H  
ATOM   1176  HB3 ASN A 397     -84.740 107.403  16.798  1.00  0.00           H  
ATOM   1177  HB2 ASN A 397     -83.868 106.141  15.976  1.00  0.00           H  
ATOM   1178 HD22 ASN A 397     -83.873 104.922  19.381  1.00  0.00           H  
ATOM   1179 HD21 ASN A 397     -83.111 106.146  18.401  1.00  0.00           H  
ATOM   1180  N   PRO A 398     -88.378 105.863  15.956  1.00 21.43           N  
ATOM   1181  CA  PRO A 398     -89.668 106.173  16.608  1.00 20.30           C  
ATOM   1182  C   PRO A 398     -89.588 106.541  18.102  1.00 21.86           C  
ATOM   1183  O   PRO A 398     -90.318 107.431  18.535  1.00 23.73           O  
ATOM   1184  CB  PRO A 398     -90.510 104.902  16.388  1.00 20.93           C  
ATOM   1185  CG  PRO A 398     -89.925 104.258  15.145  1.00 18.14           C  
ATOM   1186  CD  PRO A 398     -88.441 104.570  15.268  1.00 17.66           C  
ATOM   1187  HA  PRO A 398     -90.122 107.005  16.069  1.00  0.00           H  
ATOM   1188  HB3 PRO A 398     -91.574 105.110  16.276  1.00  0.00           H  
ATOM   1189  HB2 PRO A 398     -90.399 104.216  17.229  1.00  0.00           H  
ATOM   1190  HG3 PRO A 398     -90.329 104.748  14.258  1.00  0.00           H  
ATOM   1191  HG2 PRO A 398     -90.139 103.193  15.063  1.00  0.00           H  
ATOM   1192  HD2 PRO A 398     -87.941 103.817  15.879  1.00  0.00           H  
ATOM   1193  HD3 PRO A 398     -87.977 104.582  14.281  1.00  0.00           H  
ATOM   1194  N   MET A 399     -88.690 105.873  18.847  1.00 22.73           N  
ATOM   1195  CA  MET A 399     -88.521 106.026  20.295  1.00 22.15           C  
ATOM   1196  C   MET A 399     -87.961 107.388  20.751  1.00 28.82           C  
ATOM   1197  O   MET A 399     -88.093 107.700  21.934  1.00 35.32           O  
ATOM   1198  CB  MET A 399     -87.660 104.869  20.845  1.00 27.51           C  
ATOM   1199  CG  MET A 399     -88.210 103.471  20.508  1.00 37.46           C  
ATOM   1200  SD  MET A 399     -87.352 102.094  21.319  1.00 65.33           S  
ATOM   1201  CE  MET A 399     -85.760 102.145  20.455  1.00 45.21           C  
ATOM   1202  H   MET A 399     -88.100 105.181  18.407  1.00  0.00           H  
ATOM   1203  HA  MET A 399     -89.513 105.934  20.737  1.00  0.00           H  
ATOM   1204  HB3 MET A 399     -87.576 104.957  21.929  1.00  0.00           H  
ATOM   1205  HB2 MET A 399     -86.644 104.961  20.459  1.00  0.00           H  
ATOM   1206  HG3 MET A 399     -88.180 103.297  19.432  1.00  0.00           H  
ATOM   1207  HG2 MET A 399     -89.259 103.417  20.799  1.00  0.00           H  
ATOM   1208  HE1 MET A 399     -85.136 101.309  20.769  1.00  0.00           H  
ATOM   1209  HE2 MET A 399     -85.909 102.078  19.377  1.00  0.00           H  
ATOM   1210  HE3 MET A 399     -85.230 103.070  20.677  1.00  0.00           H  
ATOM   1211  N   THR A 400     -87.368 108.169  19.832  1.00 22.58           N  
ATOM   1212  CA  THR A 400     -86.821 109.503  20.104  1.00 21.16           C  
ATOM   1213  C   THR A 400     -87.470 110.601  19.233  1.00 22.21           C  
ATOM   1214  O   THR A 400     -87.387 111.766  19.619  1.00 24.06           O  
ATOM   1215  CB  THR A 400     -85.288 109.545  19.856  1.00 23.55           C  
ATOM   1216  OG1 THR A 400     -84.948 109.419  18.487  1.00 22.61           O  
ATOM   1217  CG2 THR A 400     -84.503 108.500  20.664  1.00 29.01           C  
ATOM   1218  H   THR A 400     -87.278 107.839  18.881  1.00  0.00           H  
ATOM   1219  HA  THR A 400     -87.002 109.787  21.142  1.00  0.00           H  
ATOM   1220  HB  THR A 400     -84.923 110.525  20.167  1.00  0.00           H  
ATOM   1221  HG1 THR A 400     -83.994 109.492  18.404  1.00  0.00           H  
ATOM   1222 HG21 THR A 400     -83.429 108.607  20.507  1.00  0.00           H  
ATOM   1223 HG22 THR A 400     -84.692 108.613  21.731  1.00  0.00           H  
ATOM   1224 HG23 THR A 400     -84.779 107.483  20.385  1.00  0.00           H  
ATOM   1225  N   ASN A 401     -88.094 110.228  18.096  1.00 18.18           N  
ATOM   1226  CA  ASN A 401     -88.668 111.120  17.079  1.00 19.05           C  
ATOM   1227  C   ASN A 401     -87.584 112.009  16.421  1.00 17.81           C  
ATOM   1228  O   ASN A 401     -87.742 113.229  16.358  1.00 22.85           O  
ATOM   1229  CB  ASN A 401     -89.877 111.910  17.663  1.00 21.67           C  
ATOM   1230  CG  ASN A 401     -90.756 112.633  16.630  1.00 25.11           C  
ATOM   1231  OD1 ASN A 401     -90.839 112.237  15.470  1.00 23.85           O  
ATOM   1232  ND2 ASN A 401     -91.426 113.705  17.055  1.00 27.90           N  
ATOM   1233  H   ASN A 401     -88.109 109.247  17.855  1.00  0.00           H  
ATOM   1234  HA  ASN A 401     -89.032 110.472  16.285  1.00  0.00           H  
ATOM   1235  HB3 ASN A 401     -89.542 112.629  18.412  1.00  0.00           H  
ATOM   1236  HB2 ASN A 401     -90.533 111.212  18.185  1.00  0.00           H  
ATOM   1237 HD22 ASN A 401     -92.020 114.219  16.421  1.00  0.00           H  
ATOM   1238 HD21 ASN A 401     -91.344 114.013  18.014  1.00  0.00           H  
ATOM   1239  N   GLN A 402     -86.481 111.381  15.976  1.00 18.06           N  
ATOM   1240  CA  GLN A 402     -85.320 112.064  15.399  1.00 18.31           C  
ATOM   1241  C   GLN A 402     -84.761 111.274  14.210  1.00 19.34           C  
ATOM   1242  O   GLN A 402     -84.643 110.051  14.298  1.00 17.71           O  
ATOM   1243  CB  GLN A 402     -84.214 112.234  16.467  1.00 26.86           C  
ATOM   1244  CG  GLN A 402     -84.584 113.174  17.632  1.00 27.41           C  
ATOM   1245  CD  GLN A 402     -83.489 113.263  18.697  1.00 35.67           C  
ATOM   1246  OE1 GLN A 402     -82.816 112.279  18.999  1.00 37.04           O  
ATOM   1247  NE2 GLN A 402     -83.331 114.441  19.304  1.00 47.89           N  
ATOM   1248  H   GLN A 402     -86.405 110.378  16.068  1.00  0.00           H  
ATOM   1249  HA  GLN A 402     -85.610 113.051  15.033  1.00  0.00           H  
ATOM   1250  HB3 GLN A 402     -83.313 112.624  15.989  1.00  0.00           H  
ATOM   1251  HB2 GLN A 402     -83.940 111.252  16.852  1.00  0.00           H  
ATOM   1252  HG3 GLN A 402     -85.482 112.822  18.135  1.00  0.00           H  
ATOM   1253  HG2 GLN A 402     -84.810 114.168  17.244  1.00  0.00           H  
ATOM   1254 HE22 GLN A 402     -82.632 114.546  20.025  1.00  0.00           H  
ATOM   1255 HE21 GLN A 402     -83.907 115.230  19.051  1.00  0.00           H  
ATOM   1256  N   TRP A 403     -84.363 112.010  13.158  1.00 16.13           N  
ATOM   1257  CA  TRP A 403     -83.552 111.510  12.047  1.00 15.54           C  
ATOM   1258  C   TRP A 403     -82.057 111.628  12.379  1.00 20.25           C  
ATOM   1259  O   TRP A 403     -81.636 112.614  12.985  1.00 23.60           O  
ATOM   1260  CB  TRP A 403     -83.880 112.284  10.756  1.00 15.93           C  
ATOM   1261  CG  TRP A 403     -85.248 112.038  10.195  1.00 17.11           C  
ATOM   1262  CD1 TRP A 403     -86.359 112.743  10.498  1.00 17.33           C  
ATOM   1263  CD2 TRP A 403     -85.686 110.963   9.307  1.00 16.24           C  
ATOM   1264  NE1 TRP A 403     -87.442 112.202   9.840  1.00 17.03           N  
ATOM   1265  CE2 TRP A 403     -87.093 111.098   9.094  1.00 14.47           C  
ATOM   1266  CE3 TRP A 403     -85.043 109.879   8.664  1.00 17.53           C  
ATOM   1267  CZ2 TRP A 403     -87.822 110.209   8.283  1.00 15.28           C  
ATOM   1268  CZ3 TRP A 403     -85.766 108.973   7.859  1.00 15.22           C  
ATOM   1269  CH2 TRP A 403     -87.152 109.136   7.668  1.00 14.13           C  
ATOM   1270  H   TRP A 403     -84.498 113.010  13.181  1.00  0.00           H  
ATOM   1271  HA  TRP A 403     -83.785 110.460  11.872  1.00  0.00           H  
ATOM   1272  HB3 TRP A 403     -83.169 112.009   9.975  1.00  0.00           H  
ATOM   1273  HB2 TRP A 403     -83.751 113.356  10.911  1.00  0.00           H  
ATOM   1274  HD1 TRP A 403     -86.383 113.597  11.159  1.00  0.00           H  
ATOM   1275  HE1 TRP A 403     -88.374 112.590   9.938  1.00  0.00           H  
ATOM   1276  HE3 TRP A 403     -83.983 109.734   8.806  1.00  0.00           H  
ATOM   1277  HZ2 TRP A 403     -88.883 110.343   8.141  1.00  0.00           H  
ATOM   1278  HZ3 TRP A 403     -85.257 108.145   7.391  1.00  0.00           H  
ATOM   1279  HH2 TRP A 403     -87.700 108.438   7.052  1.00  0.00           H  
ATOM   1280  N   SER A 404     -81.295 110.612  11.955  1.00 16.69           N  
ATOM   1281  CA  SER A 404     -79.861 110.465  12.181  1.00 16.81           C  
ATOM   1282  C   SER A 404     -79.217 110.022  10.853  1.00 21.31           C  
ATOM   1283  O   SER A 404     -79.460 108.885  10.444  1.00 17.76           O  
ATOM   1284  CB  SER A 404     -79.649 109.388  13.267  1.00 22.35           C  
ATOM   1285  OG  SER A 404     -79.929 109.914  14.548  1.00 27.46           O  
ATOM   1286  H   SER A 404     -81.738 109.830  11.492  1.00  0.00           H  
ATOM   1287  HA  SER A 404     -79.418 111.391  12.545  1.00  0.00           H  
ATOM   1288  HB3 SER A 404     -78.611 109.053  13.274  1.00  0.00           H  
ATOM   1289  HB2 SER A 404     -80.264 108.504  13.090  1.00  0.00           H  
ATOM   1290  HG  SER A 404     -80.868 110.107  14.598  1.00  0.00           H  
ATOM   1291  N   PRO A 405     -78.425 110.902  10.194  1.00 16.67           N  
ATOM   1292  CA  PRO A 405     -77.642 110.549   8.991  1.00 15.83           C  
ATOM   1293  C   PRO A 405     -76.718 109.328   9.158  1.00 17.14           C  
ATOM   1294  O   PRO A 405     -75.873 109.311  10.053  1.00 22.72           O  
ATOM   1295  CB  PRO A 405     -76.840 111.826   8.685  1.00 16.42           C  
ATOM   1296  CG  PRO A 405     -77.687 112.946   9.254  1.00 23.46           C  
ATOM   1297  CD  PRO A 405     -78.272 112.323  10.513  1.00 16.69           C  
ATOM   1298  HA  PRO A 405     -78.356 110.377   8.183  1.00  0.00           H  
ATOM   1299  HB3 PRO A 405     -76.650 111.953   7.619  1.00  0.00           H  
ATOM   1300  HB2 PRO A 405     -75.873 111.817   9.193  1.00  0.00           H  
ATOM   1301  HG3 PRO A 405     -78.494 113.171   8.553  1.00  0.00           H  
ATOM   1302  HG2 PRO A 405     -77.133 113.867   9.438  1.00  0.00           H  
ATOM   1303  HD2 PRO A 405     -77.580 112.427  11.351  1.00  0.00           H  
ATOM   1304  HD3 PRO A 405     -79.215 112.804  10.775  1.00  0.00           H  
ATOM   1305  N   CYS A 406     -76.913 108.344   8.271  1.00 14.56           N  
ATOM   1306  CA  CYS A 406     -76.051 107.176   8.082  1.00 16.93           C  
ATOM   1307  C   CYS A 406     -75.061 107.462   6.935  1.00 13.53           C  
ATOM   1308  O   CYS A 406     -75.147 108.510   6.290  1.00 13.61           O  
ATOM   1309  CB  CYS A 406     -76.902 105.935   7.745  1.00 17.74           C  
ATOM   1310  SG  CYS A 406     -77.909 105.451   9.171  1.00 20.26           S  
ATOM   1311  H   CYS A 406     -77.628 108.459   7.564  1.00  0.00           H  
ATOM   1312  HA  CYS A 406     -75.469 106.977   8.985  1.00  0.00           H  
ATOM   1313  HB3 CYS A 406     -76.283 105.082   7.469  1.00  0.00           H  
ATOM   1314  HB2 CYS A 406     -77.559 106.133   6.902  1.00  0.00           H  
ATOM   1315  HG  CYS A 406     -76.887 105.030   9.924  1.00  0.00           H  
ATOM   1316  N   ALA A 407     -74.148 106.509   6.681  1.00 13.59           N  
ATOM   1317  CA  ALA A 407     -73.239 106.514   5.532  1.00 13.75           C  
ATOM   1318  C   ALA A 407     -73.994 106.581   4.193  1.00 19.03           C  
ATOM   1319  O   ALA A 407     -75.000 105.890   4.028  1.00 14.26           O  
ATOM   1320  CB  ALA A 407     -72.361 105.255   5.586  1.00 17.00           C  
ATOM   1321  H   ALA A 407     -74.106 105.685   7.271  1.00  0.00           H  
ATOM   1322  HA  ALA A 407     -72.595 107.391   5.622  1.00  0.00           H  
ATOM   1323  HB1 ALA A 407     -71.670 105.215   4.743  1.00  0.00           H  
ATOM   1324  HB2 ALA A 407     -71.764 105.239   6.498  1.00  0.00           H  
ATOM   1325  HB3 ALA A 407     -72.961 104.344   5.566  1.00  0.00           H  
ATOM   1326  N   SER A 408     -73.496 107.423   3.275  1.00 18.17           N  
ATOM   1327  CA  SER A 408     -74.065 107.618   1.943  1.00 12.62           C  
ATOM   1328  C   SER A 408     -73.712 106.466   0.989  1.00 14.58           C  
ATOM   1329  O   SER A 408     -72.653 105.851   1.121  1.00 14.38           O  
ATOM   1330  CB  SER A 408     -73.561 108.959   1.371  1.00 12.98           C  
ATOM   1331  OG  SER A 408     -74.338 110.031   1.863  1.00 14.74           O  
ATOM   1332  H   SER A 408     -72.673 107.966   3.490  1.00  0.00           H  
ATOM   1333  HA  SER A 408     -75.154 107.654   2.024  1.00  0.00           H  
ATOM   1334  HB3 SER A 408     -73.652 108.978   0.283  1.00  0.00           H  
ATOM   1335  HB2 SER A 408     -72.508 109.125   1.599  1.00  0.00           H  
ATOM   1336  HG  SER A 408     -75.169 110.051   1.382  1.00  0.00           H  
ATOM   1337  N   MET A 409     -74.602 106.249   0.011  1.00 14.72           N  
ATOM   1338  CA  MET A 409     -74.428 105.346  -1.125  1.00 13.02           C  
ATOM   1339  C   MET A 409     -73.306 105.816  -2.068  1.00 13.39           C  
ATOM   1340  O   MET A 409     -72.981 107.005  -2.098  1.00 13.92           O  
ATOM   1341  CB  MET A 409     -75.769 105.250  -1.885  1.00 12.22           C  
ATOM   1342  CG  MET A 409     -76.898 104.652  -1.031  1.00 11.50           C  
ATOM   1343  SD  MET A 409     -78.468 104.348  -1.878  1.00 12.30           S  
ATOM   1344  CE  MET A 409     -78.945 106.022  -2.369  1.00 11.67           C  
ATOM   1345  H   MET A 409     -75.437 106.820  -0.021  1.00  0.00           H  
ATOM   1346  HA  MET A 409     -74.162 104.360  -0.739  1.00  0.00           H  
ATOM   1347  HB3 MET A 409     -75.652 104.644  -2.782  1.00  0.00           H  
ATOM   1348  HB2 MET A 409     -76.058 106.239  -2.239  1.00  0.00           H  
ATOM   1349  HG3 MET A 409     -77.101 105.276  -0.160  1.00  0.00           H  
ATOM   1350  HG2 MET A 409     -76.563 103.689  -0.653  1.00  0.00           H  
ATOM   1351  HE1 MET A 409     -79.931 106.002  -2.829  1.00  0.00           H  
ATOM   1352  HE2 MET A 409     -78.982 106.680  -1.502  1.00  0.00           H  
ATOM   1353  HE3 MET A 409     -78.241 106.422  -3.098  1.00  0.00           H  
ATOM   1354  N   SER A 410     -72.760 104.865  -2.843  1.00 11.74           N  
ATOM   1355  CA  SER A 410     -71.691 105.073  -3.828  1.00 10.05           C  
ATOM   1356  C   SER A 410     -72.042 106.049  -4.973  1.00 14.14           C  
ATOM   1357  O   SER A 410     -71.128 106.599  -5.587  1.00 14.77           O  
ATOM   1358  CB  SER A 410     -71.235 103.695  -4.360  1.00 12.45           C  
ATOM   1359  OG  SER A 410     -72.139 103.143  -5.299  1.00 12.36           O  
ATOM   1360  H   SER A 410     -73.099 103.913  -2.755  1.00  0.00           H  
ATOM   1361  HA  SER A 410     -70.853 105.510  -3.282  1.00  0.00           H  
ATOM   1362  HB3 SER A 410     -71.094 102.989  -3.540  1.00  0.00           H  
ATOM   1363  HB2 SER A 410     -70.267 103.793  -4.852  1.00  0.00           H  
ATOM   1364  HG  SER A 410     -72.977 102.968  -4.854  1.00  0.00           H  
ATOM   1365  N  AVAL A 411     -73.345 106.244  -5.231  0.50 11.62           N  
ATOM   1366  N  BVAL A 411     -73.416 106.292  -5.100  0.50 11.61           N  
ATOM   1367  CA AVAL A 411     -73.884 107.092  -6.289  0.50 11.26           C  
ATOM   1368  CA BVAL A 411     -73.910 107.173  -6.156  0.50 11.28           C  
ATOM   1369  C  AVAL A 411     -75.300 107.565  -5.872  0.50 11.28           C  
ATOM   1370  C  BVAL A 411     -75.280 107.700  -5.756  0.50 11.28           C  
ATOM   1371  O  AVAL A 411     -75.992 106.812  -5.182  0.50 10.15           O  
ATOM   1372  O  BVAL A 411     -75.993 107.086  -4.950  0.50 10.30           O  
ATOM   1373  CB AVAL A 411     -73.947 106.289  -7.628  0.50 11.95           C  
ATOM   1374  CB BVAL A 411     -74.009 106.444  -7.513  0.50 11.85           C  
ATOM   1375  CG1AVAL A 411     -74.973 105.135  -7.649  0.50  9.44           C  
ATOM   1376  CG1BVAL A 411     -72.625 106.183  -8.091  0.50 10.89           C  
ATOM   1377  CG2AVAL A 411     -74.144 107.191  -8.857  0.50 12.59           C  
ATOM   1378  CG2BVAL A 411     -74.803 105.146  -7.362  0.50  9.49           C  
ATOM   1379  H  AVAL A 411     -74.034 105.756  -4.675  0.50  0.00           H  
ATOM   1380  H  BVAL A 411     -74.103 105.735  -4.611  0.50  0.00           H  
ATOM   1381  HA AVAL A 411     -73.212 107.940  -6.409  0.50  0.00           H  
ATOM   1382  HA BVAL A 411     -73.226 108.015  -6.259  0.50  0.00           H  
ATOM   1383  HB AVAL A 411     -72.968 105.825  -7.757  0.50  0.00           H  
ATOM   1384  HB BVAL A 411     -74.548 107.091  -8.205  0.50  0.00           H  
ATOM   1385 HG11AVAL A 411     -74.866 104.534  -8.552  0.50  0.00           H  
ATOM   1386 HG11BVAL A 411     -72.721 105.668  -9.047  0.50  0.00           H  
ATOM   1387 HG12AVAL A 411     -74.836 104.469  -6.797  0.50  0.00           H  
ATOM   1388 HG12BVAL A 411     -72.108 107.131  -8.240  0.50  0.00           H  
ATOM   1389 HG13AVAL A 411     -76.001 105.497  -7.629  0.50  0.00           H  
ATOM   1390 HG13BVAL A 411     -72.054 105.562  -7.401  0.50  0.00           H  
ATOM   1391 HG21AVAL A 411     -74.035 106.617  -9.776  0.50  0.00           H  
ATOM   1392 HG21BVAL A 411     -74.865 104.643  -8.327  0.50  0.00           H  
ATOM   1393 HG22AVAL A 411     -75.131 107.652  -8.871  0.50  0.00           H  
ATOM   1394 HG22BVAL A 411     -74.303 104.495  -6.645  0.50  0.00           H  
ATOM   1395 HG23AVAL A 411     -73.398 107.986  -8.886  0.50  0.00           H  
ATOM   1396 HG23BVAL A 411     -75.808 105.374  -7.007  0.50  0.00           H  
ATOM   1397  N   PRO A 412     -75.729 108.784  -6.283  1.00 11.01           N  
ATOM   1398  CA  PRO A 412     -77.143 109.207  -6.187  1.00 11.62           C  
ATOM   1399  C   PRO A 412     -78.126 108.300  -6.946  1.00  9.56           C  
ATOM   1400  O   PRO A 412     -77.818 107.890  -8.062  1.00 10.67           O  
ATOM   1401  CB  PRO A 412     -77.138 110.633  -6.753  1.00 10.10           C  
ATOM   1402  CG  PRO A 412     -75.721 111.132  -6.551  1.00 11.27           C  
ATOM   1403  CD  PRO A 412     -74.891 109.879  -6.781  1.00 11.29           C  
ATOM   1404  HA  PRO A 412     -77.402 109.232  -5.132  1.00  0.00           H  
ATOM   1405  HB3 PRO A 412     -77.863 111.265  -6.248  1.00  0.00           H  
ATOM   1406  HB2 PRO A 412     -77.376 110.636  -7.818  1.00  0.00           H  
ATOM   1407  HG3 PRO A 412     -75.601 111.470  -5.521  1.00  0.00           H  
ATOM   1408  HG2 PRO A 412     -75.452 111.960  -7.205  1.00  0.00           H  
ATOM   1409  HD2 PRO A 412     -74.704 109.743  -7.845  1.00  0.00           H  
ATOM   1410  HD3 PRO A 412     -73.934 109.968  -6.265  1.00  0.00           H  
ATOM   1411  N   ARG A 413     -79.270 107.985  -6.317  1.00  9.90           N  
ATOM   1412  CA  ARG A 413     -80.283 107.081  -6.866  1.00  8.79           C  
ATOM   1413  C   ARG A 413     -81.679 107.696  -6.681  1.00  7.24           C  
ATOM   1414  O   ARG A 413     -82.326 107.452  -5.664  1.00 10.50           O  
ATOM   1415  CB  ARG A 413     -80.183 105.677  -6.218  1.00 11.41           C  
ATOM   1416  CG  ARG A 413     -78.793 105.022  -6.293  1.00 10.18           C  
ATOM   1417  CD  ARG A 413     -78.753 103.626  -5.662  1.00 10.22           C  
ATOM   1418  NE  ARG A 413     -77.447 102.977  -5.814  1.00  9.53           N  
ATOM   1419  CZ  ARG A 413     -77.018 102.309  -6.894  1.00  8.42           C  
ATOM   1420  NH1 ARG A 413     -77.778 102.181  -7.988  1.00  8.93           N  
ATOM   1421  NH2 ARG A 413     -75.800 101.760  -6.870  1.00  8.86           N1+
ATOM   1422  H   ARG A 413     -79.466 108.378  -5.405  1.00  0.00           H  
ATOM   1423  HA  ARG A 413     -80.137 106.953  -7.940  1.00  0.00           H  
ATOM   1424  HB3 ARG A 413     -80.909 105.021  -6.699  1.00  0.00           H  
ATOM   1425  HB2 ARG A 413     -80.471 105.730  -5.169  1.00  0.00           H  
ATOM   1426  HG3 ARG A 413     -78.137 105.650  -5.696  1.00  0.00           H  
ATOM   1427  HG2 ARG A 413     -78.378 105.011  -7.300  1.00  0.00           H  
ATOM   1428  HD3 ARG A 413     -79.601 102.991  -5.922  1.00  0.00           H  
ATOM   1429  HD2 ARG A 413     -78.812 103.780  -4.589  1.00  0.00           H  
ATOM   1430  HE  ARG A 413     -76.794 103.088  -5.046  1.00  0.00           H  
ATOM   1431 HH12 ARG A 413     -77.445 101.638  -8.774  1.00  0.00           H  
ATOM   1432 HH11 ARG A 413     -78.709 102.582  -8.018  1.00  0.00           H  
ATOM   1433 HH22 ARG A 413     -75.440 101.277  -7.681  1.00  0.00           H  
ATOM   1434 HH21 ARG A 413     -75.219 101.883  -6.046  1.00  0.00           H  
ATOM   1435  N   ASN A 414     -82.119 108.477  -7.679  1.00  8.60           N  
ATOM   1436  CA  ASN A 414     -83.484 108.996  -7.790  1.00  9.43           C  
ATOM   1437  C   ASN A 414     -84.379 107.951  -8.477  1.00  9.05           C  
ATOM   1438  O   ASN A 414     -83.980 107.402  -9.500  1.00 11.03           O  
ATOM   1439  CB  ASN A 414     -83.429 110.326  -8.571  1.00  9.73           C  
ATOM   1440  CG  ASN A 414     -84.808 110.921  -8.887  1.00  9.90           C  
ATOM   1441  OD1 ASN A 414     -85.679 110.982  -8.021  1.00 11.12           O  
ATOM   1442  ND2 ASN A 414     -85.015 111.346 -10.135  1.00 13.04           N  
ATOM   1443  H   ASN A 414     -81.508 108.666  -8.465  1.00  0.00           H  
ATOM   1444  HA  ASN A 414     -83.852 109.201  -6.784  1.00  0.00           H  
ATOM   1445  HB3 ASN A 414     -82.880 110.186  -9.502  1.00  0.00           H  
ATOM   1446  HB2 ASN A 414     -82.848 111.049  -8.003  1.00  0.00           H  
ATOM   1447 HD22 ASN A 414     -85.905 111.743 -10.395  1.00  0.00           H  
ATOM   1448 HD21 ASN A 414     -84.280 111.275 -10.825  1.00  0.00           H  
ATOM   1449  N   ARG A 415     -85.584 107.732  -7.924  1.00  9.64           N  
ATOM   1450  CA  ARG A 415     -86.540 106.695  -8.338  1.00  7.85           C  
ATOM   1451  C   ARG A 415     -85.978 105.282  -8.075  1.00  8.82           C  
ATOM   1452  O   ARG A 415     -86.037 104.407  -8.939  1.00 11.26           O  
ATOM   1453  CB  ARG A 415     -87.036 106.899  -9.790  1.00 10.59           C  
ATOM   1454  CG  ARG A 415     -87.635 108.286 -10.085  1.00 13.98           C  
ATOM   1455  CD  ARG A 415     -88.161 108.407 -11.526  1.00 19.10           C  
ATOM   1456  NE  ARG A 415     -89.357 107.579 -11.753  1.00 30.12           N  
ATOM   1457  CZ  ARG A 415     -89.771 107.088 -12.936  1.00 38.83           C  
ATOM   1458  NH1 ARG A 415     -89.101 107.330 -14.071  1.00 38.04           N  
ATOM   1459  NH2 ARG A 415     -90.876 106.334 -12.980  1.00 30.31           N1+
ATOM   1460  H   ARG A 415     -85.842 108.252  -7.097  1.00  0.00           H  
ATOM   1461  HA  ARG A 415     -87.408 106.799  -7.685  1.00  0.00           H  
ATOM   1462  HB3 ARG A 415     -87.805 106.158  -9.991  1.00  0.00           H  
ATOM   1463  HB2 ARG A 415     -86.231 106.697 -10.497  1.00  0.00           H  
ATOM   1464  HG3 ARG A 415     -86.947 109.102  -9.871  1.00  0.00           H  
ATOM   1465  HG2 ARG A 415     -88.474 108.413  -9.399  1.00  0.00           H  
ATOM   1466  HD3 ARG A 415     -87.398 107.959 -12.162  1.00  0.00           H  
ATOM   1467  HD2 ARG A 415     -88.266 109.438 -11.864  1.00  0.00           H  
ATOM   1468  HE  ARG A 415     -89.932 107.414 -10.940  1.00  0.00           H  
ATOM   1469 HH12 ARG A 415     -89.417 106.941 -14.948  1.00  0.00           H  
ATOM   1470 HH11 ARG A 415     -88.268 107.901 -14.054  1.00  0.00           H  
ATOM   1471 HH22 ARG A 415     -91.172 105.909 -13.850  1.00  0.00           H  
ATOM   1472 HH21 ARG A 415     -91.405 106.149 -12.142  1.00  0.00           H  
ATOM   1473  N   ILE A 416     -85.412 105.118  -6.871  1.00 10.31           N  
ATOM   1474  CA  ILE A 416     -84.787 103.900  -6.366  1.00  8.20           C  
ATOM   1475  C   ILE A 416     -85.846 102.874  -5.906  1.00  9.06           C  
ATOM   1476  O   ILE A 416     -86.913 103.267  -5.429  1.00 11.60           O  
ATOM   1477  CB  ILE A 416     -83.868 104.277  -5.162  1.00  9.75           C  
ATOM   1478  CG1 ILE A 416     -82.901 103.146  -4.758  1.00  9.79           C  
ATOM   1479  CG2 ILE A 416     -84.633 104.808  -3.927  1.00 10.46           C  
ATOM   1480  CD1 ILE A 416     -81.902 103.542  -3.665  1.00 10.97           C  
ATOM   1481  H   ILE A 416     -85.430 105.892  -6.221  1.00  0.00           H  
ATOM   1482  HA  ILE A 416     -84.180 103.462  -7.162  1.00  0.00           H  
ATOM   1483  HB  ILE A 416     -83.242 105.094  -5.514  1.00  0.00           H  
ATOM   1484 HG13 ILE A 416     -82.353 102.799  -5.635  1.00  0.00           H  
ATOM   1485 HG12 ILE A 416     -83.464 102.293  -4.392  1.00  0.00           H  
ATOM   1486 HG21 ILE A 416     -83.959 105.283  -3.219  1.00  0.00           H  
ATOM   1487 HG22 ILE A 416     -85.375 105.555  -4.197  1.00  0.00           H  
ATOM   1488 HG23 ILE A 416     -85.143 104.007  -3.396  1.00  0.00           H  
ATOM   1489 HD11 ILE A 416     -80.918 103.151  -3.894  1.00  0.00           H  
ATOM   1490 HD12 ILE A 416     -81.802 104.621  -3.556  1.00  0.00           H  
ATOM   1491 HD13 ILE A 416     -82.205 103.131  -2.703  1.00  0.00           H  
ATOM   1492  N   GLY A 417     -85.506 101.582  -6.025  1.00 10.54           N  
ATOM   1493  CA  GLY A 417     -86.247 100.484  -5.407  1.00 12.13           C  
ATOM   1494  C   GLY A 417     -85.368  99.904  -4.295  1.00  9.09           C  
ATOM   1495  O   GLY A 417     -84.145  99.850  -4.436  1.00 11.18           O  
ATOM   1496  H   GLY A 417     -84.613 101.343  -6.437  1.00  0.00           H  
ATOM   1497  HA3 GLY A 417     -86.435  99.713  -6.149  1.00  0.00           H  
ATOM   1498  HA2 GLY A 417     -87.215 100.794  -5.012  1.00  0.00           H  
ATOM   1499  N   VAL A 418     -85.990  99.449  -3.196  1.00  9.55           N  
ATOM   1500  CA  VAL A 418     -85.288  98.883  -2.043  1.00  9.85           C  
ATOM   1501  C   VAL A 418     -86.014  97.639  -1.506  1.00  8.98           C  
ATOM   1502  O   VAL A 418     -87.244  97.615  -1.457  1.00 11.67           O  
ATOM   1503  CB  VAL A 418     -85.114  99.932  -0.900  1.00 16.73           C  
ATOM   1504  CG1 VAL A 418     -84.687  99.364   0.468  1.00 19.36           C  
ATOM   1505  CG2 VAL A 418     -84.117 101.036  -1.293  1.00 10.88           C  
ATOM   1506  H   VAL A 418     -86.997  99.488  -3.126  1.00  0.00           H  
ATOM   1507  HA  VAL A 418     -84.307  98.548  -2.369  1.00  0.00           H  
ATOM   1508  HB  VAL A 418     -86.079 100.412  -0.742  1.00  0.00           H  
ATOM   1509 HG11 VAL A 418     -84.489 100.168   1.176  1.00  0.00           H  
ATOM   1510 HG12 VAL A 418     -85.455  98.734   0.916  1.00  0.00           H  
ATOM   1511 HG13 VAL A 418     -83.778  98.770   0.376  1.00  0.00           H  
ATOM   1512 HG21 VAL A 418     -84.044 101.786  -0.509  1.00  0.00           H  
ATOM   1513 HG22 VAL A 418     -83.120 100.628  -1.448  1.00  0.00           H  
ATOM   1514 HG23 VAL A 418     -84.412 101.556  -2.202  1.00  0.00           H  
ATOM   1515  N   GLY A 419     -85.209  96.648  -1.089  1.00  9.75           N  
ATOM   1516  CA  GLY A 419     -85.646  95.453  -0.376  1.00 10.55           C  
ATOM   1517  C   GLY A 419     -84.607  95.139   0.709  1.00 13.62           C  
ATOM   1518  O   GLY A 419     -83.471  95.613   0.651  1.00 16.13           O  
ATOM   1519  H   GLY A 419     -84.208  96.773  -1.166  1.00  0.00           H  
ATOM   1520  HA3 GLY A 419     -85.720  94.618  -1.071  1.00  0.00           H  
ATOM   1521  HA2 GLY A 419     -86.627  95.594   0.082  1.00  0.00           H  
ATOM   1522  N   VAL A 420     -85.005  94.321   1.696  1.00 10.00           N  
ATOM   1523  CA  VAL A 420     -84.170  93.912   2.829  1.00 11.73           C  
ATOM   1524  C   VAL A 420     -84.116  92.377   2.895  1.00 13.52           C  
ATOM   1525  O   VAL A 420     -85.168  91.741   2.975  1.00 13.78           O  
ATOM   1526  CB  VAL A 420     -84.739  94.454   4.177  1.00 13.34           C  
ATOM   1527  CG1 VAL A 420     -84.059  93.884   5.443  1.00 16.36           C  
ATOM   1528  CG2 VAL A 420     -84.688  95.992   4.228  1.00 13.88           C  
ATOM   1529  H   VAL A 420     -85.942  93.943   1.688  1.00  0.00           H  
ATOM   1530  HA  VAL A 420     -83.155  94.289   2.709  1.00  0.00           H  
ATOM   1531  HB  VAL A 420     -85.793  94.173   4.233  1.00  0.00           H  
ATOM   1532 HG11 VAL A 420     -84.503  94.313   6.340  1.00  0.00           H  
ATOM   1533 HG12 VAL A 420     -84.175  92.805   5.539  1.00  0.00           H  
ATOM   1534 HG13 VAL A 420     -82.993  94.111   5.454  1.00  0.00           H  
ATOM   1535 HG21 VAL A 420     -85.100  96.374   5.163  1.00  0.00           H  
ATOM   1536 HG22 VAL A 420     -83.662  96.349   4.149  1.00  0.00           H  
ATOM   1537 HG23 VAL A 420     -85.258  96.442   3.416  1.00  0.00           H  
ATOM   1538  N   ILE A 421     -82.891  91.823   2.906  1.00 12.13           N  
ATOM   1539  CA  ILE A 421     -82.627  90.405   3.157  1.00 13.23           C  
ATOM   1540  C   ILE A 421     -81.669  90.342   4.360  1.00 16.04           C  
ATOM   1541  O   ILE A 421     -80.583  90.919   4.291  1.00 15.46           O  
ATOM   1542  CB  ILE A 421     -81.922  89.681   1.965  1.00 14.11           C  
ATOM   1543  CG1 ILE A 421     -82.638  89.860   0.608  1.00 17.60           C  
ATOM   1544  CG2 ILE A 421     -81.698  88.178   2.241  1.00 15.60           C  
ATOM   1545  CD1 ILE A 421     -81.724  89.574  -0.596  1.00 20.12           C  
ATOM   1546  H   ILE A 421     -82.074  92.417   2.850  1.00  0.00           H  
ATOM   1547  HA  ILE A 421     -83.547  89.870   3.404  1.00  0.00           H  
ATOM   1548  HB  ILE A 421     -80.931  90.115   1.846  1.00  0.00           H  
ATOM   1549 HG13 ILE A 421     -83.000  90.881   0.499  1.00  0.00           H  
ATOM   1550 HG12 ILE A 421     -83.518  89.221   0.563  1.00  0.00           H  
ATOM   1551 HG21 ILE A 421     -81.299  87.653   1.374  1.00  0.00           H  
ATOM   1552 HG22 ILE A 421     -80.980  88.022   3.041  1.00  0.00           H  
ATOM   1553 HG23 ILE A 421     -82.628  87.685   2.523  1.00  0.00           H  
ATOM   1554 HD11 ILE A 421     -82.224  88.942  -1.329  1.00  0.00           H  
ATOM   1555 HD12 ILE A 421     -81.430  90.501  -1.086  1.00  0.00           H  
ATOM   1556 HD13 ILE A 421     -80.799  89.076  -0.309  1.00  0.00           H  
ATOM   1557  N  AASP A 422     -82.085  89.640   5.429  0.50 21.05           N  
ATOM   1558  N  BASP A 422     -82.142  89.639   5.418  0.50 21.04           N  
ATOM   1559  CA AASP A 422     -81.285  89.345   6.632  0.50 25.91           C  
ATOM   1560  CA BASP A 422     -81.311  89.278   6.569  0.50 25.91           C  
ATOM   1561  C  AASP A 422     -80.787  90.600   7.390  0.50 21.48           C  
ATOM   1562  C  BASP A 422     -80.670  90.512   7.202  0.50 21.47           C  
ATOM   1563  O  AASP A 422     -79.713  90.567   7.992  0.50 22.01           O  
ATOM   1564  O  BASP A 422     -79.464  90.564   7.447  0.50 21.95           O  
ATOM   1565  CB AASP A 422     -80.140  88.322   6.380  0.50 27.39           C  
ATOM   1566  CB BASP A 422     -80.248  88.246   6.177  0.50 27.49           C  
ATOM   1567  CG AASP A 422     -80.553  87.065   5.604  0.50 26.05           C  
ATOM   1568  CG BASP A 422     -79.571  87.620   7.386  0.50 30.64           C  
ATOM   1569  OD1AASP A 422     -81.722  86.641   5.744  0.50 30.47           O  
ATOM   1570  OD1BASP A 422     -80.251  87.446   8.421  0.50 26.46           O  
ATOM   1571  OD2AASP A 422     -79.665  86.504   4.925  0.50 33.69           O1-
ATOM   1572  OD2BASP A 422     -78.364  87.308   7.303  0.50 28.98           O1-
ATOM   1573  H  AASP A 422     -82.985  89.185   5.394  0.50  0.00           H  
ATOM   1574  H  BASP A 422     -83.082  89.271   5.404  0.50  0.00           H  
ATOM   1575  HA AASP A 422     -81.983  88.870   7.323  0.50  0.00           H  
ATOM   1576  HA BASP A 422     -81.959  88.820   7.316  0.50  0.00           H  
ATOM   1577  HB3AASP A 422     -79.702  87.999   7.325  0.50  0.00           H  
ATOM   1578  HB3BASP A 422     -79.496  88.721   5.547  0.50  0.00           H  
ATOM   1579  HB2AASP A 422     -79.352  88.821   5.812  0.50  0.00           H  
ATOM   1580  HB2BASP A 422     -80.708  87.463   5.574  0.50  0.00           H  
ATOM   1581  N   GLY A 423     -81.583  91.683   7.351  1.00 21.79           N  
ATOM   1582  CA  GLY A 423     -81.274  92.961   7.995  1.00 20.16           C  
ATOM   1583  C   GLY A 423     -80.314  93.837   7.171  1.00 17.50           C  
ATOM   1584  O   GLY A 423     -79.844  94.844   7.693  1.00 19.52           O  
ATOM   1585  H   GLY A 423     -82.449  91.631   6.835  1.00  0.00           H  
ATOM   1586  HA3 GLY A 423     -80.856  92.798   8.990  1.00  0.00           H  
ATOM   1587  HA2 GLY A 423     -82.206  93.509   8.132  1.00  0.00           H  
ATOM   1588  N   HIS A 424     -80.017  93.474   5.911  1.00 16.01           N  
ATOM   1589  CA  HIS A 424     -79.135  94.221   5.011  1.00 15.90           C  
ATOM   1590  C   HIS A 424     -79.982  94.875   3.913  1.00 15.01           C  
ATOM   1591  O   HIS A 424     -80.691  94.166   3.199  1.00 14.57           O  
ATOM   1592  CB  HIS A 424     -78.066  93.272   4.430  1.00 17.02           C  
ATOM   1593  CG  HIS A 424     -77.296  92.513   5.483  1.00 18.42           C  
ATOM   1594  ND1 HIS A 424     -77.263  91.115   5.541  1.00 31.60           N  
ATOM   1595  CD2 HIS A 424     -76.559  93.016   6.533  1.00 26.10           C  
ATOM   1596  CE1 HIS A 424     -76.541  90.837   6.621  1.00 24.81           C  
ATOM   1597  NE2 HIS A 424     -76.086  91.927   7.239  1.00 31.56           N  
ATOM   1598  H   HIS A 424     -80.410  92.624   5.531  1.00  0.00           H  
ATOM   1599  HA  HIS A 424     -78.612  95.006   5.560  1.00  0.00           H  
ATOM   1600  HB3 HIS A 424     -77.352  93.836   3.831  1.00  0.00           H  
ATOM   1601  HB2 HIS A 424     -78.523  92.550   3.751  1.00  0.00           H  
ATOM   1602  HD2 HIS A 424     -76.357  94.027   6.844  1.00  0.00           H  
ATOM   1603  HE1 HIS A 424     -76.335  89.831   6.956  1.00  0.00           H  
ATOM   1604  HE2 HIS A 424     -75.504  91.967   8.068  1.00  0.00           H  
ATOM   1605  N   ILE A 425     -79.904  96.213   3.822  1.00 11.60           N  
ATOM   1606  CA  ILE A 425     -80.716  97.031   2.918  1.00 12.26           C  
ATOM   1607  C   ILE A 425     -80.037  97.103   1.537  1.00 13.14           C  
ATOM   1608  O   ILE A 425     -78.941  97.651   1.431  1.00 13.48           O  
ATOM   1609  CB  ILE A 425     -80.897  98.494   3.444  1.00 13.86           C  
ATOM   1610  CG1 ILE A 425     -81.423  98.546   4.900  1.00 13.44           C  
ATOM   1611  CG2 ILE A 425     -81.787  99.352   2.523  1.00 10.84           C  
ATOM   1612  CD1 ILE A 425     -81.323  99.937   5.549  1.00 16.49           C  
ATOM   1613  H   ILE A 425     -79.275  96.715   4.432  1.00  0.00           H  
ATOM   1614  HA  ILE A 425     -81.704  96.578   2.811  1.00  0.00           H  
ATOM   1615  HB  ILE A 425     -79.926  98.981   3.451  1.00  0.00           H  
ATOM   1616 HG13 ILE A 425     -80.870  97.852   5.533  1.00  0.00           H  
ATOM   1617 HG12 ILE A 425     -82.459  98.209   4.927  1.00  0.00           H  
ATOM   1618 HG21 ILE A 425     -81.906 100.365   2.907  1.00  0.00           H  
ATOM   1619 HG22 ILE A 425     -81.386  99.451   1.515  1.00  0.00           H  
ATOM   1620 HG23 ILE A 425     -82.777  98.907   2.447  1.00  0.00           H  
ATOM   1621 HD11 ILE A 425     -81.106  99.854   6.615  1.00  0.00           H  
ATOM   1622 HD12 ILE A 425     -80.537 100.545   5.102  1.00  0.00           H  
ATOM   1623 HD13 ILE A 425     -82.259 100.485   5.448  1.00  0.00           H  
ATOM   1624  N   TYR A 426     -80.711  96.574   0.507  1.00 10.45           N  
ATOM   1625  CA  TYR A 426     -80.263  96.642  -0.882  1.00  9.16           C  
ATOM   1626  C   TYR A 426     -80.864  97.878  -1.559  1.00 10.19           C  
ATOM   1627  O   TYR A 426     -82.085  97.999  -1.614  1.00 12.87           O  
ATOM   1628  CB  TYR A 426     -80.676  95.366  -1.638  1.00  9.44           C  
ATOM   1629  CG  TYR A 426     -79.905  94.115  -1.252  1.00 10.64           C  
ATOM   1630  CD1 TYR A 426     -80.221  93.428  -0.063  1.00 13.89           C  
ATOM   1631  CD2 TYR A 426     -78.873  93.632  -2.085  1.00 11.39           C  
ATOM   1632  CE1 TYR A 426     -79.510  92.267   0.292  1.00 13.90           C  
ATOM   1633  CE2 TYR A 426     -78.180  92.454  -1.742  1.00 14.51           C  
ATOM   1634  CZ  TYR A 426     -78.511  91.761  -0.561  1.00 17.03           C  
ATOM   1635  OH  TYR A 426     -77.866  90.601  -0.238  1.00 16.44           O  
ATOM   1636  H   TYR A 426     -81.620  96.155   0.661  1.00  0.00           H  
ATOM   1637  HA  TYR A 426     -79.175  96.701  -0.913  1.00  0.00           H  
ATOM   1638  HB3 TYR A 426     -80.517  95.529  -2.705  1.00  0.00           H  
ATOM   1639  HB2 TYR A 426     -81.744  95.178  -1.523  1.00  0.00           H  
ATOM   1640  HD1 TYR A 426     -81.006  93.791   0.584  1.00  0.00           H  
ATOM   1641  HD2 TYR A 426     -78.617  94.153  -2.995  1.00  0.00           H  
ATOM   1642  HE1 TYR A 426     -79.740  91.765   1.217  1.00  0.00           H  
ATOM   1643  HE2 TYR A 426     -77.400  92.087  -2.392  1.00  0.00           H  
ATOM   1644  HH  TYR A 426     -77.204  90.343  -0.883  1.00  0.00           H  
ATOM   1645  N   ALA A 427     -79.987  98.737  -2.094  1.00 10.27           N  
ATOM   1646  CA  ALA A 427     -80.312  99.891  -2.925  1.00 10.71           C  
ATOM   1647  C   ALA A 427     -80.142  99.499  -4.394  1.00 10.11           C  
ATOM   1648  O   ALA A 427     -79.018  99.215  -4.808  1.00 11.78           O  
ATOM   1649  CB  ALA A 427     -79.357 101.032  -2.559  1.00 12.12           C  
ATOM   1650  H   ALA A 427     -78.998  98.536  -2.007  1.00  0.00           H  
ATOM   1651  HA  ALA A 427     -81.337 100.224  -2.759  1.00  0.00           H  
ATOM   1652  HB1 ALA A 427     -79.332 101.802  -3.326  1.00  0.00           H  
ATOM   1653  HB2 ALA A 427     -79.655 101.503  -1.623  1.00  0.00           H  
ATOM   1654  HB3 ALA A 427     -78.335 100.676  -2.449  1.00  0.00           H  
ATOM   1655  N   VAL A 428     -81.261  99.462  -5.131  1.00  9.89           N  
ATOM   1656  CA  VAL A 428     -81.338  98.924  -6.486  1.00 10.00           C  
ATOM   1657  C   VAL A 428     -81.701 100.049  -7.473  1.00  9.05           C  
ATOM   1658  O   VAL A 428     -82.734 100.700  -7.300  1.00 10.65           O  
ATOM   1659  CB  VAL A 428     -82.452  97.838  -6.576  1.00 12.52           C  
ATOM   1660  CG1 VAL A 428     -82.631  97.233  -7.979  1.00 13.69           C  
ATOM   1661  CG2 VAL A 428     -82.251  96.697  -5.559  1.00 15.32           C  
ATOM   1662  H   VAL A 428     -82.147  99.723  -4.717  1.00  0.00           H  
ATOM   1663  HA  VAL A 428     -80.387  98.478  -6.783  1.00  0.00           H  
ATOM   1664  HB  VAL A 428     -83.397  98.313  -6.326  1.00  0.00           H  
ATOM   1665 HG11 VAL A 428     -83.392  96.453  -7.974  1.00  0.00           H  
ATOM   1666 HG12 VAL A 428     -82.948  97.970  -8.717  1.00  0.00           H  
ATOM   1667 HG13 VAL A 428     -81.700  96.785  -8.324  1.00  0.00           H  
ATOM   1668 HG21 VAL A 428     -83.059  95.968  -5.626  1.00  0.00           H  
ATOM   1669 HG22 VAL A 428     -81.316  96.167  -5.737  1.00  0.00           H  
ATOM   1670 HG23 VAL A 428     -82.242  97.062  -4.532  1.00  0.00           H  
ATOM   1671  N   GLY A 429     -80.874 100.197  -8.523  1.00  9.79           N  
ATOM   1672  CA  GLY A 429     -81.147 101.039  -9.688  1.00  9.98           C  
ATOM   1673  C   GLY A 429     -81.253 102.531  -9.339  1.00 11.01           C  
ATOM   1674  O   GLY A 429     -80.505 103.040  -8.504  1.00  9.27           O  
ATOM   1675  H   GLY A 429     -80.036  99.633  -8.569  1.00  0.00           H  
ATOM   1676  HA3 GLY A 429     -82.065 100.692 -10.163  1.00  0.00           H  
ATOM   1677  HA2 GLY A 429     -80.343 100.899 -10.409  1.00  0.00           H  
ATOM   1678  N   GLY A 430     -82.165 103.228 -10.034  1.00  9.35           N  
ATOM   1679  CA  GLY A 430     -82.378 104.668  -9.920  1.00  9.10           C  
ATOM   1680  C   GLY A 430     -81.509 105.424 -10.937  1.00 11.32           C  
ATOM   1681  O   GLY A 430     -80.783 104.825 -11.729  1.00 11.52           O  
ATOM   1682  H   GLY A 430     -82.718 102.743 -10.729  1.00  0.00           H  
ATOM   1683  HA3 GLY A 430     -82.179 105.027  -8.909  1.00  0.00           H  
ATOM   1684  HA2 GLY A 430     -83.428 104.870 -10.130  1.00  0.00           H  
ATOM   1685  N   SER A 431     -81.622 106.758 -10.922  1.00 10.96           N  
ATOM   1686  CA  SER A 431     -80.980 107.680 -11.858  1.00 11.67           C  
ATOM   1687  C   SER A 431     -80.070 108.681 -11.136  1.00  9.69           C  
ATOM   1688  O   SER A 431     -80.257 108.959  -9.950  1.00 10.89           O  
ATOM   1689  CB  SER A 431     -82.074 108.397 -12.682  1.00 11.03           C  
ATOM   1690  OG  SER A 431     -82.893 109.251 -11.906  1.00 13.42           O  
ATOM   1691  H   SER A 431     -82.247 107.186 -10.250  1.00  0.00           H  
ATOM   1692  HA  SER A 431     -80.353 107.118 -12.553  1.00  0.00           H  
ATOM   1693  HB3 SER A 431     -82.714 107.671 -13.170  1.00  0.00           H  
ATOM   1694  HB2 SER A 431     -81.620 108.990 -13.477  1.00  0.00           H  
ATOM   1695  HG  SER A 431     -83.417 108.707 -11.312  1.00  0.00           H  
ATOM   1696  N   HIS A 432     -79.125 109.230 -11.910  1.00 10.78           N  
ATOM   1697  CA  HIS A 432     -78.282 110.353 -11.529  1.00  9.45           C  
ATOM   1698  C   HIS A 432     -78.110 111.224 -12.776  1.00 10.58           C  
ATOM   1699  O   HIS A 432     -77.279 110.911 -13.626  1.00 11.91           O  
ATOM   1700  CB  HIS A 432     -76.947 109.849 -10.944  1.00  8.82           C  
ATOM   1701  CG  HIS A 432     -75.958 110.924 -10.560  1.00 11.50           C  
ATOM   1702  ND1 HIS A 432     -76.336 112.174 -10.091  1.00 11.42           N  
ATOM   1703  CD2 HIS A 432     -74.583 110.949 -10.612  1.00 11.43           C  
ATOM   1704  CE1 HIS A 432     -75.216 112.872  -9.891  1.00 11.38           C  
ATOM   1705  NE2 HIS A 432     -74.114 112.190 -10.179  1.00 11.82           N  
ATOM   1706  H   HIS A 432     -79.044 108.934 -12.875  1.00  0.00           H  
ATOM   1707  HA  HIS A 432     -78.790 110.940 -10.764  1.00  0.00           H  
ATOM   1708  HB3 HIS A 432     -76.458 109.181 -11.654  1.00  0.00           H  
ATOM   1709  HB2 HIS A 432     -77.140 109.256 -10.054  1.00  0.00           H  
ATOM   1710  HD1 HIS A 432     -77.282 112.508  -9.954  1.00  0.00           H  
ATOM   1711  HD2 HIS A 432     -73.899 110.176 -10.931  1.00  0.00           H  
ATOM   1712  HE1 HIS A 432     -75.207 113.890  -9.529  1.00  0.00           H  
ATOM   1713  N   GLY A 433     -78.929 112.282 -12.881  1.00 14.82           N  
ATOM   1714  CA  GLY A 433     -78.988 113.147 -14.057  1.00 17.61           C  
ATOM   1715  C   GLY A 433     -79.548 112.359 -15.250  1.00 12.27           C  
ATOM   1716  O   GLY A 433     -80.620 111.760 -15.152  1.00 22.69           O  
ATOM   1717  H   GLY A 433     -79.556 112.498 -12.116  1.00  0.00           H  
ATOM   1718  HA3 GLY A 433     -77.997 113.549 -14.277  1.00  0.00           H  
ATOM   1719  HA2 GLY A 433     -79.643 113.992 -13.845  1.00  0.00           H  
ATOM   1720  N  ACYS A 434     -78.816 112.388 -16.374  0.50 14.52           N  
ATOM   1721  N  BCYS A 434     -78.676 112.315 -16.304  0.50 14.52           N  
ATOM   1722  CA ACYS A 434     -79.171 111.722 -17.628  0.50 18.78           C  
ATOM   1723  CA BCYS A 434     -79.111 111.654 -17.527  0.50 18.74           C  
ATOM   1724  C  ACYS A 434     -78.937 110.195 -17.638  0.50 17.52           C  
ATOM   1725  C  BCYS A 434     -78.937 110.141 -17.498  0.50 17.56           C  
ATOM   1726  O  ACYS A 434     -79.527 109.538 -18.495  0.50 21.35           O  
ATOM   1727  O  BCYS A 434     -79.494 109.460 -18.367  0.50 20.86           O  
ATOM   1728  CB ACYS A 434     -78.490 112.416 -18.829  0.50 22.01           C  
ATOM   1729  CB BCYS A 434     -78.347 112.208 -18.734  0.50 21.82           C  
ATOM   1730  SG ACYS A 434     -76.691 112.146 -18.880  0.50 25.21           S  
ATOM   1731  SG BCYS A 434     -78.543 113.979 -19.032  0.50 23.14           S  
ATOM   1732  H  ACYS A 434     -77.942 112.894 -16.381  0.50  0.00           H  
ATOM   1733  H  BCYS A 434     -77.769 112.759 -16.314  0.50  0.00           H  
ATOM   1734  HA ACYS A 434     -80.246 111.861 -17.765  0.50  0.00           H  
ATOM   1735  HA BCYS A 434     -80.170 111.870 -17.669  0.50  0.00           H  
ATOM   1736  HB3ACYS A 434     -78.691 113.487 -18.816  0.50  0.00           H  
ATOM   1737  HB3BCYS A 434     -78.639 111.658 -19.628  0.50  0.00           H  
ATOM   1738  HB2ACYS A 434     -78.907 112.035 -19.762  0.50  0.00           H  
ATOM   1739  HB2BCYS A 434     -77.287 111.976 -18.627  0.50  0.00           H  
ATOM   1740  HG ACYS A 434     -76.477 112.839 -20.003  0.50  0.00           H  
ATOM   1741  HG BCYS A 434     -77.831 114.332 -20.106  0.50  0.00           H  
ATOM   1742  N   ILE A 435     -78.094 109.655 -16.734  1.00 12.64           N  
ATOM   1743  CA  ILE A 435     -77.763 108.225 -16.702  1.00 16.50           C  
ATOM   1744  C   ILE A 435     -78.708 107.420 -15.789  1.00 17.55           C  
ATOM   1745  O   ILE A 435     -79.264 107.957 -14.830  1.00 16.50           O  
ATOM   1746  CB  ILE A 435     -76.285 107.949 -16.296  1.00 24.14           C  
ATOM   1747  CG1 ILE A 435     -75.877 108.405 -14.875  1.00 13.85           C  
ATOM   1748  CG2 ILE A 435     -75.318 108.501 -17.360  1.00 21.95           C  
ATOM   1749  CD1 ILE A 435     -74.666 107.649 -14.312  1.00 25.81           C  
ATOM   1750  H   ILE A 435     -77.654 110.238 -16.037  1.00  0.00           H  
ATOM   1751  HA  ILE A 435     -77.885 107.822 -17.710  1.00  0.00           H  
ATOM   1752  HB  ILE A 435     -76.159 106.865 -16.316  1.00  0.00           H  
ATOM   1753 HG13 ILE A 435     -76.695 108.280 -14.167  1.00  0.00           H  
ATOM   1754 HG12 ILE A 435     -75.650 109.470 -14.891  1.00  0.00           H  
ATOM   1755 HG21 ILE A 435     -74.290 108.195 -17.169  1.00  0.00           H  
ATOM   1756 HG22 ILE A 435     -75.581 108.140 -18.355  1.00  0.00           H  
ATOM   1757 HG23 ILE A 435     -75.338 109.591 -17.389  1.00  0.00           H  
ATOM   1758 HD11 ILE A 435     -74.387 108.045 -13.335  1.00  0.00           H  
ATOM   1759 HD12 ILE A 435     -74.887 106.588 -14.190  1.00  0.00           H  
ATOM   1760 HD13 ILE A 435     -73.794 107.738 -14.958  1.00  0.00           H  
ATOM   1761  N   HIS A 436     -78.869 106.138 -16.152  1.00 13.48           N  
ATOM   1762  CA  HIS A 436     -79.791 105.172 -15.558  1.00 14.40           C  
ATOM   1763  C   HIS A 436     -78.961 103.976 -15.080  1.00 12.30           C  
ATOM   1764  O   HIS A 436     -78.244 103.381 -15.886  1.00 11.79           O  
ATOM   1765  CB  HIS A 436     -80.825 104.748 -16.627  1.00 14.30           C  
ATOM   1766  CG  HIS A 436     -81.585 105.900 -17.242  1.00 17.19           C  
ATOM   1767  ND1 HIS A 436     -82.843 106.306 -16.792  1.00 22.44           N  
ATOM   1768  CD2 HIS A 436     -81.191 106.741 -18.263  1.00 20.30           C  
ATOM   1769  CE1 HIS A 436     -83.134 107.383 -17.508  1.00 25.05           C  
ATOM   1770  NE2 HIS A 436     -82.187 107.692 -18.392  1.00 21.83           N  
ATOM   1771  H   HIS A 436     -78.342 105.788 -16.939  1.00  0.00           H  
ATOM   1772  HA  HIS A 436     -80.317 105.615 -14.709  1.00  0.00           H  
ATOM   1773  HB3 HIS A 436     -81.541 104.046 -16.198  1.00  0.00           H  
ATOM   1774  HB2 HIS A 436     -80.334 104.212 -17.439  1.00  0.00           H  
ATOM   1775  HD2 HIS A 436     -80.291 106.765 -18.860  1.00  0.00           H  
ATOM   1776  HE1 HIS A 436     -84.045 107.950 -17.387  1.00  0.00           H  
ATOM   1777  HE2 HIS A 436     -82.189 108.474 -19.032  1.00  0.00           H  
ATOM   1778  N   HIS A 437     -79.045 103.664 -13.779  1.00 12.29           N  
ATOM   1779  CA  HIS A 437     -78.214 102.642 -13.143  1.00 10.38           C  
ATOM   1780  C   HIS A 437     -78.791 101.233 -13.318  1.00 10.43           C  
ATOM   1781  O   HIS A 437     -79.981 101.018 -13.080  1.00 11.23           O  
ATOM   1782  CB  HIS A 437     -78.045 102.942 -11.639  1.00  9.95           C  
ATOM   1783  CG  HIS A 437     -77.534 104.317 -11.293  1.00 10.37           C  
ATOM   1784  ND1 HIS A 437     -76.469 104.927 -11.966  1.00 12.59           N  
ATOM   1785  CD2 HIS A 437     -77.989 105.171 -10.313  1.00 10.74           C  
ATOM   1786  CE1 HIS A 437     -76.342 106.114 -11.388  1.00 10.55           C  
ATOM   1787  NE2 HIS A 437     -77.216 106.310 -10.402  1.00 10.82           N  
ATOM   1788  H   HIS A 437     -79.669 104.177 -13.168  1.00  0.00           H  
ATOM   1789  HA  HIS A 437     -77.221 102.677 -13.596  1.00  0.00           H  
ATOM   1790  HB3 HIS A 437     -77.370 102.214 -11.191  1.00  0.00           H  
ATOM   1791  HB2 HIS A 437     -78.999 102.815 -11.130  1.00  0.00           H  
ATOM   1792  HD2 HIS A 437     -78.786 105.068  -9.591  1.00  0.00           H  
ATOM   1793  HE1 HIS A 437     -75.600 106.843 -11.677  1.00  0.00           H  
ATOM   1794  HE2 HIS A 437     -77.293 107.128  -9.810  1.00  0.00           H  
ATOM   1795  N   SER A 438     -77.888 100.293 -13.635  1.00  9.85           N  
ATOM   1796  CA  SER A 438     -78.071  98.861 -13.407  1.00  9.39           C  
ATOM   1797  C   SER A 438     -77.419  98.422 -12.081  1.00 11.05           C  
ATOM   1798  O   SER A 438     -77.781  97.365 -11.571  1.00 10.40           O  
ATOM   1799  CB  SER A 438     -77.521  98.071 -14.612  1.00 10.85           C  
ATOM   1800  OG  SER A 438     -76.114  98.167 -14.732  1.00 13.89           O  
ATOM   1801  H   SER A 438     -76.945 100.571 -13.866  1.00  0.00           H  
ATOM   1802  HA  SER A 438     -79.134  98.636 -13.336  1.00  0.00           H  
ATOM   1803  HB3 SER A 438     -77.985  98.401 -15.539  1.00  0.00           H  
ATOM   1804  HB2 SER A 438     -77.784  97.020 -14.505  1.00  0.00           H  
ATOM   1805  HG  SER A 438     -75.823  97.538 -15.398  1.00  0.00           H  
ATOM   1806  N   SER A 439     -76.487  99.233 -11.543  1.00 11.88           N  
ATOM   1807  CA  SER A 439     -75.734  98.980 -10.313  1.00 10.25           C  
ATOM   1808  C   SER A 439     -76.623  98.811  -9.069  1.00  9.92           C  
ATOM   1809  O   SER A 439     -77.695  99.413  -8.983  1.00  9.73           O  
ATOM   1810  CB  SER A 439     -74.662 100.079 -10.148  1.00  9.84           C  
ATOM   1811  OG  SER A 439     -75.211 101.338  -9.809  1.00 11.93           O  
ATOM   1812  H   SER A 439     -76.263 100.097 -12.013  1.00  0.00           H  
ATOM   1813  HA  SER A 439     -75.211  98.037 -10.465  1.00  0.00           H  
ATOM   1814  HB3 SER A 439     -74.073 100.180 -11.060  1.00  0.00           H  
ATOM   1815  HB2 SER A 439     -73.963  99.797  -9.359  1.00  0.00           H  
ATOM   1816  HG  SER A 439     -74.519 102.001  -9.878  1.00  0.00           H  
ATOM   1817  N   VAL A 440     -76.147  97.965  -8.144  1.00 11.60           N  
ATOM   1818  CA  VAL A 440     -76.827  97.624  -6.898  1.00  9.99           C  
ATOM   1819  C   VAL A 440     -75.772  97.565  -5.783  1.00  9.94           C  
ATOM   1820  O   VAL A 440     -74.659  97.096  -6.027  1.00 11.53           O  
ATOM   1821  CB  VAL A 440     -77.534  96.238  -6.987  1.00  9.97           C  
ATOM   1822  CG1 VAL A 440     -78.290  95.835  -5.701  1.00 11.60           C  
ATOM   1823  CG2 VAL A 440     -78.496  96.164  -8.185  1.00 11.67           C  
ATOM   1824  H   VAL A 440     -75.255  97.512  -8.285  1.00  0.00           H  
ATOM   1825  HA  VAL A 440     -77.555  98.397  -6.654  1.00  0.00           H  
ATOM   1826  HB  VAL A 440     -76.774  95.476  -7.161  1.00  0.00           H  
ATOM   1827 HG11 VAL A 440     -78.810  94.886  -5.829  1.00  0.00           H  
ATOM   1828 HG12 VAL A 440     -77.629  95.713  -4.845  1.00  0.00           H  
ATOM   1829 HG13 VAL A 440     -79.034  96.584  -5.433  1.00  0.00           H  
ATOM   1830 HG21 VAL A 440     -79.039  95.225  -8.202  1.00  0.00           H  
ATOM   1831 HG22 VAL A 440     -79.227  96.972  -8.166  1.00  0.00           H  
ATOM   1832 HG23 VAL A 440     -77.956  96.222  -9.129  1.00  0.00           H  
ATOM   1833  N   GLU A 441     -76.146  98.024  -4.581  1.00  9.18           N  
ATOM   1834  CA  GLU A 441     -75.276  98.048  -3.406  1.00 10.26           C  
ATOM   1835  C   GLU A 441     -76.057  97.684  -2.140  1.00 13.26           C  
ATOM   1836  O   GLU A 441     -77.258  97.931  -2.060  1.00 11.31           O  
ATOM   1837  CB  GLU A 441     -74.554  99.409  -3.314  1.00 11.44           C  
ATOM   1838  CG  GLU A 441     -75.471 100.647  -3.273  1.00 12.01           C  
ATOM   1839  CD  GLU A 441     -74.663 101.939  -3.325  1.00 11.08           C  
ATOM   1840  OE1 GLU A 441     -74.821 102.672  -4.326  1.00 12.61           O  
ATOM   1841  OE2 GLU A 441     -73.884 102.175  -2.379  1.00 12.60           O1-
ATOM   1842  H   GLU A 441     -77.081  98.387  -4.448  1.00  0.00           H  
ATOM   1843  HA  GLU A 441     -74.519  97.271  -3.519  1.00  0.00           H  
ATOM   1844  HB3 GLU A 441     -73.874  99.495  -4.159  1.00  0.00           H  
ATOM   1845  HB2 GLU A 441     -73.913  99.410  -2.430  1.00  0.00           H  
ATOM   1846  HG3 GLU A 441     -76.066 100.650  -2.363  1.00  0.00           H  
ATOM   1847  HG2 GLU A 441     -76.176 100.637  -4.105  1.00  0.00           H  
ATOM   1848  N   ARG A 442     -75.336  97.077  -1.189  1.00 11.85           N  
ATOM   1849  CA  ARG A 442     -75.846  96.458   0.027  1.00 13.80           C  
ATOM   1850  C   ARG A 442     -75.271  97.185   1.250  1.00 18.22           C  
ATOM   1851  O   ARG A 442     -74.052  97.217   1.417  1.00 14.43           O  
ATOM   1852  CB  ARG A 442     -75.419  94.975  -0.017  1.00 16.89           C  
ATOM   1853  CG  ARG A 442     -75.698  94.148   1.250  1.00 24.01           C  
ATOM   1854  CD  ARG A 442     -75.239  92.696   1.064  1.00 34.70           C  
ATOM   1855  NE  ARG A 442     -75.224  91.947   2.325  1.00 45.13           N  
ATOM   1856  CZ  ARG A 442     -74.171  91.886   3.157  1.00 38.82           C  
ATOM   1857  NH1 ARG A 442     -73.023  92.509   2.859  1.00 32.62           N  
ATOM   1858  NH2 ARG A 442     -74.267  91.200   4.301  1.00 38.72           N1+
ATOM   1859  H   ARG A 442     -74.342  96.951  -1.344  1.00  0.00           H  
ATOM   1860  HA  ARG A 442     -76.935  96.503   0.053  1.00  0.00           H  
ATOM   1861  HB3 ARG A 442     -74.346  94.929  -0.211  1.00  0.00           H  
ATOM   1862  HB2 ARG A 442     -75.898  94.493  -0.871  1.00  0.00           H  
ATOM   1863  HG3 ARG A 442     -76.780  94.156   1.387  1.00  0.00           H  
ATOM   1864  HG2 ARG A 442     -75.267  94.573   2.157  1.00  0.00           H  
ATOM   1865  HD3 ARG A 442     -74.338  92.581   0.460  1.00  0.00           H  
ATOM   1866  HD2 ARG A 442     -76.023  92.200   0.501  1.00  0.00           H  
ATOM   1867  HE  ARG A 442     -76.092  91.506   2.599  1.00  0.00           H  
ATOM   1868 HH12 ARG A 442     -72.259  92.555   3.522  1.00  0.00           H  
ATOM   1869 HH11 ARG A 442     -72.947  93.041   2.006  1.00  0.00           H  
ATOM   1870 HH22 ARG A 442     -73.485  91.162   4.940  1.00  0.00           H  
ATOM   1871 HH21 ARG A 442     -75.140  90.760   4.561  1.00  0.00           H  
ATOM   1872  N   TYR A 443     -76.168  97.716   2.093  1.00 14.45           N  
ATOM   1873  CA  TYR A 443     -75.844  98.328   3.378  1.00 13.15           C  
ATOM   1874  C   TYR A 443     -75.748  97.264   4.477  1.00 18.60           C  
ATOM   1875  O   TYR A 443     -76.497  96.287   4.457  1.00 17.19           O  
ATOM   1876  CB  TYR A 443     -76.937  99.348   3.735  1.00 12.91           C  
ATOM   1877  CG  TYR A 443     -76.710 100.182   4.984  1.00 14.86           C  
ATOM   1878  CD1 TYR A 443     -75.582 101.023   5.088  1.00 15.36           C  
ATOM   1879  CD2 TYR A 443     -77.641 100.131   6.040  1.00 16.25           C  
ATOM   1880  CE1 TYR A 443     -75.382 101.799   6.246  1.00 13.09           C  
ATOM   1881  CE2 TYR A 443     -77.446 100.911   7.194  1.00 13.98           C  
ATOM   1882  CZ  TYR A 443     -76.312 101.737   7.303  1.00 20.17           C  
ATOM   1883  OH  TYR A 443     -76.130 102.477   8.433  1.00 20.38           O  
ATOM   1884  H   TYR A 443     -77.155  97.648   1.875  1.00  0.00           H  
ATOM   1885  HA  TYR A 443     -74.895  98.853   3.286  1.00  0.00           H  
ATOM   1886  HB3 TYR A 443     -77.875  98.811   3.841  1.00  0.00           H  
ATOM   1887  HB2 TYR A 443     -77.077 100.041   2.916  1.00  0.00           H  
ATOM   1888  HD1 TYR A 443     -74.869 101.078   4.280  1.00  0.00           H  
ATOM   1889  HD2 TYR A 443     -78.508  99.493   5.968  1.00  0.00           H  
ATOM   1890  HE1 TYR A 443     -74.516 102.440   6.315  1.00  0.00           H  
ATOM   1891  HE2 TYR A 443     -78.164 100.874   7.999  1.00  0.00           H  
ATOM   1892  HH  TYR A 443     -75.343 103.038   8.398  1.00  0.00           H  
ATOM   1893  N   GLU A 444     -74.860  97.527   5.442  1.00 17.94           N  
ATOM   1894  CA  GLU A 444     -74.656  96.734   6.645  1.00 23.16           C  
ATOM   1895  C   GLU A 444     -74.833  97.680   7.847  1.00 15.82           C  
ATOM   1896  O   GLU A 444     -73.871  98.370   8.182  1.00 24.17           O  
ATOM   1897  CB  GLU A 444     -73.247  96.098   6.584  1.00 25.01           C  
ATOM   1898  CG  GLU A 444     -73.104  95.067   5.442  1.00 25.63           C  
ATOM   1899  CD  GLU A 444     -71.708  94.451   5.347  1.00 41.07           C  
ATOM   1900  OE1 GLU A 444     -71.192  94.378   4.210  1.00 39.65           O  
ATOM   1901  OE2 GLU A 444     -71.178  94.028   6.396  1.00 47.77           O1-
ATOM   1902  H   GLU A 444     -74.274  98.347   5.357  1.00  0.00           H  
ATOM   1903  HA  GLU A 444     -75.371  95.919   6.712  1.00  0.00           H  
ATOM   1904  HB3 GLU A 444     -73.026  95.618   7.538  1.00  0.00           H  
ATOM   1905  HB2 GLU A 444     -72.491  96.877   6.457  1.00  0.00           H  
ATOM   1906  HG3 GLU A 444     -73.339  95.528   4.482  1.00  0.00           H  
ATOM   1907  HG2 GLU A 444     -73.824  94.260   5.582  1.00  0.00           H  
ATOM   1908  N   PRO A 445     -76.047  97.734   8.456  1.00 22.23           N  
ATOM   1909  CA  PRO A 445     -76.329  98.583   9.638  1.00 22.58           C  
ATOM   1910  C   PRO A 445     -75.401  98.408  10.853  1.00 27.50           C  
ATOM   1911  O   PRO A 445     -75.169  99.379  11.571  1.00 28.51           O  
ATOM   1912  CB  PRO A 445     -77.782  98.243  10.010  1.00 24.78           C  
ATOM   1913  CG  PRO A 445     -78.411  97.754   8.721  1.00 19.29           C  
ATOM   1914  CD  PRO A 445     -77.263  97.045   8.013  1.00 18.15           C  
ATOM   1915  HA  PRO A 445     -76.270  99.621   9.312  1.00  0.00           H  
ATOM   1916  HB3 PRO A 445     -78.318  99.094  10.433  1.00  0.00           H  
ATOM   1917  HB2 PRO A 445     -77.814  97.436  10.744  1.00  0.00           H  
ATOM   1918  HG3 PRO A 445     -78.746  98.605   8.132  1.00  0.00           H  
ATOM   1919  HG2 PRO A 445     -79.276  97.117   8.884  1.00  0.00           H  
ATOM   1920  HD2 PRO A 445     -77.215  96.001   8.323  1.00  0.00           H  
ATOM   1921  HD3 PRO A 445     -77.409  97.073   6.934  1.00  0.00           H  
ATOM   1922  N   GLU A 446     -74.878  97.185  11.041  1.00 29.99           N  
ATOM   1923  CA  GLU A 446     -73.944  96.800  12.095  1.00 38.52           C  
ATOM   1924  C   GLU A 446     -72.541  97.439  11.976  1.00 35.74           C  
ATOM   1925  O   GLU A 446     -71.837  97.489  12.983  1.00 45.62           O  
ATOM   1926  CB  GLU A 446     -73.879  95.253  12.197  1.00 36.78           C  
ATOM   1927  CG  GLU A 446     -73.325  94.457  10.982  1.00 42.09           C  
ATOM   1928  CD  GLU A 446     -74.310  94.122   9.853  1.00 42.47           C  
ATOM   1929  OE1 GLU A 446     -75.387  94.751   9.779  1.00 32.54           O  
ATOM   1930  OE2 GLU A 446     -73.961  93.219   9.061  1.00 48.07           O1-
ATOM   1931  H   GLU A 446     -75.146  96.430  10.416  1.00  0.00           H  
ATOM   1932  HA  GLU A 446     -74.366  97.164  13.034  1.00  0.00           H  
ATOM   1933  HB3 GLU A 446     -74.869  94.874  12.455  1.00  0.00           H  
ATOM   1934  HB2 GLU A 446     -73.263  95.002  13.061  1.00  0.00           H  
ATOM   1935  HG3 GLU A 446     -72.938  93.506  11.350  1.00  0.00           H  
ATOM   1936  HG2 GLU A 446     -72.476  94.969  10.540  1.00  0.00           H  
ATOM   1937  N   ARG A 447     -72.166  97.916  10.776  1.00 28.59           N  
ATOM   1938  CA  ARG A 447     -70.875  98.550  10.477  1.00 26.74           C  
ATOM   1939  C   ARG A 447     -71.026 100.002   9.995  1.00 24.80           C  
ATOM   1940  O   ARG A 447     -70.052 100.748  10.084  1.00 29.91           O  
ATOM   1941  CB  ARG A 447     -70.165  97.729   9.384  1.00 35.94           C  
ATOM   1942  CG  ARG A 447     -69.714  96.334   9.852  1.00 41.36           C  
ATOM   1943  CD  ARG A 447     -69.299  95.422   8.691  1.00 40.76           C  
ATOM   1944  NE  ARG A 447     -68.007  95.794   8.100  1.00 47.12           N  
ATOM   1945  CZ  ARG A 447     -67.546  95.355   6.916  1.00 48.21           C  
ATOM   1946  NH1 ARG A 447     -68.285  94.565   6.122  1.00 48.63           N  
ATOM   1947  NH2 ARG A 447     -66.319  95.715   6.519  1.00 47.99           N1+
ATOM   1948  H   ARG A 447     -72.808  97.836   9.999  1.00  0.00           H  
ATOM   1949  HA  ARG A 447     -70.242  98.569  11.366  1.00  0.00           H  
ATOM   1950  HB3 ARG A 447     -69.289  98.261   9.011  1.00  0.00           H  
ATOM   1951  HB2 ARG A 447     -70.843  97.636   8.533  1.00  0.00           H  
ATOM   1952  HG3 ARG A 447     -70.464  95.822  10.450  1.00  0.00           H  
ATOM   1953  HG2 ARG A 447     -68.864  96.488  10.517  1.00  0.00           H  
ATOM   1954  HD3 ARG A 447     -70.004  95.622   7.888  1.00  0.00           H  
ATOM   1955  HD2 ARG A 447     -69.392  94.361   8.922  1.00  0.00           H  
ATOM   1956  HE  ARG A 447     -67.423  96.412   8.646  1.00  0.00           H  
ATOM   1957 HH12 ARG A 447     -67.935  94.253   5.229  1.00  0.00           H  
ATOM   1958 HH11 ARG A 447     -69.242  94.332   6.377  1.00  0.00           H  
ATOM   1959 HH22 ARG A 447     -65.960  95.415   5.626  1.00  0.00           H  
ATOM   1960 HH21 ARG A 447     -65.792  96.383   7.063  1.00  0.00           H  
ATOM   1961  N   ASP A 448     -72.211 100.365   9.470  1.00 23.49           N  
ATOM   1962  CA  ASP A 448     -72.527 101.628   8.795  1.00 23.04           C  
ATOM   1963  C   ASP A 448     -71.698 101.775   7.496  1.00 18.16           C  
ATOM   1964  O   ASP A 448     -70.966 102.751   7.333  1.00 18.39           O  
ATOM   1965  CB  ASP A 448     -72.440 102.852   9.753  1.00 17.68           C  
ATOM   1966  CG  ASP A 448     -73.047 104.156   9.215  1.00 23.63           C  
ATOM   1967  OD1 ASP A 448     -73.913 104.082   8.315  1.00 20.50           O  
ATOM   1968  OD2 ASP A 448     -72.687 105.217   9.766  1.00 23.56           O1-
ATOM   1969  H   ASP A 448     -72.952  99.678   9.444  1.00  0.00           H  
ATOM   1970  HA  ASP A 448     -73.564 101.514   8.484  1.00  0.00           H  
ATOM   1971  HB3 ASP A 448     -71.393 103.046   9.990  1.00  0.00           H  
ATOM   1972  HB2 ASP A 448     -72.945 102.611  10.690  1.00  0.00           H  
ATOM   1973  N   GLU A 449     -71.795 100.764   6.614  1.00 19.97           N  
ATOM   1974  CA  GLU A 449     -71.037 100.683   5.363  1.00 20.09           C  
ATOM   1975  C   GLU A 449     -71.931 100.179   4.225  1.00 15.72           C  
ATOM   1976  O   GLU A 449     -72.636  99.188   4.410  1.00 17.74           O  
ATOM   1977  CB  GLU A 449     -69.835  99.724   5.525  1.00 24.51           C  
ATOM   1978  CG  GLU A 449     -68.759 100.185   6.529  1.00 31.65           C  
ATOM   1979  CD  GLU A 449     -67.582  99.212   6.654  1.00 45.31           C  
ATOM   1980  OE1 GLU A 449     -67.388  98.397   5.726  1.00 44.51           O  
ATOM   1981  OE2 GLU A 449     -66.886  99.289   7.689  1.00 49.25           O1-
ATOM   1982  H   GLU A 449     -72.403  99.983   6.814  1.00  0.00           H  
ATOM   1983  HA  GLU A 449     -70.663 101.670   5.083  1.00  0.00           H  
ATOM   1984  HB3 GLU A 449     -69.369  99.593   4.547  1.00  0.00           H  
ATOM   1985  HB2 GLU A 449     -70.197  98.736   5.820  1.00  0.00           H  
ATOM   1986  HG3 GLU A 449     -69.196 100.309   7.519  1.00  0.00           H  
ATOM   1987  HG2 GLU A 449     -68.369 101.160   6.236  1.00  0.00           H  
ATOM   1988  N   TRP A 450     -71.817 100.828   3.055  1.00 15.78           N  
ATOM   1989  CA  TRP A 450     -72.338 100.341   1.777  1.00 13.75           C  
ATOM   1990  C   TRP A 450     -71.221  99.644   0.991  1.00 16.23           C  
ATOM   1991  O   TRP A 450     -70.078 100.105   1.013  1.00 20.74           O  
ATOM   1992  CB  TRP A 450     -72.896 101.511   0.946  1.00 17.23           C  
ATOM   1993  CG  TRP A 450     -74.162 102.136   1.444  1.00 14.95           C  
ATOM   1994  CD1 TRP A 450     -74.244 103.173   2.305  1.00 14.11           C  
ATOM   1995  CD2 TRP A 450     -75.540 101.739   1.167  1.00 13.47           C  
ATOM   1996  NE1 TRP A 450     -75.568 103.479   2.535  1.00 14.03           N  
ATOM   1997  CE2 TRP A 450     -76.417 102.628   1.861  1.00 10.84           C  
ATOM   1998  CE3 TRP A 450     -76.142 100.721   0.392  1.00 13.95           C  
ATOM   1999  CZ2 TRP A 450     -77.818 102.526   1.772  1.00 11.50           C  
ATOM   2000  CZ3 TRP A 450     -77.544 100.598   0.310  1.00 13.94           C  
ATOM   2001  CH2 TRP A 450     -78.383 101.502   0.990  1.00 11.80           C  
ATOM   2002  H   TRP A 450     -71.204 101.629   2.996  1.00  0.00           H  
ATOM   2003  HA  TRP A 450     -73.144  99.626   1.940  1.00  0.00           H  
ATOM   2004  HB3 TRP A 450     -73.112 101.159  -0.063  1.00  0.00           H  
ATOM   2005  HB2 TRP A 450     -72.143 102.292   0.831  1.00  0.00           H  
ATOM   2006  HD1 TRP A 450     -73.392 103.689   2.725  1.00  0.00           H  
ATOM   2007  HE1 TRP A 450     -75.839 104.247   3.137  1.00  0.00           H  
ATOM   2008  HE3 TRP A 450     -75.513 100.022  -0.138  1.00  0.00           H  
ATOM   2009  HZ2 TRP A 450     -78.454 103.218   2.301  1.00  0.00           H  
ATOM   2010  HZ3 TRP A 450     -77.977  99.799  -0.272  1.00  0.00           H  
ATOM   2011  HH2 TRP A 450     -79.456 101.402   0.921  1.00  0.00           H  
ATOM   2012  N   HIS A 451     -71.590  98.566   0.284  1.00 13.86           N  
ATOM   2013  CA  HIS A 451     -70.705  97.789  -0.582  1.00 14.84           C  
ATOM   2014  C   HIS A 451     -71.469  97.386  -1.845  1.00 16.03           C  
ATOM   2015  O   HIS A 451     -72.544  96.797  -1.735  1.00 15.53           O  
ATOM   2016  CB  HIS A 451     -70.188  96.542   0.165  1.00 18.08           C  
ATOM   2017  CG  HIS A 451     -69.259  96.850   1.311  1.00 30.49           C  
ATOM   2018  ND1 HIS A 451     -67.911  97.169   1.110  1.00 32.94           N  
ATOM   2019  CD2 HIS A 451     -69.537  96.909   2.661  1.00 30.19           C  
ATOM   2020  CE1 HIS A 451     -67.438  97.417   2.324  1.00 28.33           C  
ATOM   2021  NE2 HIS A 451     -68.356  97.278   3.279  1.00 36.56           N  
ATOM   2022  H   HIS A 451     -72.546  98.240   0.337  1.00  0.00           H  
ATOM   2023  HA  HIS A 451     -69.849  98.396  -0.887  1.00  0.00           H  
ATOM   2024  HB3 HIS A 451     -69.654  95.888  -0.526  1.00  0.00           H  
ATOM   2025  HB2 HIS A 451     -71.025  95.957   0.551  1.00  0.00           H  
ATOM   2026  HD2 HIS A 451     -70.453  96.745   3.210  1.00  0.00           H  
ATOM   2027  HE1 HIS A 451     -66.418  97.714   2.519  1.00  0.00           H  
ATOM   2028  HE2 HIS A 451     -68.211  97.460   4.268  1.00  0.00           H  
ATOM   2029  N   LEU A 452     -70.883  97.684  -3.017  1.00 15.37           N  
ATOM   2030  CA  LEU A 452     -71.395  97.295  -4.332  1.00 16.54           C  
ATOM   2031  C   LEU A 452     -71.401  95.766  -4.497  1.00 14.77           C  
ATOM   2032  O   LEU A 452     -70.347  95.137  -4.394  1.00 18.35           O  
ATOM   2033  CB  LEU A 452     -70.540  97.958  -5.437  1.00 18.06           C  
ATOM   2034  CG  LEU A 452     -70.804  99.469  -5.644  1.00 16.46           C  
ATOM   2035  CD1 LEU A 452     -69.611 100.162  -6.338  1.00 21.92           C  
ATOM   2036  CD2 LEU A 452     -72.133  99.728  -6.388  1.00 15.45           C  
ATOM   2037  H   LEU A 452     -69.995  98.163  -3.015  1.00  0.00           H  
ATOM   2038  HA  LEU A 452     -72.419  97.657  -4.420  1.00  0.00           H  
ATOM   2039  HB3 LEU A 452     -70.693  97.451  -6.392  1.00  0.00           H  
ATOM   2040  HB2 LEU A 452     -69.489  97.798  -5.191  1.00  0.00           H  
ATOM   2041  HG  LEU A 452     -70.895  99.925  -4.656  1.00  0.00           H  
ATOM   2042 HD11 LEU A 452     -69.911 100.776  -7.187  1.00  0.00           H  
ATOM   2043 HD12 LEU A 452     -69.096 100.823  -5.641  1.00  0.00           H  
ATOM   2044 HD13 LEU A 452     -68.877  99.445  -6.707  1.00  0.00           H  
ATOM   2045 HD21 LEU A 452     -72.738 100.466  -5.861  1.00  0.00           H  
ATOM   2046 HD22 LEU A 452     -71.984 100.106  -7.399  1.00  0.00           H  
ATOM   2047 HD23 LEU A 452     -72.732  98.824  -6.484  1.00  0.00           H  
ATOM   2048  N   VAL A 453     -72.591  95.221  -4.783  1.00 14.63           N  
ATOM   2049  CA  VAL A 453     -72.802  93.836  -5.203  1.00 13.67           C  
ATOM   2050  C   VAL A 453     -72.950  93.794  -6.742  1.00 13.89           C  
ATOM   2051  O   VAL A 453     -72.758  94.818  -7.403  1.00 12.60           O  
ATOM   2052  CB  VAL A 453     -74.056  93.224  -4.505  1.00 15.97           C  
ATOM   2053  CG1 VAL A 453     -73.874  93.163  -2.978  1.00 19.30           C  
ATOM   2054  CG2 VAL A 453     -75.398  93.886  -4.860  1.00 15.16           C  
ATOM   2055  H   VAL A 453     -73.396  95.825  -4.876  1.00  0.00           H  
ATOM   2056  HA  VAL A 453     -71.935  93.225  -4.947  1.00  0.00           H  
ATOM   2057  HB  VAL A 453     -74.138  92.187  -4.825  1.00  0.00           H  
ATOM   2058 HG11 VAL A 453     -74.717  92.665  -2.500  1.00  0.00           H  
ATOM   2059 HG12 VAL A 453     -72.973  92.611  -2.711  1.00  0.00           H  
ATOM   2060 HG13 VAL A 453     -73.792  94.161  -2.546  1.00  0.00           H  
ATOM   2061 HG21 VAL A 453     -76.225  93.383  -4.360  1.00  0.00           H  
ATOM   2062 HG22 VAL A 453     -75.412  94.927  -4.542  1.00  0.00           H  
ATOM   2063 HG23 VAL A 453     -75.605  93.851  -5.929  1.00  0.00           H  
ATOM   2064  N   ALA A 454     -73.254  92.608  -7.300  1.00 12.48           N  
ATOM   2065  CA  ALA A 454     -73.441  92.395  -8.738  1.00 13.74           C  
ATOM   2066  C   ALA A 454     -74.555  93.292  -9.323  1.00 14.81           C  
ATOM   2067  O   ALA A 454     -75.640  93.336  -8.739  1.00 12.28           O  
ATOM   2068  CB  ALA A 454     -73.797  90.921  -8.968  1.00 14.96           C  
ATOM   2069  H   ALA A 454     -73.392  91.798  -6.711  1.00  0.00           H  
ATOM   2070  HA  ALA A 454     -72.472  92.586  -9.194  1.00  0.00           H  
ATOM   2071  HB1 ALA A 454     -74.001  90.721 -10.021  1.00  0.00           H  
ATOM   2072  HB2 ALA A 454     -72.968  90.279  -8.676  1.00  0.00           H  
ATOM   2073  HB3 ALA A 454     -74.677  90.620  -8.399  1.00  0.00           H  
ATOM   2074  N   PRO A 455     -74.274  94.005 -10.440  1.00 12.09           N  
ATOM   2075  CA  PRO A 455     -75.287  94.830 -11.117  1.00 13.01           C  
ATOM   2076  C   PRO A 455     -76.352  93.972 -11.820  1.00 12.95           C  
ATOM   2077  O   PRO A 455     -76.063  92.851 -12.242  1.00 13.77           O  
ATOM   2078  CB  PRO A 455     -74.459  95.641 -12.128  1.00 13.68           C  
ATOM   2079  CG  PRO A 455     -73.301  94.729 -12.491  1.00 14.07           C  
ATOM   2080  CD  PRO A 455     -73.005  94.016 -11.176  1.00 17.27           C  
ATOM   2081  HA  PRO A 455     -75.774  95.503 -10.407  1.00  0.00           H  
ATOM   2082  HB3 PRO A 455     -74.065  96.535 -11.647  1.00  0.00           H  
ATOM   2083  HB2 PRO A 455     -75.028  95.965 -13.002  1.00  0.00           H  
ATOM   2084  HG3 PRO A 455     -72.440  95.258 -12.900  1.00  0.00           H  
ATOM   2085  HG2 PRO A 455     -73.632  94.002 -13.235  1.00  0.00           H  
ATOM   2086  HD2 PRO A 455     -72.616  93.015 -11.368  1.00  0.00           H  
ATOM   2087  HD3 PRO A 455     -72.268  94.573 -10.595  1.00  0.00           H  
ATOM   2088  N   MET A 456     -77.558  94.542 -11.951  1.00 11.72           N  
ATOM   2089  CA  MET A 456     -78.667  94.002 -12.735  1.00 12.21           C  
ATOM   2090  C   MET A 456     -78.306  93.804 -14.215  1.00 14.28           C  
ATOM   2091  O   MET A 456     -77.434  94.493 -14.748  1.00 14.89           O  
ATOM   2092  CB  MET A 456     -79.873  94.955 -12.630  1.00 10.12           C  
ATOM   2093  CG  MET A 456     -80.477  95.027 -11.226  1.00 12.95           C  
ATOM   2094  SD  MET A 456     -81.987  96.014 -11.108  1.00 12.71           S  
ATOM   2095  CE  MET A 456     -81.356  97.683 -11.422  1.00 10.31           C  
ATOM   2096  H   MET A 456     -77.697  95.478 -11.592  1.00  0.00           H  
ATOM   2097  HA  MET A 456     -78.940  93.032 -12.318  1.00  0.00           H  
ATOM   2098  HB3 MET A 456     -80.657  94.650 -13.323  1.00  0.00           H  
ATOM   2099  HB2 MET A 456     -79.574  95.953 -12.950  1.00  0.00           H  
ATOM   2100  HG3 MET A 456     -79.751  95.422 -10.520  1.00  0.00           H  
ATOM   2101  HG2 MET A 456     -80.725  94.020 -10.893  1.00  0.00           H  
ATOM   2102  HE1 MET A 456     -82.138  98.417 -11.231  1.00  0.00           H  
ATOM   2103  HE2 MET A 456     -80.508  97.905 -10.773  1.00  0.00           H  
ATOM   2104  HE3 MET A 456     -81.047  97.782 -12.460  1.00  0.00           H  
ATOM   2105  N   LEU A 457     -79.038  92.887 -14.858  1.00 13.43           N  
ATOM   2106  CA  LEU A 457     -78.951  92.607 -16.290  1.00 13.78           C  
ATOM   2107  C   LEU A 457     -79.558  93.733 -17.154  1.00 15.94           C  
ATOM   2108  O   LEU A 457     -79.262  93.790 -18.346  1.00 19.22           O  
ATOM   2109  CB  LEU A 457     -79.644  91.257 -16.579  1.00 13.19           C  
ATOM   2110  CG  LEU A 457     -79.116  90.060 -15.750  1.00 18.13           C  
ATOM   2111  CD1 LEU A 457     -79.982  88.811 -15.990  1.00 23.33           C  
ATOM   2112  CD2 LEU A 457     -77.617  89.781 -15.993  1.00 23.02           C  
ATOM   2113  H   LEU A 457     -79.763  92.388 -14.351  1.00  0.00           H  
ATOM   2114  HA  LEU A 457     -77.896  92.532 -16.559  1.00  0.00           H  
ATOM   2115  HB3 LEU A 457     -79.558  91.024 -17.641  1.00  0.00           H  
ATOM   2116  HB2 LEU A 457     -80.712  91.366 -16.382  1.00  0.00           H  
ATOM   2117  HG  LEU A 457     -79.227  90.295 -14.693  1.00  0.00           H  
ATOM   2118 HD11 LEU A 457     -79.418  87.882 -15.919  1.00  0.00           H  
ATOM   2119 HD12 LEU A 457     -80.783  88.759 -15.253  1.00  0.00           H  
ATOM   2120 HD13 LEU A 457     -80.440  88.836 -16.977  1.00  0.00           H  
ATOM   2121 HD21 LEU A 457     -77.408  88.730 -16.188  1.00  0.00           H  
ATOM   2122 HD22 LEU A 457     -77.229  90.338 -16.845  1.00  0.00           H  
ATOM   2123 HD23 LEU A 457     -77.029  90.067 -15.121  1.00  0.00           H  
ATOM   2124  N   THR A 458     -80.382  94.599 -16.538  1.00 13.06           N  
ATOM   2125  CA  THR A 458     -81.071  95.721 -17.170  1.00 12.48           C  
ATOM   2126  C   THR A 458     -80.926  96.984 -16.294  1.00 14.14           C  
ATOM   2127  O   THR A 458     -80.937  96.872 -15.068  1.00 15.72           O  
ATOM   2128  CB  THR A 458     -82.588  95.403 -17.315  1.00 15.92           C  
ATOM   2129  OG1 THR A 458     -82.770  94.135 -17.916  1.00 19.36           O  
ATOM   2130  CG2 THR A 458     -83.382  96.405 -18.165  1.00 16.64           C  
ATOM   2131  H   THR A 458     -80.574  94.473 -15.553  1.00  0.00           H  
ATOM   2132  HA  THR A 458     -80.643  95.929 -18.152  1.00  0.00           H  
ATOM   2133  HB  THR A 458     -83.046  95.349 -16.327  1.00  0.00           H  
ATOM   2134  HG1 THR A 458     -82.352  93.477 -17.354  1.00  0.00           H  
ATOM   2135 HG21 THR A 458     -84.393  96.043 -18.352  1.00  0.00           H  
ATOM   2136 HG22 THR A 458     -83.476  97.365 -17.667  1.00  0.00           H  
ATOM   2137 HG23 THR A 458     -82.908  96.572 -19.133  1.00  0.00           H  
ATOM   2138  N   ARG A 459     -80.819  98.167 -16.928  1.00 12.41           N  
ATOM   2139  CA  ARG A 459     -80.899  99.473 -16.257  1.00 12.71           C  
ATOM   2140  C   ARG A 459     -82.364  99.777 -15.911  1.00 13.08           C  
ATOM   2141  O   ARG A 459     -83.212  99.662 -16.793  1.00 13.97           O  
ATOM   2142  CB  ARG A 459     -80.318 100.572 -17.175  1.00 12.52           C  
ATOM   2143  CG  ARG A 459     -78.803 100.446 -17.409  1.00 15.73           C  
ATOM   2144  CD  ARG A 459     -78.266 101.430 -18.458  1.00 16.01           C  
ATOM   2145  NE  ARG A 459     -76.795 101.444 -18.466  1.00 16.99           N  
ATOM   2146  CZ  ARG A 459     -76.010 101.948 -19.433  1.00 24.91           C  
ATOM   2147  NH1 ARG A 459     -76.530 102.505 -20.536  1.00 24.56           N  
ATOM   2148  NH2 ARG A 459     -74.680 101.893 -19.290  1.00 27.55           N1+
ATOM   2149  H   ARG A 459     -80.815  98.190 -17.938  1.00  0.00           H  
ATOM   2150  HA  ARG A 459     -80.314  99.438 -15.338  1.00  0.00           H  
ATOM   2151  HB3 ARG A 459     -80.511 101.551 -16.731  1.00  0.00           H  
ATOM   2152  HB2 ARG A 459     -80.841 100.568 -18.133  1.00  0.00           H  
ATOM   2153  HG3 ARG A 459     -78.632  99.444 -17.804  1.00  0.00           H  
ATOM   2154  HG2 ARG A 459     -78.236 100.511 -16.481  1.00  0.00           H  
ATOM   2155  HD3 ARG A 459     -78.720 102.419 -18.404  1.00  0.00           H  
ATOM   2156  HD2 ARG A 459     -78.532 101.021 -19.433  1.00  0.00           H  
ATOM   2157  HE  ARG A 459     -76.354 101.090 -17.629  1.00  0.00           H  
ATOM   2158 HH12 ARG A 459     -75.932 102.879 -21.259  1.00  0.00           H  
ATOM   2159 HH11 ARG A 459     -77.532 102.553 -20.650  1.00  0.00           H  
ATOM   2160 HH22 ARG A 459     -74.071 102.265 -20.005  1.00  0.00           H  
ATOM   2161 HH21 ARG A 459     -74.271 101.475 -18.467  1.00  0.00           H  
ATOM   2162  N   ARG A 460     -82.652 100.129 -14.647  1.00  9.69           N  
ATOM   2163  CA  ARG A 460     -84.028 100.331 -14.183  1.00 11.67           C  
ATOM   2164  C   ARG A 460     -84.109 101.539 -13.240  1.00 11.66           C  
ATOM   2165  O   ARG A 460     -83.418 101.558 -12.222  1.00 12.06           O  
ATOM   2166  CB  ARG A 460     -84.595  99.066 -13.489  1.00 11.22           C  
ATOM   2167  CG  ARG A 460     -84.326  97.714 -14.171  1.00 14.98           C  
ATOM   2168  CD  ARG A 460     -84.930  96.539 -13.391  1.00 11.44           C  
ATOM   2169  NE  ARG A 460     -84.782  95.271 -14.111  1.00 10.61           N  
ATOM   2170  CZ  ARG A 460     -85.656  94.771 -14.996  1.00 12.51           C  
ATOM   2171  NH1 ARG A 460     -86.807  95.396 -15.272  1.00 12.72           N  
ATOM   2172  NH2 ARG A 460     -85.363  93.624 -15.614  1.00 12.80           N1+
ATOM   2173  H   ARG A 460     -81.918 100.237 -13.960  1.00  0.00           H  
ATOM   2174  HA  ARG A 460     -84.679 100.553 -15.032  1.00  0.00           H  
ATOM   2175  HB3 ARG A 460     -85.674  99.189 -13.408  1.00  0.00           H  
ATOM   2176  HB2 ARG A 460     -84.211  98.999 -12.470  1.00  0.00           H  
ATOM   2177  HG3 ARG A 460     -83.247  97.576 -14.155  1.00  0.00           H  
ATOM   2178  HG2 ARG A 460     -84.627  97.693 -15.218  1.00  0.00           H  
ATOM   2179  HD3 ARG A 460     -85.929  96.717 -12.997  1.00  0.00           H  
ATOM   2180  HD2 ARG A 460     -84.306  96.391 -12.516  1.00  0.00           H  
ATOM   2181  HE  ARG A 460     -83.906  94.774 -13.984  1.00  0.00           H  
ATOM   2182 HH12 ARG A 460     -87.460  94.994 -15.933  1.00  0.00           H  
ATOM   2183 HH11 ARG A 460     -87.050  96.258 -14.799  1.00  0.00           H  
ATOM   2184 HH22 ARG A 460     -85.988  93.241 -16.309  1.00  0.00           H  
ATOM   2185 HH21 ARG A 460     -84.477  93.169 -15.418  1.00  0.00           H  
ATOM   2186  N   ILE A 461     -84.987 102.496 -13.578  1.00 12.26           N  
ATOM   2187  CA  ILE A 461     -85.352 103.647 -12.745  1.00 10.42           C  
ATOM   2188  C   ILE A 461     -86.888 103.672 -12.669  1.00 10.05           C  
ATOM   2189  O   ILE A 461     -87.558 103.381 -13.661  1.00 11.59           O  
ATOM   2190  CB  ILE A 461     -84.784 105.005 -13.289  1.00 11.21           C  
ATOM   2191  CG1 ILE A 461     -85.677 105.845 -14.246  1.00 12.14           C  
ATOM   2192  CG2 ILE A 461     -83.379 104.803 -13.892  1.00 12.13           C  
ATOM   2193  CD1 ILE A 461     -85.259 107.316 -14.372  1.00 17.99           C  
ATOM   2194  H   ILE A 461     -85.466 102.437 -14.465  1.00  0.00           H  
ATOM   2195  HA  ILE A 461     -84.975 103.498 -11.730  1.00  0.00           H  
ATOM   2196  HB  ILE A 461     -84.637 105.620 -12.399  1.00  0.00           H  
ATOM   2197 HG13 ILE A 461     -86.713 105.883 -13.920  1.00  0.00           H  
ATOM   2198 HG12 ILE A 461     -85.686 105.374 -15.226  1.00  0.00           H  
ATOM   2199 HG21 ILE A 461     -82.853 105.737 -14.063  1.00  0.00           H  
ATOM   2200 HG22 ILE A 461     -82.753 104.194 -13.244  1.00  0.00           H  
ATOM   2201 HG23 ILE A 461     -83.437 104.292 -14.852  1.00  0.00           H  
ATOM   2202 HD11 ILE A 461     -85.978 107.871 -14.974  1.00  0.00           H  
ATOM   2203 HD12 ILE A 461     -85.205 107.796 -13.395  1.00  0.00           H  
ATOM   2204 HD13 ILE A 461     -84.288 107.424 -14.849  1.00  0.00           H  
ATOM   2205  N   GLY A 462     -87.430 103.984 -11.484  1.00 10.38           N  
ATOM   2206  CA  GLY A 462     -88.843 103.748 -11.173  1.00  9.24           C  
ATOM   2207  C   GLY A 462     -89.090 102.252 -10.915  1.00 10.74           C  
ATOM   2208  O   GLY A 462     -90.224 101.792 -11.039  1.00 12.89           O  
ATOM   2209  H   GLY A 462     -86.829 104.233 -10.707  1.00  0.00           H  
ATOM   2210  HA3 GLY A 462     -89.485 104.098 -11.983  1.00  0.00           H  
ATOM   2211  HA2 GLY A 462     -89.119 104.305 -10.278  1.00  0.00           H  
ATOM   2212  N   VAL A 463     -88.022 101.497 -10.604  1.00 11.75           N  
ATOM   2213  CA  VAL A 463     -88.032 100.066 -10.346  1.00 11.79           C  
ATOM   2214  C   VAL A 463     -88.694  99.754  -8.995  1.00 12.15           C  
ATOM   2215  O   VAL A 463     -88.330 100.340  -7.975  1.00 15.28           O  
ATOM   2216  CB  VAL A 463     -86.587  99.493 -10.402  1.00 12.24           C  
ATOM   2217  CG1 VAL A 463     -85.592 100.073  -9.375  1.00 15.55           C  
ATOM   2218  CG2 VAL A 463     -86.552  97.955 -10.358  1.00 12.43           C  
ATOM   2219  H   VAL A 463     -87.122 101.946 -10.514  1.00  0.00           H  
ATOM   2220  HA  VAL A 463     -88.611  99.594 -11.143  1.00  0.00           H  
ATOM   2221  HB  VAL A 463     -86.205  99.791 -11.375  1.00  0.00           H  
ATOM   2222 HG11 VAL A 463     -84.572  99.765  -9.610  1.00  0.00           H  
ATOM   2223 HG12 VAL A 463     -85.601 101.164  -9.367  1.00  0.00           H  
ATOM   2224 HG13 VAL A 463     -85.801  99.726  -8.365  1.00  0.00           H  
ATOM   2225 HG21 VAL A 463     -85.539  97.589 -10.526  1.00  0.00           H  
ATOM   2226 HG22 VAL A 463     -86.883  97.564  -9.396  1.00  0.00           H  
ATOM   2227 HG23 VAL A 463     -87.191  97.524 -11.128  1.00  0.00           H  
ATOM   2228  N   GLY A 464     -89.666  98.834  -9.034  1.00  8.84           N  
ATOM   2229  CA  GLY A 464     -90.325  98.311  -7.849  1.00 10.07           C  
ATOM   2230  C   GLY A 464     -89.536  97.078  -7.401  1.00  9.65           C  
ATOM   2231  O   GLY A 464     -89.136  96.262  -8.232  1.00 12.83           O  
ATOM   2232  H   GLY A 464     -89.896  98.390  -9.913  1.00  0.00           H  
ATOM   2233  HA3 GLY A 464     -91.341  98.036  -8.121  1.00  0.00           H  
ATOM   2234  HA2 GLY A 464     -90.392  99.055  -7.053  1.00  0.00           H  
ATOM   2235  N   VAL A 465     -89.314  96.951  -6.085  1.00  9.56           N  
ATOM   2236  CA  VAL A 465     -88.483  95.902  -5.496  1.00  8.45           C  
ATOM   2237  C   VAL A 465     -89.179  95.308  -4.262  1.00 11.58           C  
ATOM   2238  O   VAL A 465     -89.809  96.038  -3.496  1.00 13.01           O  
ATOM   2239  CB  VAL A 465     -87.081  96.458  -5.099  1.00 11.23           C  
ATOM   2240  CG1 VAL A 465     -86.209  95.528  -4.233  1.00 12.69           C  
ATOM   2241  CG2 VAL A 465     -86.262  96.856  -6.338  1.00 13.84           C  
ATOM   2242  H   VAL A 465     -89.690  97.629  -5.438  1.00  0.00           H  
ATOM   2243  HA  VAL A 465     -88.358  95.094  -6.214  1.00  0.00           H  
ATOM   2244  HB  VAL A 465     -87.245  97.366  -4.519  1.00  0.00           H  
ATOM   2245 HG11 VAL A 465     -85.240  95.985  -4.029  1.00  0.00           H  
ATOM   2246 HG12 VAL A 465     -86.660  95.310  -3.266  1.00  0.00           H  
ATOM   2247 HG13 VAL A 465     -86.019  94.581  -4.734  1.00  0.00           H  
ATOM   2248 HG21 VAL A 465     -85.318  97.305  -6.041  1.00  0.00           H  
ATOM   2249 HG22 VAL A 465     -86.030  95.989  -6.955  1.00  0.00           H  
ATOM   2250 HG23 VAL A 465     -86.778  97.583  -6.961  1.00  0.00           H  
ATOM   2251  N   ALA A 466     -89.017  93.987  -4.098  1.00 12.11           N  
ATOM   2252  CA  ALA A 466     -89.504  93.216  -2.958  1.00 14.39           C  
ATOM   2253  C   ALA A 466     -88.667  91.940  -2.795  1.00 10.77           C  
ATOM   2254  O   ALA A 466     -87.986  91.526  -3.734  1.00 13.86           O  
ATOM   2255  CB  ALA A 466     -90.993  92.894  -3.148  1.00 21.91           C  
ATOM   2256  H   ALA A 466     -88.473  93.466  -4.772  1.00  0.00           H  
ATOM   2257  HA  ALA A 466     -89.378  93.814  -2.053  1.00  0.00           H  
ATOM   2258  HB1 ALA A 466     -91.395  92.379  -2.276  1.00  0.00           H  
ATOM   2259  HB2 ALA A 466     -91.575  93.805  -3.277  1.00  0.00           H  
ATOM   2260  HB3 ALA A 466     -91.161  92.267  -4.025  1.00  0.00           H  
ATOM   2261  N   VAL A 467     -88.739  91.347  -1.592  1.00  9.66           N  
ATOM   2262  CA  VAL A 467     -87.996  90.144  -1.217  1.00 10.51           C  
ATOM   2263  C   VAL A 467     -88.975  89.023  -0.832  1.00  9.64           C  
ATOM   2264  O   VAL A 467     -89.933  89.271  -0.099  1.00 12.40           O  
ATOM   2265  CB  VAL A 467     -87.036  90.430  -0.022  1.00 10.40           C  
ATOM   2266  CG1 VAL A 467     -86.421  89.182   0.651  1.00 12.72           C  
ATOM   2267  CG2 VAL A 467     -85.904  91.372  -0.465  1.00 13.69           C  
ATOM   2268  H   VAL A 467     -89.337  91.734  -0.877  1.00  0.00           H  
ATOM   2269  HA  VAL A 467     -87.400  89.802  -2.060  1.00  0.00           H  
ATOM   2270  HB  VAL A 467     -87.603  90.957   0.747  1.00  0.00           H  
ATOM   2271 HG11 VAL A 467     -85.705  89.469   1.421  1.00  0.00           H  
ATOM   2272 HG12 VAL A 467     -87.170  88.564   1.147  1.00  0.00           H  
ATOM   2273 HG13 VAL A 467     -85.896  88.559  -0.074  1.00  0.00           H  
ATOM   2274 HG21 VAL A 467     -85.274  91.660   0.371  1.00  0.00           H  
ATOM   2275 HG22 VAL A 467     -85.260  90.893  -1.200  1.00  0.00           H  
ATOM   2276 HG23 VAL A 467     -86.290  92.292  -0.904  1.00  0.00           H  
ATOM   2277  N   LEU A 468     -88.680  87.805  -1.313  1.00  9.64           N  
ATOM   2278  CA  LEU A 468     -89.415  86.583  -1.005  1.00  9.99           C  
ATOM   2279  C   LEU A 468     -88.430  85.409  -1.001  1.00 10.21           C  
ATOM   2280  O   LEU A 468     -87.724  85.212  -1.989  1.00 10.80           O  
ATOM   2281  CB  LEU A 468     -90.575  86.405  -2.015  1.00 13.23           C  
ATOM   2282  CG  LEU A 468     -91.425  85.120  -1.884  1.00 17.80           C  
ATOM   2283  CD1 LEU A 468     -91.938  84.863  -0.452  1.00 19.59           C  
ATOM   2284  CD2 LEU A 468     -92.589  85.152  -2.891  1.00 25.08           C  
ATOM   2285  H   LEU A 468     -87.868  87.689  -1.908  1.00  0.00           H  
ATOM   2286  HA  LEU A 468     -89.829  86.676   0.001  1.00  0.00           H  
ATOM   2287  HB3 LEU A 468     -90.176  86.458  -3.030  1.00  0.00           H  
ATOM   2288  HB2 LEU A 468     -91.243  87.258  -1.920  1.00  0.00           H  
ATOM   2289  HG  LEU A 468     -90.793  84.276  -2.163  1.00  0.00           H  
ATOM   2290 HD11 LEU A 468     -92.952  84.465  -0.448  1.00  0.00           H  
ATOM   2291 HD12 LEU A 468     -91.312  84.130   0.057  1.00  0.00           H  
ATOM   2292 HD13 LEU A 468     -91.948  85.769   0.153  1.00  0.00           H  
ATOM   2293 HD21 LEU A 468     -92.785  84.159  -3.294  1.00  0.00           H  
ATOM   2294 HD22 LEU A 468     -93.509  85.512  -2.431  1.00  0.00           H  
ATOM   2295 HD23 LEU A 468     -92.381  85.811  -3.735  1.00  0.00           H  
ATOM   2296  N   ASN A 469     -88.410  84.657   0.116  1.00 12.78           N  
ATOM   2297  CA  ASN A 469     -87.564  83.477   0.355  1.00 10.33           C  
ATOM   2298  C   ASN A 469     -86.051  83.811   0.364  1.00 10.57           C  
ATOM   2299  O   ASN A 469     -85.244  83.005  -0.096  1.00 10.78           O  
ATOM   2300  CB  ASN A 469     -87.951  82.340  -0.637  1.00 10.65           C  
ATOM   2301  CG  ASN A 469     -87.560  80.923  -0.197  1.00  9.84           C  
ATOM   2302  OD1 ASN A 469     -86.915  80.199  -0.951  1.00 12.79           O  
ATOM   2303  ND2 ASN A 469     -87.957  80.508   1.009  1.00 12.20           N  
ATOM   2304  H   ASN A 469     -89.031  84.901   0.873  1.00  0.00           H  
ATOM   2305  HA  ASN A 469     -87.751  83.141   1.375  1.00  0.00           H  
ATOM   2306  HB3 ASN A 469     -87.550  82.538  -1.633  1.00  0.00           H  
ATOM   2307  HB2 ASN A 469     -89.035  82.321  -0.753  1.00  0.00           H  
ATOM   2308 HD22 ASN A 469     -87.716  79.579   1.322  1.00  0.00           H  
ATOM   2309 HD21 ASN A 469     -88.498  81.110   1.611  1.00  0.00           H  
ATOM   2310  N   ARG A 470     -85.702  85.008   0.878  1.00 12.27           N  
ATOM   2311  CA  ARG A 470     -84.353  85.599   0.911  1.00 12.44           C  
ATOM   2312  C   ARG A 470     -83.772  85.924  -0.485  1.00 12.28           C  
ATOM   2313  O   ARG A 470     -82.565  86.138  -0.596  1.00 15.23           O  
ATOM   2314  CB  ARG A 470     -83.374  84.770   1.786  1.00 17.25           C  
ATOM   2315  CG  ARG A 470     -83.799  84.646   3.262  1.00 18.84           C  
ATOM   2316  CD  ARG A 470     -82.943  83.667   4.082  1.00 16.19           C  
ATOM   2317  NE  ARG A 470     -81.509  83.991   4.039  1.00 26.20           N  
ATOM   2318  CZ  ARG A 470     -80.522  83.253   4.575  1.00 38.47           C  
ATOM   2319  NH1 ARG A 470     -80.778  82.103   5.215  1.00 30.71           N  
ATOM   2320  NH2 ARG A 470     -79.257  83.678   4.475  1.00 27.40           N1+
ATOM   2321  H   ARG A 470     -86.436  85.602   1.237  1.00  0.00           H  
ATOM   2322  HA  ARG A 470     -84.480  86.568   1.394  1.00  0.00           H  
ATOM   2323  HB3 ARG A 470     -82.388  85.236   1.768  1.00  0.00           H  
ATOM   2324  HB2 ARG A 470     -83.235  83.777   1.357  1.00  0.00           H  
ATOM   2325  HG3 ARG A 470     -84.807  84.231   3.264  1.00  0.00           H  
ATOM   2326  HG2 ARG A 470     -83.878  85.615   3.758  1.00  0.00           H  
ATOM   2327  HD3 ARG A 470     -83.151  82.634   3.802  1.00  0.00           H  
ATOM   2328  HD2 ARG A 470     -83.216  83.770   5.132  1.00  0.00           H  
ATOM   2329  HE  ARG A 470     -81.271  84.909   3.686  1.00  0.00           H  
ATOM   2330 HH12 ARG A 470     -80.029  81.566   5.628  1.00  0.00           H  
ATOM   2331 HH11 ARG A 470     -81.730  81.786   5.314  1.00  0.00           H  
ATOM   2332 HH22 ARG A 470     -78.494  83.138   4.854  1.00  0.00           H  
ATOM   2333 HH21 ARG A 470     -79.079  84.610   4.118  1.00  0.00           H  
ATOM   2334  N   LEU A 471     -84.634  85.995  -1.513  1.00 11.41           N  
ATOM   2335  CA  LEU A 471     -84.274  86.368  -2.878  1.00  9.76           C  
ATOM   2336  C   LEU A 471     -84.876  87.747  -3.165  1.00 12.10           C  
ATOM   2337  O   LEU A 471     -86.078  87.931  -2.976  1.00 10.73           O  
ATOM   2338  CB  LEU A 471     -84.827  85.324  -3.875  1.00 10.77           C  
ATOM   2339  CG  LEU A 471     -84.405  83.861  -3.618  1.00 11.28           C  
ATOM   2340  CD1 LEU A 471     -85.080  82.911  -4.630  1.00 12.82           C  
ATOM   2341  CD2 LEU A 471     -82.874  83.680  -3.575  1.00 12.29           C  
ATOM   2342  H   LEU A 471     -85.613  85.801  -1.357  1.00  0.00           H  
ATOM   2343  HA  LEU A 471     -83.191  86.426  -2.995  1.00  0.00           H  
ATOM   2344  HB3 LEU A 471     -84.505  85.610  -4.874  1.00  0.00           H  
ATOM   2345  HB2 LEU A 471     -85.916  85.371  -3.889  1.00  0.00           H  
ATOM   2346  HG  LEU A 471     -84.789  83.574  -2.640  1.00  0.00           H  
ATOM   2347 HD11 LEU A 471     -84.362  82.416  -5.281  1.00  0.00           H  
ATOM   2348 HD12 LEU A 471     -85.642  82.132  -4.113  1.00  0.00           H  
ATOM   2349 HD13 LEU A 471     -85.782  83.436  -5.279  1.00  0.00           H  
ATOM   2350 HD21 LEU A 471     -82.548  82.750  -4.039  1.00  0.00           H  
ATOM   2351 HD22 LEU A 471     -82.357  84.493  -4.082  1.00  0.00           H  
ATOM   2352 HD23 LEU A 471     -82.518  83.659  -2.544  1.00  0.00           H  
ATOM   2353  N   LEU A 472     -84.028  88.681  -3.619  1.00 10.09           N  
ATOM   2354  CA  LEU A 472     -84.406  90.042  -4.003  1.00 11.38           C  
ATOM   2355  C   LEU A 472     -84.843  90.052  -5.473  1.00 12.38           C  
ATOM   2356  O   LEU A 472     -84.143  89.487  -6.307  1.00 13.73           O  
ATOM   2357  CB  LEU A 472     -83.181  90.951  -3.760  1.00 12.23           C  
ATOM   2358  CG  LEU A 472     -83.342  92.450  -4.102  1.00 15.96           C  
ATOM   2359  CD1 LEU A 472     -84.063  93.202  -2.970  1.00 15.67           C  
ATOM   2360  CD2 LEU A 472     -81.983  93.100  -4.438  1.00 18.54           C  
ATOM   2361  H   LEU A 472     -83.061  88.433  -3.771  1.00  0.00           H  
ATOM   2362  HA  LEU A 472     -85.236  90.386  -3.385  1.00  0.00           H  
ATOM   2363  HB3 LEU A 472     -82.353  90.541  -4.327  1.00  0.00           H  
ATOM   2364  HB2 LEU A 472     -82.873  90.864  -2.722  1.00  0.00           H  
ATOM   2365  HG  LEU A 472     -83.943  92.558  -5.004  1.00  0.00           H  
ATOM   2366 HD11 LEU A 472     -83.819  94.265  -2.969  1.00  0.00           H  
ATOM   2367 HD12 LEU A 472     -85.143  93.112  -3.076  1.00  0.00           H  
ATOM   2368 HD13 LEU A 472     -83.797  92.814  -1.987  1.00  0.00           H  
ATOM   2369 HD21 LEU A 472     -82.044  93.671  -5.363  1.00  0.00           H  
ATOM   2370 HD22 LEU A 472     -81.661  93.786  -3.659  1.00  0.00           H  
ATOM   2371 HD23 LEU A 472     -81.180  92.373  -4.566  1.00  0.00           H  
ATOM   2372  N   TYR A 473     -85.967  90.718  -5.765  1.00 11.92           N  
ATOM   2373  CA  TYR A 473     -86.511  90.859  -7.114  1.00 10.75           C  
ATOM   2374  C   TYR A 473     -86.545  92.340  -7.502  1.00 10.15           C  
ATOM   2375  O   TYR A 473     -86.901  93.172  -6.671  1.00 10.59           O  
ATOM   2376  CB  TYR A 473     -87.928  90.257  -7.164  1.00 10.00           C  
ATOM   2377  CG  TYR A 473     -87.999  88.754  -6.946  1.00 12.17           C  
ATOM   2378  CD1 TYR A 473     -87.991  88.225  -5.637  1.00 11.31           C  
ATOM   2379  CD2 TYR A 473     -88.132  87.883  -8.048  1.00 12.98           C  
ATOM   2380  CE1 TYR A 473     -88.107  86.837  -5.431  1.00 13.16           C  
ATOM   2381  CE2 TYR A 473     -88.268  86.496  -7.840  1.00 10.60           C  
ATOM   2382  CZ  TYR A 473     -88.248  85.972  -6.533  1.00 16.85           C  
ATOM   2383  OH  TYR A 473     -88.365  84.627  -6.336  1.00 13.84           O  
ATOM   2384  H   TYR A 473     -86.500  91.160  -5.026  1.00  0.00           H  
ATOM   2385  HA  TYR A 473     -85.890  90.328  -7.834  1.00  0.00           H  
ATOM   2386  HB3 TYR A 473     -88.378  90.472  -8.135  1.00  0.00           H  
ATOM   2387  HB2 TYR A 473     -88.572  90.744  -6.429  1.00  0.00           H  
ATOM   2388  HD1 TYR A 473     -87.905  88.883  -4.786  1.00  0.00           H  
ATOM   2389  HD2 TYR A 473     -88.147  88.275  -9.055  1.00  0.00           H  
ATOM   2390  HE1 TYR A 473     -88.096  86.444  -4.426  1.00  0.00           H  
ATOM   2391  HE2 TYR A 473     -88.383  85.833  -8.685  1.00  0.00           H  
ATOM   2392  HH  TYR A 473     -88.322  84.376  -5.410  1.00  0.00           H  
ATOM   2393  N   ALA A 474     -86.214  92.621  -8.770  1.00  8.76           N  
ATOM   2394  CA  ALA A 474     -86.292  93.937  -9.398  1.00  8.48           C  
ATOM   2395  C   ALA A 474     -87.257  93.834 -10.581  1.00  9.20           C  
ATOM   2396  O   ALA A 474     -86.992  93.077 -11.514  1.00 11.94           O  
ATOM   2397  CB  ALA A 474     -84.890  94.363  -9.853  1.00  9.13           C  
ATOM   2398  H   ALA A 474     -85.950  91.863  -9.388  1.00  0.00           H  
ATOM   2399  HA  ALA A 474     -86.672  94.681  -8.698  1.00  0.00           H  
ATOM   2400  HB1 ALA A 474     -84.914  95.339 -10.335  1.00  0.00           H  
ATOM   2401  HB2 ALA A 474     -84.210  94.434  -9.005  1.00  0.00           H  
ATOM   2402  HB3 ALA A 474     -84.459  93.656 -10.562  1.00  0.00           H  
ATOM   2403  N   VAL A 475     -88.375  94.567 -10.486  1.00  9.22           N  
ATOM   2404  CA  VAL A 475     -89.534  94.444 -11.364  1.00  9.51           C  
ATOM   2405  C   VAL A 475     -89.822  95.802 -12.029  1.00 10.07           C  
ATOM   2406  O   VAL A 475     -89.956  96.809 -11.331  1.00 11.12           O  
ATOM   2407  CB  VAL A 475     -90.783  94.014 -10.534  1.00  9.56           C  
ATOM   2408  CG1 VAL A 475     -92.111  94.026 -11.315  1.00 11.45           C  
ATOM   2409  CG2 VAL A 475     -90.594  92.631  -9.879  1.00 12.88           C  
ATOM   2410  H   VAL A 475     -88.503  95.180  -9.690  1.00  0.00           H  
ATOM   2411  HA  VAL A 475     -89.355  93.701 -12.144  1.00  0.00           H  
ATOM   2412  HB  VAL A 475     -90.893  94.721  -9.713  1.00  0.00           H  
ATOM   2413 HG11 VAL A 475     -92.931  93.657 -10.699  1.00  0.00           H  
ATOM   2414 HG12 VAL A 475     -92.397  95.028 -11.635  1.00  0.00           H  
ATOM   2415 HG13 VAL A 475     -92.050  93.392 -12.199  1.00  0.00           H  
ATOM   2416 HG21 VAL A 475     -91.468  92.354  -9.287  1.00  0.00           H  
ATOM   2417 HG22 VAL A 475     -90.444  91.854 -10.627  1.00  0.00           H  
ATOM   2418 HG23 VAL A 475     -89.738  92.615  -9.204  1.00  0.00           H  
ATOM   2419  N   GLY A 476     -89.949  95.787 -13.367  1.00 10.68           N  
ATOM   2420  CA  GLY A 476     -90.318  96.939 -14.191  1.00 11.96           C  
ATOM   2421  C   GLY A 476     -89.244  98.037 -14.177  1.00  9.40           C  
ATOM   2422  O   GLY A 476     -88.053  97.759 -14.033  1.00 13.30           O  
ATOM   2423  H   GLY A 476     -89.811  94.915 -13.862  1.00  0.00           H  
ATOM   2424  HA3 GLY A 476     -91.275  97.338 -13.851  1.00  0.00           H  
ATOM   2425  HA2 GLY A 476     -90.457  96.595 -15.215  1.00  0.00           H  
ATOM   2426  N   GLY A 477     -89.687  99.288 -14.364  1.00 10.68           N  
ATOM   2427  CA  GLY A 477     -88.837 100.474 -14.397  1.00 11.88           C  
ATOM   2428  C   GLY A 477     -88.700 100.987 -15.836  1.00 12.76           C  
ATOM   2429  O   GLY A 477     -89.569 100.762 -16.677  1.00 13.78           O  
ATOM   2430  H   GLY A 477     -90.675  99.434 -14.530  1.00  0.00           H  
ATOM   2431  HA3 GLY A 477     -87.855 100.293 -13.958  1.00  0.00           H  
ATOM   2432  HA2 GLY A 477     -89.312 101.249 -13.797  1.00  0.00           H  
ATOM   2433  N   PHE A 478     -87.620 101.742 -16.075  1.00 13.00           N  
ATOM   2434  CA  PHE A 478     -87.341 102.499 -17.293  1.00 12.25           C  
ATOM   2435  C   PHE A 478     -85.822 102.562 -17.494  1.00 12.66           C  
ATOM   2436  O   PHE A 478     -85.119 102.999 -16.583  1.00 15.92           O  
ATOM   2437  CB  PHE A 478     -88.008 103.892 -17.169  1.00 16.92           C  
ATOM   2438  CG  PHE A 478     -87.765 104.891 -18.288  1.00 17.28           C  
ATOM   2439  CD1 PHE A 478     -88.408 104.721 -19.528  1.00 20.50           C  
ATOM   2440  CD2 PHE A 478     -86.844 105.950 -18.140  1.00 27.89           C  
ATOM   2441  CE1 PHE A 478     -88.177 105.608 -20.569  1.00 21.30           C  
ATOM   2442  CE2 PHE A 478     -86.640 106.842 -19.185  1.00 36.11           C  
ATOM   2443  CZ  PHE A 478     -87.302 106.671 -20.394  1.00 31.30           C  
ATOM   2444  H   PHE A 478     -86.966 101.898 -15.323  1.00  0.00           H  
ATOM   2445  HA  PHE A 478     -87.774 101.974 -18.145  1.00  0.00           H  
ATOM   2446  HB3 PHE A 478     -87.718 104.358 -16.227  1.00  0.00           H  
ATOM   2447  HB2 PHE A 478     -89.086 103.750 -17.105  1.00  0.00           H  
ATOM   2448  HD1 PHE A 478     -89.096 103.903 -19.659  1.00  0.00           H  
ATOM   2449  HD2 PHE A 478     -86.307 106.089 -17.215  1.00  0.00           H  
ATOM   2450  HE1 PHE A 478     -88.680 105.472 -21.515  1.00  0.00           H  
ATOM   2451  HE2 PHE A 478     -85.951 107.665 -19.063  1.00  0.00           H  
ATOM   2452  HZ  PHE A 478     -87.125 107.360 -21.207  1.00  0.00           H  
ATOM   2453  N   ASP A 479     -85.345 102.110 -18.666  1.00 18.51           N  
ATOM   2454  CA  ASP A 479     -83.913 101.988 -18.988  1.00 17.27           C  
ATOM   2455  C   ASP A 479     -83.274 103.285 -19.521  1.00 23.34           C  
ATOM   2456  O   ASP A 479     -82.046 103.351 -19.594  1.00 28.16           O  
ATOM   2457  CB  ASP A 479     -83.609 100.793 -19.935  1.00 18.23           C  
ATOM   2458  CG  ASP A 479     -84.482 100.682 -21.193  1.00 24.47           C  
ATOM   2459  OD1 ASP A 479     -84.935 101.736 -21.691  1.00 24.67           O  
ATOM   2460  OD2 ASP A 479     -84.613  99.543 -21.687  1.00 27.48           O1-
ATOM   2461  H   ASP A 479     -85.984 101.782 -19.379  1.00  0.00           H  
ATOM   2462  HA  ASP A 479     -83.381 101.794 -18.058  1.00  0.00           H  
ATOM   2463  HB3 ASP A 479     -83.764  99.879 -19.361  1.00  0.00           H  
ATOM   2464  HB2 ASP A 479     -82.562 100.795 -20.239  1.00  0.00           H  
ATOM   2465  N   GLY A 480     -84.105 104.274 -19.885  1.00 22.55           N  
ATOM   2466  CA  GLY A 480     -83.681 105.524 -20.510  1.00 27.39           C  
ATOM   2467  C   GLY A 480     -84.245 105.668 -21.929  1.00 31.79           C  
ATOM   2468  O   GLY A 480     -84.108 106.749 -22.500  1.00 39.61           O  
ATOM   2469  H   GLY A 480     -85.099 104.135 -19.775  1.00  0.00           H  
ATOM   2470  HA3 GLY A 480     -82.595 105.618 -20.557  1.00  0.00           H  
ATOM   2471  HA2 GLY A 480     -84.046 106.353 -19.911  1.00  0.00           H  
ATOM   2472  N   THR A 481     -84.882 104.623 -22.488  1.00 28.92           N  
ATOM   2473  CA  THR A 481     -85.499 104.642 -23.817  1.00 31.62           C  
ATOM   2474  C   THR A 481     -86.929 104.075 -23.774  1.00 27.54           C  
ATOM   2475  O   THR A 481     -87.830 104.689 -24.346  1.00 31.79           O  
ATOM   2476  CB  THR A 481     -84.677 103.812 -24.843  1.00 34.49           C  
ATOM   2477  OG1 THR A 481     -83.357 104.316 -24.901  1.00 34.91           O  
ATOM   2478  CG2 THR A 481     -85.230 103.821 -26.281  1.00 36.83           C  
ATOM   2479  H   THR A 481     -84.938 103.744 -21.986  1.00  0.00           H  
ATOM   2480  HA  THR A 481     -85.578 105.666 -24.185  1.00  0.00           H  
ATOM   2481  HB  THR A 481     -84.606 102.777 -24.503  1.00  0.00           H  
ATOM   2482  HG1 THR A 481     -82.964 104.228 -24.029  1.00  0.00           H  
ATOM   2483 HG21 THR A 481     -84.566 103.281 -26.957  1.00  0.00           H  
ATOM   2484 HG22 THR A 481     -86.207 103.345 -26.350  1.00  0.00           H  
ATOM   2485 HG23 THR A 481     -85.330 104.839 -26.658  1.00  0.00           H  
ATOM   2486  N   ASN A 482     -87.110 102.927 -23.099  1.00 26.13           N  
ATOM   2487  CA  ASN A 482     -88.371 102.189 -23.022  1.00 27.58           C  
ATOM   2488  C   ASN A 482     -88.719 101.903 -21.559  1.00 19.94           C  
ATOM   2489  O   ASN A 482     -87.829 101.610 -20.759  1.00 20.14           O  
ATOM   2490  CB  ASN A 482     -88.248 100.843 -23.779  1.00 32.28           C  
ATOM   2491  CG  ASN A 482     -87.944 100.992 -25.272  1.00 35.89           C  
ATOM   2492  OD1 ASN A 482     -86.824 100.738 -25.709  1.00 36.61           O  
ATOM   2493  ND2 ASN A 482     -88.939 101.401 -26.062  1.00 33.07           N  
ATOM   2494  H   ASN A 482     -86.323 102.486 -22.634  1.00  0.00           H  
ATOM   2495  HA  ASN A 482     -89.188 102.771 -23.455  1.00  0.00           H  
ATOM   2496  HB3 ASN A 482     -89.174 100.273 -23.682  1.00  0.00           H  
ATOM   2497  HB2 ASN A 482     -87.467 100.228 -23.326  1.00  0.00           H  
ATOM   2498 HD22 ASN A 482     -88.780 101.512 -27.052  1.00  0.00           H  
ATOM   2499 HD21 ASN A 482     -89.852 101.601 -25.680  1.00  0.00           H  
ATOM   2500  N   ARG A 483     -90.027 101.928 -21.253  1.00 21.50           N  
ATOM   2501  CA  ARG A 483     -90.570 101.374 -20.013  1.00 20.07           C  
ATOM   2502  C   ARG A 483     -90.604  99.841 -20.133  1.00 17.47           C  
ATOM   2503  O   ARG A 483     -90.829  99.309 -21.222  1.00 18.44           O  
ATOM   2504  CB  ARG A 483     -91.967 101.956 -19.709  1.00 20.90           C  
ATOM   2505  CG  ARG A 483     -91.966 103.398 -19.173  1.00 25.05           C  
ATOM   2506  CD  ARG A 483     -91.846 104.493 -20.239  1.00 29.85           C  
ATOM   2507  NE  ARG A 483     -91.666 105.812 -19.619  1.00 28.25           N  
ATOM   2508  CZ  ARG A 483     -91.740 106.995 -20.250  1.00 37.39           C  
ATOM   2509  NH1 ARG A 483     -91.524 108.120 -19.557  1.00 35.51           N  
ATOM   2510  NH2 ARG A 483     -92.022 107.073 -21.558  1.00 38.40           N1+
ATOM   2511  H   ARG A 483     -90.702 102.159 -21.967  1.00  0.00           H  
ATOM   2512  HA  ARG A 483     -89.906 101.643 -19.191  1.00  0.00           H  
ATOM   2513  HB3 ARG A 483     -92.412 101.346 -18.920  1.00  0.00           H  
ATOM   2514  HB2 ARG A 483     -92.629 101.869 -20.571  1.00  0.00           H  
ATOM   2515  HG3 ARG A 483     -91.264 103.543 -18.352  1.00  0.00           H  
ATOM   2516  HG2 ARG A 483     -92.958 103.525 -18.737  1.00  0.00           H  
ATOM   2517  HD3 ARG A 483     -92.812 104.557 -20.735  1.00  0.00           H  
ATOM   2518  HD2 ARG A 483     -91.119 104.282 -21.021  1.00  0.00           H  
ATOM   2519  HE  ARG A 483     -91.408 105.805 -18.642  1.00  0.00           H  
ATOM   2520 HH12 ARG A 483     -91.576 109.019 -20.014  1.00  0.00           H  
ATOM   2521 HH11 ARG A 483     -91.309 108.082 -18.571  1.00  0.00           H  
ATOM   2522 HH22 ARG A 483     -92.081 107.968 -22.022  1.00  0.00           H  
ATOM   2523 HH21 ARG A 483     -92.182 106.231 -22.092  1.00  0.00           H  
ATOM   2524  N   LEU A 484     -90.360  99.171 -19.002  1.00 13.31           N  
ATOM   2525  CA  LEU A 484     -90.067  97.745 -18.943  1.00 13.58           C  
ATOM   2526  C   LEU A 484     -91.262  96.967 -18.374  1.00 11.78           C  
ATOM   2527  O   LEU A 484     -91.811  97.357 -17.344  1.00 13.12           O  
ATOM   2528  CB  LEU A 484     -88.820  97.551 -18.045  1.00 12.24           C  
ATOM   2529  CG  LEU A 484     -87.557  98.319 -18.507  1.00 13.68           C  
ATOM   2530  CD1 LEU A 484     -86.461  98.272 -17.434  1.00 15.08           C  
ATOM   2531  CD2 LEU A 484     -87.030  97.842 -19.874  1.00 15.95           C  
ATOM   2532  H   LEU A 484     -90.214  99.684 -18.141  1.00  0.00           H  
ATOM   2533  HA  LEU A 484     -89.842  97.360 -19.939  1.00  0.00           H  
ATOM   2534  HB3 LEU A 484     -88.587  96.489 -17.963  1.00  0.00           H  
ATOM   2535  HB2 LEU A 484     -89.068  97.877 -17.035  1.00  0.00           H  
ATOM   2536  HG  LEU A 484     -87.810  99.375 -18.611  1.00  0.00           H  
ATOM   2537 HD11 LEU A 484     -85.618  98.902 -17.714  1.00  0.00           H  
ATOM   2538 HD12 LEU A 484     -86.827  98.629 -16.472  1.00  0.00           H  
ATOM   2539 HD13 LEU A 484     -86.093  97.257 -17.291  1.00  0.00           H  
ATOM   2540 HD21 LEU A 484     -85.960  97.631 -19.848  1.00  0.00           H  
ATOM   2541 HD22 LEU A 484     -87.527  96.933 -20.213  1.00  0.00           H  
ATOM   2542 HD23 LEU A 484     -87.188  98.606 -20.636  1.00  0.00           H  
ATOM   2543  N   ASN A 485     -91.592  95.841 -19.027  1.00 13.62           N  
ATOM   2544  CA  ASN A 485     -92.415  94.772 -18.451  1.00 14.91           C  
ATOM   2545  C   ASN A 485     -91.542  93.687 -17.789  1.00 15.23           C  
ATOM   2546  O   ASN A 485     -92.056  92.921 -16.977  1.00 13.06           O  
ATOM   2547  CB  ASN A 485     -93.376  94.168 -19.507  1.00 15.60           C  
ATOM   2548  CG  ASN A 485     -92.735  93.373 -20.654  1.00 18.19           C  
ATOM   2549  OD1 ASN A 485     -91.634  93.681 -21.107  1.00 23.93           O  
ATOM   2550  ND2 ASN A 485     -93.440  92.351 -21.143  1.00 30.49           N  
ATOM   2551  H   ASN A 485     -91.133  95.615 -19.899  1.00  0.00           H  
ATOM   2552  HA  ASN A 485     -93.042  95.169 -17.653  1.00  0.00           H  
ATOM   2553  HB3 ASN A 485     -93.983  94.953 -19.950  1.00  0.00           H  
ATOM   2554  HB2 ASN A 485     -94.082  93.519 -18.990  1.00  0.00           H  
ATOM   2555 HD22 ASN A 485     -93.077  91.804 -21.908  1.00  0.00           H  
ATOM   2556 HD21 ASN A 485     -94.329  92.100 -20.730  1.00  0.00           H  
ATOM   2557  N   SER A 486     -90.247  93.637 -18.147  1.00 13.05           N  
ATOM   2558  CA  SER A 486     -89.269  92.662 -17.674  1.00 12.17           C  
ATOM   2559  C   SER A 486     -89.041  92.710 -16.154  1.00 13.43           C  
ATOM   2560  O   SER A 486     -89.262  93.744 -15.520  1.00 11.98           O  
ATOM   2561  CB  SER A 486     -87.968  92.847 -18.486  1.00 14.82           C  
ATOM   2562  OG  SER A 486     -87.237  93.996 -18.102  1.00 16.03           O  
ATOM   2563  H   SER A 486     -89.899  94.312 -18.812  1.00  0.00           H  
ATOM   2564  HA  SER A 486     -89.674  91.679 -17.913  1.00  0.00           H  
ATOM   2565  HB3 SER A 486     -88.185  92.900 -19.554  1.00  0.00           H  
ATOM   2566  HB2 SER A 486     -87.327  91.977 -18.349  1.00  0.00           H  
ATOM   2567  HG  SER A 486     -86.513  94.121 -18.723  1.00  0.00           H  
ATOM   2568  N   ALA A 487     -88.587  91.574 -15.613  1.00 11.89           N  
ATOM   2569  CA  ALA A 487     -88.257  91.408 -14.205  1.00 12.12           C  
ATOM   2570  C   ALA A 487     -87.120  90.393 -14.062  1.00 16.71           C  
ATOM   2571  O   ALA A 487     -86.945  89.532 -14.926  1.00 12.69           O  
ATOM   2572  CB  ALA A 487     -89.515  90.986 -13.427  1.00 12.46           C  
ATOM   2573  H   ALA A 487     -88.423  90.764 -16.194  1.00  0.00           H  
ATOM   2574  HA  ALA A 487     -87.895  92.359 -13.813  1.00  0.00           H  
ATOM   2575  HB1 ALA A 487     -89.279  90.772 -12.385  1.00  0.00           H  
ATOM   2576  HB2 ALA A 487     -90.266  91.776 -13.436  1.00  0.00           H  
ATOM   2577  HB3 ALA A 487     -89.975  90.095 -13.857  1.00  0.00           H  
ATOM   2578  N   GLU A 488     -86.371  90.518 -12.960  1.00 10.74           N  
ATOM   2579  CA  GLU A 488     -85.198  89.703 -12.662  1.00  9.62           C  
ATOM   2580  C   GLU A 488     -85.066  89.472 -11.152  1.00 10.69           C  
ATOM   2581  O   GLU A 488     -85.599  90.245 -10.359  1.00 10.48           O  
ATOM   2582  CB  GLU A 488     -83.945  90.337 -13.309  1.00 11.27           C  
ATOM   2583  CG  GLU A 488     -83.662  91.803 -12.924  1.00 11.91           C  
ATOM   2584  CD  GLU A 488     -82.443  92.344 -13.668  1.00 15.94           C  
ATOM   2585  OE1 GLU A 488     -81.329  91.861 -13.372  1.00 13.87           O  
ATOM   2586  OE2 GLU A 488     -82.645  93.228 -14.530  1.00 12.91           O1-
ATOM   2587  H   GLU A 488     -86.579  91.248 -12.291  1.00  0.00           H  
ATOM   2588  HA  GLU A 488     -85.345  88.715 -13.101  1.00  0.00           H  
ATOM   2589  HB3 GLU A 488     -84.047  90.269 -14.391  1.00  0.00           H  
ATOM   2590  HB2 GLU A 488     -83.070  89.732 -13.064  1.00  0.00           H  
ATOM   2591  HG3 GLU A 488     -83.489  91.892 -11.854  1.00  0.00           H  
ATOM   2592  HG2 GLU A 488     -84.523  92.434 -13.147  1.00  0.00           H  
ATOM   2593  N   CYS A 489     -84.371  88.379 -10.806  1.00 11.99           N  
ATOM   2594  CA  CYS A 489     -84.211  87.848  -9.458  1.00 10.54           C  
ATOM   2595  C   CYS A 489     -82.715  87.702  -9.146  1.00 12.80           C  
ATOM   2596  O   CYS A 489     -81.981  87.132  -9.952  1.00 14.81           O  
ATOM   2597  CB  CYS A 489     -84.945  86.497  -9.331  1.00 14.60           C  
ATOM   2598  SG  CYS A 489     -84.797  85.771  -7.673  1.00 15.44           S  
ATOM   2599  H   CYS A 489     -83.946  87.824 -11.539  1.00  0.00           H  
ATOM   2600  HA  CYS A 489     -84.650  88.538  -8.737  1.00  0.00           H  
ATOM   2601  HB3 CYS A 489     -84.557  85.781 -10.056  1.00  0.00           H  
ATOM   2602  HB2 CYS A 489     -86.002  86.627  -9.556  1.00  0.00           H  
ATOM   2603  HG  CYS A 489     -85.502  84.667  -7.939  1.00  0.00           H  
ATOM   2604  N   TYR A 490     -82.319  88.190  -7.964  1.00  9.75           N  
ATOM   2605  CA  TYR A 490     -80.983  88.086  -7.394  1.00 11.21           C  
ATOM   2606  C   TYR A 490     -80.907  86.911  -6.410  1.00 11.37           C  
ATOM   2607  O   TYR A 490     -81.848  86.678  -5.651  1.00 13.83           O  
ATOM   2608  CB  TYR A 490     -80.653  89.413  -6.696  1.00 12.12           C  
ATOM   2609  CG  TYR A 490     -79.308  89.511  -5.996  1.00 11.45           C  
ATOM   2610  CD1 TYR A 490     -78.116  89.546  -6.749  1.00 11.03           C  
ATOM   2611  CD2 TYR A 490     -79.248  89.589  -4.590  1.00 10.48           C  
ATOM   2612  CE1 TYR A 490     -76.872  89.676  -6.101  1.00 11.03           C  
ATOM   2613  CE2 TYR A 490     -78.005  89.712  -3.944  1.00 11.40           C  
ATOM   2614  CZ  TYR A 490     -76.817  89.762  -4.696  1.00 13.09           C  
ATOM   2615  OH  TYR A 490     -75.620  89.886  -4.054  1.00 13.41           O  
ATOM   2616  H   TYR A 490     -83.009  88.627  -7.362  1.00  0.00           H  
ATOM   2617  HA  TYR A 490     -80.268  87.944  -8.201  1.00  0.00           H  
ATOM   2618  HB3 TYR A 490     -81.435  89.629  -5.976  1.00  0.00           H  
ATOM   2619  HB2 TYR A 490     -80.702  90.213  -7.422  1.00  0.00           H  
ATOM   2620  HD1 TYR A 490     -78.153  89.481  -7.827  1.00  0.00           H  
ATOM   2621  HD2 TYR A 490     -80.152  89.556  -4.000  1.00  0.00           H  
ATOM   2622  HE1 TYR A 490     -75.965  89.710  -6.686  1.00  0.00           H  
ATOM   2623  HE2 TYR A 490     -77.966  89.764  -2.868  1.00  0.00           H  
ATOM   2624  HH  TYR A 490     -74.866  89.906  -4.654  1.00  0.00           H  
ATOM   2625  N  ATYR A 491     -79.754  86.231  -6.438  0.50 11.96           N  
ATOM   2626  N  BTYR A 491     -79.831  86.162  -6.504  0.50 11.97           N  
ATOM   2627  CA ATYR A 491     -79.420  85.059  -5.638  0.50 13.38           C  
ATOM   2628  CA BTYR A 491     -79.489  85.076  -5.596  0.50 13.36           C  
ATOM   2629  C  ATYR A 491     -78.153  85.416  -4.834  0.50 13.40           C  
ATOM   2630  C  BTYR A 491     -78.265  85.483  -4.797  0.50 13.51           C  
ATOM   2631  O  ATYR A 491     -77.064  85.351  -5.408  0.50 13.52           O  
ATOM   2632  O  BTYR A 491     -77.160  85.536  -5.363  0.50 14.00           O  
ATOM   2633  CB ATYR A 491     -79.207  83.862  -6.596  0.50 15.10           C  
ATOM   2634  CB BTYR A 491     -79.218  83.785  -6.369  0.50 15.27           C  
ATOM   2635  CG ATYR A 491     -80.438  83.519  -7.425  0.50 13.02           C  
ATOM   2636  CG BTYR A 491     -80.482  83.040  -6.700  0.50 13.32           C  
ATOM   2637  CD1ATYR A 491     -80.648  84.146  -8.672  0.50 11.57           C  
ATOM   2638  CD1BTYR A 491     -81.262  83.417  -7.785  0.50 13.51           C  
ATOM   2639  CD2ATYR A 491     -81.401  82.614  -6.934  0.50 13.78           C  
ATOM   2640  CD2BTYR A 491     -80.913  81.977  -5.917  0.50 12.75           C  
ATOM   2641  CE1ATYR A 491     -81.826  83.901  -9.400  0.50 16.65           C  
ATOM   2642  CE1BTYR A 491     -82.431  82.755  -8.087  0.50 14.97           C  
ATOM   2643  CE2ATYR A 491     -82.570  82.350  -7.676  0.50 14.95           C  
ATOM   2644  CE2BTYR A 491     -82.088  81.304  -6.213  0.50 12.95           C  
ATOM   2645  CZ ATYR A 491     -82.787  83.000  -8.907  0.50 12.59           C  
ATOM   2646  CZ BTYR A 491     -82.846  81.708  -7.300  0.50 15.49           C  
ATOM   2647  OH ATYR A 491     -83.928  82.762  -9.616  0.50 19.48           O  
ATOM   2648  OH BTYR A 491     -84.019  81.062  -7.611  0.50 12.50           O  
ATOM   2649  H  ATYR A 491     -79.046  86.513  -7.104  0.50  0.00           H  
ATOM   2650  H  BTYR A 491     -79.284  86.220  -7.351  0.50  0.00           H  
ATOM   2651  HA ATYR A 491     -80.236  84.779  -4.976  0.50  0.00           H  
ATOM   2652  HA BTYR A 491     -80.321  84.911  -4.911  0.50  0.00           H  
ATOM   2653  HB3ATYR A 491     -78.917  82.980  -6.022  0.50  0.00           H  
ATOM   2654  HB3BTYR A 491     -78.562  83.142  -5.782  0.50  0.00           H  
ATOM   2655  HB2ATYR A 491     -78.380  84.059  -7.282  0.50  0.00           H  
ATOM   2656  HB2BTYR A 491     -78.684  84.019  -7.290  0.50  0.00           H  
ATOM   2657  HD1ATYR A 491     -79.924  84.844  -9.062  0.50  0.00           H  
ATOM   2658  HD1BTYR A 491     -80.955  84.243  -8.410  0.50  0.00           H  
ATOM   2659  HD2ATYR A 491     -81.251  82.129  -5.981  0.50  0.00           H  
ATOM   2660  HD2BTYR A 491     -80.330  81.664  -5.063  0.50  0.00           H  
ATOM   2661  HE1ATYR A 491     -81.990  84.415 -10.334  0.50  0.00           H  
ATOM   2662  HE1BTYR A 491     -83.019  83.059  -8.940  0.50  0.00           H  
ATOM   2663  HE2ATYR A 491     -83.304  81.658  -7.294  0.50  0.00           H  
ATOM   2664  HE2BTYR A 491     -82.404  80.474  -5.599  0.50  0.00           H  
ATOM   2665  HH ATYR A 491     -83.985  83.273 -10.427  0.50  0.00           H  
ATOM   2666  HH BTYR A 491     -84.176  80.359  -6.976  0.50  0.00           H  
ATOM   2667  N   PRO A 492     -78.306  85.847  -3.554  1.00 11.32           N  
ATOM   2668  CA  PRO A 492     -77.190  86.359  -2.726  1.00 12.00           C  
ATOM   2669  C   PRO A 492     -75.964  85.448  -2.544  1.00 11.25           C  
ATOM   2670  O   PRO A 492     -74.848  85.967  -2.503  1.00 14.55           O  
ATOM   2671  CB  PRO A 492     -77.839  86.678  -1.369  1.00 13.74           C  
ATOM   2672  CG  PRO A 492     -79.295  86.945  -1.691  1.00 12.56           C  
ATOM   2673  CD  PRO A 492     -79.580  85.989  -2.840  1.00 14.61           C  
ATOM   2674  HA  PRO A 492     -76.857  87.288  -3.189  1.00  0.00           H  
ATOM   2675  HB3 PRO A 492     -77.368  87.521  -0.864  1.00  0.00           H  
ATOM   2676  HB2 PRO A 492     -77.779  85.817  -0.699  1.00  0.00           H  
ATOM   2677  HG3 PRO A 492     -79.407  87.972  -2.039  1.00  0.00           H  
ATOM   2678  HG2 PRO A 492     -79.958  86.807  -0.837  1.00  0.00           H  
ATOM   2679  HD2 PRO A 492     -79.882  85.012  -2.461  1.00  0.00           H  
ATOM   2680  HD3 PRO A 492     -80.390  86.386  -3.451  1.00  0.00           H  
ATOM   2681  N   GLU A 493     -76.186  84.126  -2.449  1.00 12.56           N  
ATOM   2682  CA  GLU A 493     -75.147  83.113  -2.247  1.00 12.19           C  
ATOM   2683  C   GLU A 493     -74.224  82.887  -3.465  1.00 13.87           C  
ATOM   2684  O   GLU A 493     -73.143  82.329  -3.280  1.00 17.05           O  
ATOM   2685  CB  GLU A 493     -75.766  81.786  -1.738  1.00 14.19           C  
ATOM   2686  CG  GLU A 493     -76.779  81.066  -2.660  1.00 14.28           C  
ATOM   2687  CD  GLU A 493     -78.222  81.554  -2.508  1.00 15.67           C  
ATOM   2688  OE1 GLU A 493     -78.532  82.628  -3.067  1.00 13.66           O  
ATOM   2689  OE2 GLU A 493     -78.994  80.836  -1.838  1.00 13.75           O1-
ATOM   2690  H   GLU A 493     -77.133  83.769  -2.530  1.00  0.00           H  
ATOM   2691  HA  GLU A 493     -74.501  83.482  -1.448  1.00  0.00           H  
ATOM   2692  HB3 GLU A 493     -76.226  81.964  -0.764  1.00  0.00           H  
ATOM   2693  HB2 GLU A 493     -74.953  81.089  -1.529  1.00  0.00           H  
ATOM   2694  HG3 GLU A 493     -76.766  80.000  -2.431  1.00  0.00           H  
ATOM   2695  HG2 GLU A 493     -76.486  81.147  -3.706  1.00  0.00           H  
ATOM   2696  N   ARG A 494     -74.646  83.329  -4.662  1.00 13.72           N  
ATOM   2697  CA  ARG A 494     -73.861  83.268  -5.899  1.00 14.10           C  
ATOM   2698  C   ARG A 494     -73.480  84.660  -6.429  1.00 14.38           C  
ATOM   2699  O   ARG A 494     -72.633  84.724  -7.320  1.00 14.76           O  
ATOM   2700  CB  ARG A 494     -74.651  82.480  -6.964  1.00 17.41           C  
ATOM   2701  CG  ARG A 494     -74.800  80.994  -6.605  1.00 25.35           C  
ATOM   2702  CD  ARG A 494     -75.418  80.160  -7.732  1.00 19.15           C  
ATOM   2703  NE  ARG A 494     -75.689  78.788  -7.278  1.00 16.19           N  
ATOM   2704  CZ  ARG A 494     -75.913  77.723  -8.065  1.00 17.04           C  
ATOM   2705  NH1 ARG A 494     -75.904  77.831  -9.401  1.00 15.59           N  
ATOM   2706  NH2 ARG A 494     -76.146  76.531  -7.501  1.00 14.91           N1+
ATOM   2707  H   ARG A 494     -75.554  83.767  -4.732  1.00  0.00           H  
ATOM   2708  HA  ARG A 494     -72.918  82.747  -5.724  1.00  0.00           H  
ATOM   2709  HB3 ARG A 494     -74.139  82.547  -7.926  1.00  0.00           H  
ATOM   2710  HB2 ARG A 494     -75.634  82.930  -7.111  1.00  0.00           H  
ATOM   2711  HG3 ARG A 494     -75.319  80.832  -5.661  1.00  0.00           H  
ATOM   2712  HG2 ARG A 494     -73.785  80.623  -6.457  1.00  0.00           H  
ATOM   2713  HD3 ARG A 494     -74.647  80.044  -8.495  1.00  0.00           H  
ATOM   2714  HD2 ARG A 494     -76.266  80.643  -8.218  1.00  0.00           H  
ATOM   2715  HE  ARG A 494     -75.746  78.665  -6.277  1.00  0.00           H  
ATOM   2716 HH12 ARG A 494     -76.045  77.020  -9.986  1.00  0.00           H  
ATOM   2717 HH11 ARG A 494     -75.696  78.724  -9.825  1.00  0.00           H  
ATOM   2718 HH22 ARG A 494     -76.311  75.715  -8.072  1.00  0.00           H  
ATOM   2719 HH21 ARG A 494     -76.148  76.434  -6.495  1.00  0.00           H  
ATOM   2720  N   ASN A 495     -74.097  85.735  -5.897  1.00 15.42           N  
ATOM   2721  CA  ASN A 495     -73.951  87.129  -6.338  1.00 12.86           C  
ATOM   2722  C   ASN A 495     -74.316  87.272  -7.834  1.00 15.44           C  
ATOM   2723  O   ASN A 495     -73.493  87.709  -8.638  1.00 13.87           O  
ATOM   2724  CB  ASN A 495     -72.530  87.655  -5.988  1.00 11.63           C  
ATOM   2725  CG  ASN A 495     -72.382  89.181  -6.013  1.00 12.04           C  
ATOM   2726  OD1 ASN A 495     -73.335  89.919  -5.775  1.00 13.00           O  
ATOM   2727  ND2 ASN A 495     -71.170  89.664  -6.294  1.00 17.56           N  
ATOM   2728  H   ASN A 495     -74.767  85.589  -5.155  1.00  0.00           H  
ATOM   2729  HA  ASN A 495     -74.694  87.718  -5.802  1.00  0.00           H  
ATOM   2730  HB3 ASN A 495     -71.774  87.193  -6.625  1.00  0.00           H  
ATOM   2731  HB2 ASN A 495     -72.288  87.353  -4.968  1.00  0.00           H  
ATOM   2732 HD22 ASN A 495     -71.011  90.660  -6.316  1.00  0.00           H  
ATOM   2733 HD21 ASN A 495     -70.403  89.036  -6.487  1.00  0.00           H  
ATOM   2734  N   GLU A 496     -75.526  86.804  -8.176  1.00 13.25           N  
ATOM   2735  CA  GLU A 496     -75.957  86.549  -9.548  1.00 14.70           C  
ATOM   2736  C   GLU A 496     -77.388  87.058  -9.743  1.00 14.46           C  
ATOM   2737  O   GLU A 496     -78.241  86.751  -8.915  1.00 15.67           O  
ATOM   2738  CB  GLU A 496     -75.840  85.025  -9.797  1.00 21.01           C  
ATOM   2739  CG  GLU A 496     -76.356  84.523 -11.165  1.00 24.52           C  
ATOM   2740  CD  GLU A 496     -76.234  83.006 -11.358  1.00 33.14           C  
ATOM   2741  OE1 GLU A 496     -75.618  82.331 -10.503  1.00 32.50           O  
ATOM   2742  OE2 GLU A 496     -76.794  82.527 -12.369  1.00 38.51           O1-
ATOM   2743  H   GLU A 496     -76.147  86.464  -7.455  1.00  0.00           H  
ATOM   2744  HA  GLU A 496     -75.313  87.070 -10.258  1.00  0.00           H  
ATOM   2745  HB3 GLU A 496     -76.373  84.494  -9.005  1.00  0.00           H  
ATOM   2746  HB2 GLU A 496     -74.792  84.739  -9.689  1.00  0.00           H  
ATOM   2747  HG3 GLU A 496     -75.813  85.018 -11.970  1.00  0.00           H  
ATOM   2748  HG2 GLU A 496     -77.407  84.778 -11.295  1.00  0.00           H  
ATOM   2749  N   TRP A 497     -77.624  87.764 -10.860  1.00 13.72           N  
ATOM   2750  CA  TRP A 497     -78.955  88.112 -11.358  1.00 13.70           C  
ATOM   2751  C   TRP A 497     -79.319  87.198 -12.537  1.00 15.57           C  
ATOM   2752  O   TRP A 497     -78.479  86.958 -13.405  1.00 17.71           O  
ATOM   2753  CB  TRP A 497     -78.997  89.588 -11.800  1.00 13.40           C  
ATOM   2754  CG  TRP A 497     -78.983  90.611 -10.704  1.00 16.71           C  
ATOM   2755  CD1 TRP A 497     -77.881  91.156 -10.144  1.00 13.81           C  
ATOM   2756  CD2 TRP A 497     -80.118  91.185  -9.986  1.00 12.66           C  
ATOM   2757  NE1 TRP A 497     -78.254  92.051  -9.162  1.00 14.59           N  
ATOM   2758  CE2 TRP A 497     -79.624  92.105  -9.012  1.00 11.11           C  
ATOM   2759  CE3 TRP A 497     -81.522  91.020 -10.056  1.00  8.73           C  
ATOM   2760  CZ2 TRP A 497     -80.478  92.819  -8.150  1.00  9.92           C  
ATOM   2761  CZ3 TRP A 497     -82.388  91.735  -9.203  1.00 11.82           C  
ATOM   2762  CH2 TRP A 497     -81.870  92.636  -8.254  1.00 11.24           C  
ATOM   2763  H   TRP A 497     -76.860  87.962 -11.491  1.00  0.00           H  
ATOM   2764  HA  TRP A 497     -79.701  87.978 -10.576  1.00  0.00           H  
ATOM   2765  HB3 TRP A 497     -79.914  89.766 -12.364  1.00  0.00           H  
ATOM   2766  HB2 TRP A 497     -78.179  89.802 -12.491  1.00  0.00           H  
ATOM   2767  HD1 TRP A 497     -76.867  90.929 -10.441  1.00  0.00           H  
ATOM   2768  HE1 TRP A 497     -77.572  92.585  -8.639  1.00  0.00           H  
ATOM   2769  HE3 TRP A 497     -81.935  90.331 -10.776  1.00  0.00           H  
ATOM   2770  HZ2 TRP A 497     -80.077  93.483  -7.401  1.00  0.00           H  
ATOM   2771  HZ3 TRP A 497     -83.455  91.586  -9.274  1.00  0.00           H  
ATOM   2772  HH2 TRP A 497     -82.540  93.174  -7.600  1.00  0.00           H  
ATOM   2773  N   ARG A 498     -80.582  86.747 -12.559  1.00 14.18           N  
ATOM   2774  CA  ARG A 498     -81.198  86.018 -13.669  1.00 16.14           C  
ATOM   2775  C   ARG A 498     -82.553  86.657 -13.983  1.00 13.89           C  
ATOM   2776  O   ARG A 498     -83.258  87.045 -13.053  1.00 14.06           O  
ATOM   2777  CB  ARG A 498     -81.444  84.537 -13.307  1.00 18.82           C  
ATOM   2778  CG  ARG A 498     -80.225  83.765 -12.786  1.00 27.41           C  
ATOM   2779  CD  ARG A 498     -80.582  82.304 -12.485  1.00 29.62           C  
ATOM   2780  NE  ARG A 498     -79.391  81.532 -12.126  1.00 35.13           N  
ATOM   2781  CZ  ARG A 498     -79.365  80.290 -11.624  1.00 33.85           C  
ATOM   2782  NH1 ARG A 498     -80.492  79.599 -11.399  1.00 34.68           N  
ATOM   2783  NH2 ARG A 498     -78.177  79.743 -11.348  1.00 39.25           N1+
ATOM   2784  H   ARG A 498     -81.205  86.987 -11.798  1.00  0.00           H  
ATOM   2785  HA  ARG A 498     -80.573  86.073 -14.562  1.00  0.00           H  
ATOM   2786  HB3 ARG A 498     -81.823  84.029 -14.196  1.00  0.00           H  
ATOM   2787  HB2 ARG A 498     -82.241  84.465 -12.566  1.00  0.00           H  
ATOM   2788  HG3 ARG A 498     -79.916  84.234 -11.851  1.00  0.00           H  
ATOM   2789  HG2 ARG A 498     -79.370  83.832 -13.460  1.00  0.00           H  
ATOM   2790  HD3 ARG A 498     -81.165  81.838 -13.280  1.00  0.00           H  
ATOM   2791  HD2 ARG A 498     -81.202  82.286 -11.590  1.00  0.00           H  
ATOM   2792  HE  ARG A 498     -78.494  81.989 -12.296  1.00  0.00           H  
ATOM   2793 HH12 ARG A 498     -80.459  78.664 -11.021  1.00  0.00           H  
ATOM   2794 HH11 ARG A 498     -81.388  80.018 -11.605  1.00  0.00           H  
ATOM   2795 HH22 ARG A 498     -78.110  78.809 -10.973  1.00  0.00           H  
ATOM   2796 HH21 ARG A 498     -77.338  80.286 -11.512  1.00  0.00           H  
ATOM   2797  N   MET A 499     -82.931  86.680 -15.270  1.00 15.40           N  
ATOM   2798  CA  MET A 499     -84.275  87.064 -15.703  1.00 15.05           C  
ATOM   2799  C   MET A 499     -85.314  86.022 -15.259  1.00 15.61           C  
ATOM   2800  O   MET A 499     -85.102  84.827 -15.468  1.00 19.49           O  
ATOM   2801  CB  MET A 499     -84.331  87.230 -17.238  1.00 22.03           C  
ATOM   2802  CG  MET A 499     -83.319  88.223 -17.834  1.00 25.95           C  
ATOM   2803  SD  MET A 499     -83.337  89.910 -17.159  1.00 32.74           S  
ATOM   2804  CE  MET A 499     -84.954  90.479 -17.737  1.00 14.95           C  
ATOM   2805  H   MET A 499     -82.311  86.329 -15.985  1.00  0.00           H  
ATOM   2806  HA  MET A 499     -84.520  88.023 -15.246  1.00  0.00           H  
ATOM   2807  HB3 MET A 499     -85.337  87.531 -17.533  1.00  0.00           H  
ATOM   2808  HB2 MET A 499     -84.169  86.261 -17.712  1.00  0.00           H  
ATOM   2809  HG3 MET A 499     -83.479  88.294 -18.910  1.00  0.00           H  
ATOM   2810  HG2 MET A 499     -82.314  87.821 -17.715  1.00  0.00           H  
ATOM   2811  HE1 MET A 499     -85.103  91.519 -17.450  1.00  0.00           H  
ATOM   2812  HE2 MET A 499     -85.018  90.409 -18.823  1.00  0.00           H  
ATOM   2813  HE3 MET A 499     -85.755  89.883 -17.301  1.00  0.00           H  
ATOM   2814  N   ILE A 500     -86.429  86.511 -14.699  1.00 13.76           N  
ATOM   2815  CA  ILE A 500     -87.655  85.738 -14.502  1.00 14.62           C  
ATOM   2816  C   ILE A 500     -88.662  86.105 -15.612  1.00 13.42           C  
ATOM   2817  O   ILE A 500     -88.373  86.966 -16.447  1.00 15.12           O  
ATOM   2818  CB  ILE A 500     -88.281  85.993 -13.096  1.00 12.62           C  
ATOM   2819  CG1 ILE A 500     -88.725  87.449 -12.811  1.00 13.09           C  
ATOM   2820  CG2 ILE A 500     -87.353  85.465 -11.986  1.00 14.83           C  
ATOM   2821  CD1 ILE A 500     -89.839  87.562 -11.761  1.00 13.57           C  
ATOM   2822  H   ILE A 500     -86.527  87.512 -14.589  1.00  0.00           H  
ATOM   2823  HA  ILE A 500     -87.453  84.670 -14.596  1.00  0.00           H  
ATOM   2824  HB  ILE A 500     -89.179  85.378 -13.036  1.00  0.00           H  
ATOM   2825 HG13 ILE A 500     -89.090  87.927 -13.718  1.00  0.00           H  
ATOM   2826 HG12 ILE A 500     -87.866  88.038 -12.493  1.00  0.00           H  
ATOM   2827 HG21 ILE A 500     -87.826  85.520 -11.007  1.00  0.00           H  
ATOM   2828 HG22 ILE A 500     -87.091  84.421 -12.159  1.00  0.00           H  
ATOM   2829 HG23 ILE A 500     -86.425  86.035 -11.940  1.00  0.00           H  
ATOM   2830 HD11 ILE A 500     -89.971  88.596 -11.442  1.00  0.00           H  
ATOM   2831 HD12 ILE A 500     -90.792  87.220 -12.166  1.00  0.00           H  
ATOM   2832 HD13 ILE A 500     -89.625  86.972 -10.870  1.00  0.00           H  
ATOM   2833  N   THR A 501     -89.827  85.437 -15.605  1.00 13.96           N  
ATOM   2834  CA  THR A 501     -90.947  85.680 -16.519  1.00 13.92           C  
ATOM   2835  C   THR A 501     -91.391  87.166 -16.485  1.00 12.98           C  
ATOM   2836  O   THR A 501     -91.594  87.685 -15.386  1.00 16.39           O  
ATOM   2837  CB  THR A 501     -92.170  84.829 -16.086  1.00 15.73           C  
ATOM   2838  OG1 THR A 501     -91.780  83.472 -15.990  1.00 15.90           O  
ATOM   2839  CG2 THR A 501     -93.390  84.899 -17.023  1.00 15.29           C  
ATOM   2840  H   THR A 501     -89.986  84.719 -14.914  1.00  0.00           H  
ATOM   2841  HA  THR A 501     -90.617  85.358 -17.505  1.00  0.00           H  
ATOM   2842  HB  THR A 501     -92.494  85.146 -15.096  1.00  0.00           H  
ATOM   2843  HG1 THR A 501     -92.550  82.944 -15.754  1.00  0.00           H  
ATOM   2844 HG21 THR A 501     -94.191  84.249 -16.670  1.00  0.00           H  
ATOM   2845 HG22 THR A 501     -93.802  85.905 -17.086  1.00  0.00           H  
ATOM   2846 HG23 THR A 501     -93.130  84.584 -18.034  1.00  0.00           H  
ATOM   2847  N   PRO A 502     -91.476  87.842 -17.653  1.00 13.27           N  
ATOM   2848  CA  PRO A 502     -91.894  89.253 -17.713  1.00 17.63           C  
ATOM   2849  C   PRO A 502     -93.396  89.430 -17.426  1.00 12.18           C  
ATOM   2850  O   PRO A 502     -94.186  88.529 -17.715  1.00 13.40           O  
ATOM   2851  CB  PRO A 502     -91.537  89.660 -19.151  1.00 16.95           C  
ATOM   2852  CG  PRO A 502     -91.687  88.383 -19.960  1.00 18.08           C  
ATOM   2853  CD  PRO A 502     -91.205  87.309 -18.991  1.00 14.61           C  
ATOM   2854  HA  PRO A 502     -91.321  89.856 -17.005  1.00  0.00           H  
ATOM   2855  HB3 PRO A 502     -90.497  89.985 -19.191  1.00  0.00           H  
ATOM   2856  HB2 PRO A 502     -92.148  90.475 -19.538  1.00  0.00           H  
ATOM   2857  HG3 PRO A 502     -91.137  88.396 -20.901  1.00  0.00           H  
ATOM   2858  HG2 PRO A 502     -92.742  88.221 -20.190  1.00  0.00           H  
ATOM   2859  HD2 PRO A 502     -91.713  86.364 -19.185  1.00  0.00           H  
ATOM   2860  HD3 PRO A 502     -90.129  87.154 -19.095  1.00  0.00           H  
ATOM   2861  N   MET A 503     -93.755  90.601 -16.877  1.00 13.59           N  
ATOM   2862  CA  MET A 503     -95.133  91.035 -16.638  1.00 10.89           C  
ATOM   2863  C   MET A 503     -95.969  91.093 -17.925  1.00 11.29           C  
ATOM   2864  O   MET A 503     -95.432  91.321 -19.011  1.00 15.02           O  
ATOM   2865  CB  MET A 503     -95.134  92.423 -15.963  1.00 14.71           C  
ATOM   2866  CG  MET A 503     -94.514  92.425 -14.564  1.00 10.75           C  
ATOM   2867  SD  MET A 503     -94.651  93.983 -13.657  1.00 11.75           S  
ATOM   2868  CE  MET A 503     -93.547  95.049 -14.618  1.00 12.62           C  
ATOM   2869  H   MET A 503     -93.043  91.295 -16.689  1.00  0.00           H  
ATOM   2870  HA  MET A 503     -95.602  90.317 -15.964  1.00  0.00           H  
ATOM   2871  HB3 MET A 503     -96.157  92.793 -15.880  1.00  0.00           H  
ATOM   2872  HB2 MET A 503     -94.615  93.140 -16.597  1.00  0.00           H  
ATOM   2873  HG3 MET A 503     -93.465  92.130 -14.597  1.00  0.00           H  
ATOM   2874  HG2 MET A 503     -95.033  91.683 -13.964  1.00  0.00           H  
ATOM   2875  HE1 MET A 503     -93.402  95.997 -14.102  1.00  0.00           H  
ATOM   2876  HE2 MET A 503     -92.573  94.578 -14.752  1.00  0.00           H  
ATOM   2877  HE3 MET A 503     -93.979  95.258 -15.595  1.00  0.00           H  
ATOM   2878  N   ASN A 504     -97.286  90.922 -17.756  1.00 11.62           N  
ATOM   2879  CA  ASN A 504     -98.281  91.057 -18.821  1.00 13.37           C  
ATOM   2880  C   ASN A 504     -98.497  92.526 -19.238  1.00 17.39           C  
ATOM   2881  O   ASN A 504     -98.964  92.758 -20.352  1.00 21.64           O  
ATOM   2882  CB  ASN A 504     -99.611  90.431 -18.353  1.00 17.50           C  
ATOM   2883  CG  ASN A 504     -99.521  88.931 -18.048  1.00 20.09           C  
ATOM   2884  OD1 ASN A 504     -98.994  88.157 -18.844  1.00 27.64           O  
ATOM   2885  ND2 ASN A 504    -100.055  88.517 -16.898  1.00 26.50           N  
ATOM   2886  H   ASN A 504     -97.654  90.773 -16.822  1.00  0.00           H  
ATOM   2887  HA  ASN A 504     -97.919  90.510 -19.694  1.00  0.00           H  
ATOM   2888  HB3 ASN A 504    -100.373  90.559 -19.123  1.00  0.00           H  
ATOM   2889  HB2 ASN A 504     -99.967  90.960 -17.468  1.00  0.00           H  
ATOM   2890 HD22 ASN A 504    -100.028  87.538 -16.646  1.00  0.00           H  
ATOM   2891 HD21 ASN A 504    -100.462  89.183 -16.258  1.00  0.00           H  
ATOM   2892  N   THR A 505     -98.145  93.476 -18.353  1.00 11.94           N  
ATOM   2893  CA  THR A 505     -98.230  94.917 -18.586  1.00 11.16           C  
ATOM   2894  C   THR A 505     -96.852  95.568 -18.362  1.00 13.89           C  
ATOM   2895  O   THR A 505     -96.133  95.174 -17.443  1.00 14.07           O  
ATOM   2896  CB  THR A 505     -99.221  95.592 -17.597  1.00 13.07           C  
ATOM   2897  OG1 THR A 505    -100.418  94.847 -17.517  1.00 20.18           O  
ATOM   2898  CG2 THR A 505     -99.628  97.022 -17.986  1.00 15.91           C  
ATOM   2899  H   THR A 505     -97.782  93.201 -17.451  1.00  0.00           H  
ATOM   2900  HA  THR A 505     -98.547  95.123 -19.611  1.00  0.00           H  
ATOM   2901  HB  THR A 505     -98.790  95.616 -16.596  1.00  0.00           H  
ATOM   2902  HG1 THR A 505    -100.196  93.983 -17.156  1.00  0.00           H  
ATOM   2903 HG21 THR A 505    -100.358  97.424 -17.283  1.00  0.00           H  
ATOM   2904 HG22 THR A 505     -98.777  97.696 -17.990  1.00  0.00           H  
ATOM   2905 HG23 THR A 505    -100.075  97.051 -18.980  1.00  0.00           H  
ATOM   2906  N   ILE A 506     -96.527  96.578 -19.184  1.00 13.21           N  
ATOM   2907  CA  ILE A 506     -95.365  97.453 -19.006  1.00 15.11           C  
ATOM   2908  C   ILE A 506     -95.635  98.451 -17.862  1.00 12.32           C  
ATOM   2909  O   ILE A 506     -96.684  99.094 -17.873  1.00 11.65           O  
ATOM   2910  CB  ILE A 506     -95.058  98.229 -20.322  1.00 14.65           C  
ATOM   2911  CG1 ILE A 506     -94.566  97.266 -21.428  1.00 20.73           C  
ATOM   2912  CG2 ILE A 506     -94.039  99.367 -20.144  1.00 18.71           C  
ATOM   2913  CD1 ILE A 506     -94.503  97.892 -22.830  1.00 33.98           C  
ATOM   2914  H   ILE A 506     -97.165  96.843 -19.920  1.00  0.00           H  
ATOM   2915  HA  ILE A 506     -94.497  96.851 -18.740  1.00  0.00           H  
ATOM   2916  HB  ILE A 506     -95.989  98.682 -20.670  1.00  0.00           H  
ATOM   2917 HG13 ILE A 506     -95.210  96.389 -21.482  1.00  0.00           H  
ATOM   2918 HG12 ILE A 506     -93.574  96.896 -21.166  1.00  0.00           H  
ATOM   2919 HG21 ILE A 506     -93.758  99.817 -21.095  1.00  0.00           H  
ATOM   2920 HG22 ILE A 506     -94.414 100.175 -19.522  1.00  0.00           H  
ATOM   2921 HG23 ILE A 506     -93.141  98.980 -19.670  1.00  0.00           H  
ATOM   2922 HD11 ILE A 506     -94.673  97.139 -23.599  1.00  0.00           H  
ATOM   2923 HD12 ILE A 506     -95.255  98.671 -22.960  1.00  0.00           H  
ATOM   2924 HD13 ILE A 506     -93.525  98.337 -23.016  1.00  0.00           H  
ATOM   2925  N   ARG A 507     -94.707  98.556 -16.895  1.00 10.38           N  
ATOM   2926  CA  ARG A 507     -94.879  99.412 -15.718  1.00 11.23           C  
ATOM   2927  C   ARG A 507     -93.560 100.094 -15.327  1.00 10.19           C  
ATOM   2928  O   ARG A 507     -92.526  99.432 -15.250  1.00 12.95           O  
ATOM   2929  CB  ARG A 507     -95.447  98.628 -14.506  1.00 11.58           C  
ATOM   2930  CG  ARG A 507     -96.554  97.599 -14.796  1.00 12.02           C  
ATOM   2931  CD  ARG A 507     -97.044  96.871 -13.537  1.00 12.00           C  
ATOM   2932  NE  ARG A 507     -98.181  95.992 -13.832  1.00 10.98           N  
ATOM   2933  CZ  ARG A 507     -99.471  96.361 -13.842  1.00 12.44           C  
ATOM   2934  NH1 ARG A 507     -99.850  97.602 -13.514  1.00 10.09           N  
ATOM   2935  NH2 ARG A 507    -100.399  95.468 -14.198  1.00 15.83           N1+
ATOM   2936  H   ARG A 507     -93.847  98.024 -16.945  1.00  0.00           H  
ATOM   2937  HA  ARG A 507     -95.586 100.211 -15.953  1.00  0.00           H  
ATOM   2938  HB3 ARG A 507     -95.839  99.363 -13.805  1.00  0.00           H  
ATOM   2939  HB2 ARG A 507     -94.641  98.108 -13.987  1.00  0.00           H  
ATOM   2940  HG3 ARG A 507     -96.100  96.840 -15.431  1.00  0.00           H  
ATOM   2941  HG2 ARG A 507     -97.389  98.014 -15.361  1.00  0.00           H  
ATOM   2942  HD3 ARG A 507     -97.173  97.505 -12.661  1.00  0.00           H  
ATOM   2943  HD2 ARG A 507     -96.262  96.173 -13.257  1.00  0.00           H  
ATOM   2944  HE  ARG A 507     -97.956  95.056 -14.147  1.00  0.00           H  
ATOM   2945 HH12 ARG A 507    -100.832  97.846 -13.510  1.00  0.00           H  
ATOM   2946 HH11 ARG A 507     -99.164  98.287 -13.219  1.00  0.00           H  
ATOM   2947 HH22 ARG A 507    -101.372  95.737 -14.250  1.00  0.00           H  
ATOM   2948 HH21 ARG A 507    -100.106  94.545 -14.504  1.00  0.00           H  
ATOM   2949  N  ASER A 508     -93.649 101.396 -15.018  0.50 12.75           N  
ATOM   2950  N  BSER A 508     -93.535 101.303 -15.194  0.50 12.75           N  
ATOM   2951  CA ASER A 508     -92.588 102.210 -14.430  0.50 11.95           C  
ATOM   2952  CA BSER A 508     -92.541 102.071 -14.455  0.50 11.94           C  
ATOM   2953  C  ASER A 508     -93.218 103.079 -13.334  0.50 10.99           C  
ATOM   2954  C  BSER A 508     -93.249 102.824 -13.338  0.50 10.99           C  
ATOM   2955  O  ASER A 508     -94.237 103.724 -13.583  0.50 14.26           O  
ATOM   2956  O  BSER A 508     -94.371 103.306 -13.520  0.50 14.29           O  
ATOM   2957  CB ASER A 508     -91.923 103.063 -15.528  0.50 15.53           C  
ATOM   2958  CB BSER A 508     -91.790 103.053 -15.361  0.50 15.52           C  
ATOM   2959  OG ASER A 508     -90.870 103.859 -15.013  0.50 14.31           O  
ATOM   2960  OG BSER A 508     -92.635 104.114 -15.775  0.50 16.45           O  
ATOM   2961  H  ASER A 508     -94.530 101.869 -15.151  0.50  0.00           H  
ATOM   2962  H  BSER A 508     -94.238 101.821 -15.701  0.50  0.00           H  
ATOM   2963  HA ASER A 508     -91.835 101.564 -13.973  0.50  0.00           H  
ATOM   2964  HA BSER A 508     -91.822 101.381 -14.013  0.50  0.00           H  
ATOM   2965  HB3ASER A 508     -92.654 103.717 -16.006  0.50  0.00           H  
ATOM   2966  HB3BSER A 508     -91.415 102.524 -16.238  0.50  0.00           H  
ATOM   2967  HB2ASER A 508     -91.525 102.418 -16.310  0.50  0.00           H  
ATOM   2968  HB2BSER A 508     -90.933 103.460 -14.824  0.50  0.00           H  
ATOM   2969  HG ASER A 508     -90.120 103.289 -14.822  0.50  0.00           H  
ATOM   2970  HG BSER A 508     -92.143 104.714 -16.340  0.50  0.00           H  
ATOM   2971  N   GLY A 509     -92.607 103.080 -12.140  1.00 10.81           N  
ATOM   2972  CA  GLY A 509     -93.131 103.773 -10.963  1.00 10.96           C  
ATOM   2973  C   GLY A 509     -94.232 102.959 -10.262  1.00 11.24           C  
ATOM   2974  O   GLY A 509     -94.988 103.533  -9.481  1.00 12.22           O  
ATOM   2975  H   GLY A 509     -91.767 102.532 -12.003  1.00  0.00           H  
ATOM   2976  HA3 GLY A 509     -93.514 104.759 -11.230  1.00  0.00           H  
ATOM   2977  HA2 GLY A 509     -92.313 103.929 -10.259  1.00  0.00           H  
ATOM   2978  N   ALA A 510     -94.343 101.646 -10.538  1.00 12.66           N  
ATOM   2979  CA  ALA A 510     -95.280 100.733  -9.883  1.00 10.73           C  
ATOM   2980  C   ALA A 510     -94.914 100.489  -8.414  1.00 12.41           C  
ATOM   2981  O   ALA A 510     -93.729 100.402  -8.084  1.00 17.38           O  
ATOM   2982  CB  ALA A 510     -95.285  99.396 -10.637  1.00  9.97           C  
ATOM   2983  H   ALA A 510     -93.695 101.223 -11.186  1.00  0.00           H  
ATOM   2984  HA  ALA A 510     -96.280 101.165  -9.937  1.00  0.00           H  
ATOM   2985  HB1 ALA A 510     -95.986  98.689 -10.191  1.00  0.00           H  
ATOM   2986  HB2 ALA A 510     -95.591  99.544 -11.668  1.00  0.00           H  
ATOM   2987  HB3 ALA A 510     -94.298  98.931 -10.645  1.00  0.00           H  
ATOM   2988  N   GLY A 511     -95.948 100.318  -7.578  1.00  9.76           N  
ATOM   2989  CA  GLY A 511     -95.794  99.861  -6.205  1.00  9.49           C  
ATOM   2990  C   GLY A 511     -95.678  98.337  -6.260  1.00  7.68           C  
ATOM   2991  O   GLY A 511     -96.636  97.661  -6.634  1.00 10.24           O  
ATOM   2992  H   GLY A 511     -96.893 100.367  -7.938  1.00  0.00           H  
ATOM   2993  HA3 GLY A 511     -96.674 100.140  -5.627  1.00  0.00           H  
ATOM   2994  HA2 GLY A 511     -94.930 100.319  -5.719  1.00  0.00           H  
ATOM   2995  N   VAL A 512     -94.508  97.815  -5.862  1.00  8.84           N  
ATOM   2996  CA  VAL A 512     -94.214  96.388  -5.791  1.00  8.14           C  
ATOM   2997  C   VAL A 512     -93.938  96.005  -4.330  1.00 10.12           C  
ATOM   2998  O   VAL A 512     -93.199  96.702  -3.633  1.00  9.85           O  
ATOM   2999  CB  VAL A 512     -92.991  96.025  -6.681  1.00  8.98           C  
ATOM   3000  CG1 VAL A 512     -92.368  94.631  -6.451  1.00  7.64           C  
ATOM   3001  CG2 VAL A 512     -93.344  96.182  -8.172  1.00 12.73           C  
ATOM   3002  H   VAL A 512     -93.767  98.430  -5.557  1.00  0.00           H  
ATOM   3003  HA  VAL A 512     -95.075  95.820  -6.135  1.00  0.00           H  
ATOM   3004  HB  VAL A 512     -92.214  96.750  -6.449  1.00  0.00           H  
ATOM   3005 HG11 VAL A 512     -91.573  94.434  -7.171  1.00  0.00           H  
ATOM   3006 HG12 VAL A 512     -91.916  94.543  -5.465  1.00  0.00           H  
ATOM   3007 HG13 VAL A 512     -93.107  93.837  -6.555  1.00  0.00           H  
ATOM   3008 HG21 VAL A 512     -92.469  96.040  -8.803  1.00  0.00           H  
ATOM   3009 HG22 VAL A 512     -94.088  95.448  -8.479  1.00  0.00           H  
ATOM   3010 HG23 VAL A 512     -93.740  97.173  -8.395  1.00  0.00           H  
ATOM   3011  N   CYS A 513     -94.554  94.894  -3.911  1.00  9.85           N  
ATOM   3012  CA  CYS A 513     -94.490  94.341  -2.562  1.00 12.39           C  
ATOM   3013  C   CYS A 513     -94.738  92.825  -2.636  1.00 10.15           C  
ATOM   3014  O   CYS A 513     -95.172  92.323  -3.673  1.00 12.50           O  
ATOM   3015  CB  CYS A 513     -95.454  95.074  -1.597  1.00 13.71           C  
ATOM   3016  SG  CYS A 513     -97.202  94.681  -1.909  1.00 14.97           S  
ATOM   3017  H   CYS A 513     -95.119  94.367  -4.564  1.00  0.00           H  
ATOM   3018  HA  CYS A 513     -93.475  94.479  -2.186  1.00  0.00           H  
ATOM   3019  HB3 CYS A 513     -95.316  96.153  -1.656  1.00  0.00           H  
ATOM   3020  HB2 CYS A 513     -95.233  94.794  -0.567  1.00  0.00           H  
ATOM   3021  HG  CYS A 513     -97.137  93.410  -1.502  1.00  0.00           H  
ATOM   3022  N  AVAL A 514     -94.476  92.129  -1.521  0.50 12.77           N  
ATOM   3023  N  BVAL A 514     -94.596  92.104  -1.463  0.50 12.74           N  
ATOM   3024  CA AVAL A 514     -94.733  90.698  -1.373  0.50 13.39           C  
ATOM   3025  CA BVAL A 514     -94.821  90.669  -1.356  0.50 13.39           C  
ATOM   3026  C  AVAL A 514     -95.786  90.471  -0.283  0.50 13.24           C  
ATOM   3027  C  BVAL A 514     -95.955  90.410  -0.380  0.50 13.26           C  
ATOM   3028  O  AVAL A 514     -95.676  91.030   0.808  0.50 14.18           O  
ATOM   3029  O  BVAL A 514     -96.063  91.066   0.662  0.50 14.23           O  
ATOM   3030  CB AVAL A 514     -93.420  89.925  -1.052  0.50 11.34           C  
ATOM   3031  CB BVAL A 514     -93.549  89.914  -0.922  0.50 11.34           C  
ATOM   3032  CG1AVAL A 514     -93.571  88.574  -0.313  0.50 11.97           C  
ATOM   3033  CG1BVAL A 514     -92.557  89.887  -2.061  0.50 15.65           C  
ATOM   3034  CG2AVAL A 514     -92.652  89.692  -2.361  0.50 15.62           C  
ATOM   3035  CG2BVAL A 514     -92.938  90.539   0.322  0.50 13.30           C  
ATOM   3036  H  AVAL A 514     -94.130  92.601  -0.699  0.50  0.00           H  
ATOM   3037  H  BVAL A 514     -94.343  92.605  -0.623  0.50  0.00           H  
ATOM   3038  HA AVAL A 514     -95.138  90.295  -2.302  0.50  0.00           H  
ATOM   3039  HA BVAL A 514     -95.122  90.297  -2.335  0.50  0.00           H  
ATOM   3040  HB AVAL A 514     -92.799  90.566  -0.424  0.50  0.00           H  
ATOM   3041  HB BVAL A 514     -93.826  88.886  -0.687  0.50  0.00           H  
ATOM   3042 HG11AVAL A 514     -92.603  88.088  -0.199  0.50  0.00           H  
ATOM   3043 HG11BVAL A 514     -91.660  89.352  -1.749  0.50  0.00           H  
ATOM   3044 HG12AVAL A 514     -93.971  88.695   0.694  0.50  0.00           H  
ATOM   3045 HG12BVAL A 514     -93.001  89.381  -2.918  0.50  0.00           H  
ATOM   3046 HG13AVAL A 514     -94.222  87.889  -0.858  0.50  0.00           H  
ATOM   3047 HG13BVAL A 514     -92.293  90.908  -2.338  0.50  0.00           H  
ATOM   3048 HG21AVAL A 514     -91.608  89.446  -2.180  0.50  0.00           H  
ATOM   3049 HG21BVAL A 514     -92.042  89.986   0.605  0.50  0.00           H  
ATOM   3050 HG22AVAL A 514     -93.105  88.870  -2.916  0.50  0.00           H  
ATOM   3051 HG22BVAL A 514     -92.674  91.576   0.116  0.50  0.00           H  
ATOM   3052 HG23AVAL A 514     -92.668  90.566  -3.009  0.50  0.00           H  
ATOM   3053 HG23BVAL A 514     -93.659  90.504   1.139  0.50  0.00           H  
ATOM   3054  N   LEU A 515     -96.763  89.620  -0.619  1.00 14.41           N  
ATOM   3055  CA  LEU A 515     -97.801  89.122   0.271  1.00 15.77           C  
ATOM   3056  C   LEU A 515     -97.940  87.624  -0.018  1.00 15.78           C  
ATOM   3057  O   LEU A 515     -98.258  87.251  -1.150  1.00 16.69           O  
ATOM   3058  CB  LEU A 515     -99.105  89.924   0.047  1.00 19.72           C  
ATOM   3059  CG  LEU A 515    -100.360  89.367   0.756  1.00 23.17           C  
ATOM   3060  CD1 LEU A 515    -100.196  89.343   2.283  1.00 19.68           C  
ATOM   3061  CD2 LEU A 515    -101.628  90.126   0.331  1.00 18.11           C  
ATOM   3062  H   LEU A 515     -96.747  89.195  -1.537  1.00  0.00           H  
ATOM   3063  HA  LEU A 515     -97.487  89.247   1.310  1.00  0.00           H  
ATOM   3064  HB3 LEU A 515     -99.305  89.970  -1.021  1.00  0.00           H  
ATOM   3065  HB2 LEU A 515     -98.949  90.959   0.353  1.00  0.00           H  
ATOM   3066  HG  LEU A 515    -100.513  88.337   0.433  1.00  0.00           H  
ATOM   3067 HD11 LEU A 515    -101.155  89.195   2.777  1.00  0.00           H  
ATOM   3068 HD12 LEU A 515     -99.553  88.521   2.597  1.00  0.00           H  
ATOM   3069 HD13 LEU A 515     -99.762  90.271   2.655  1.00  0.00           H  
ATOM   3070 HD21 LEU A 515    -102.092  90.664   1.158  1.00  0.00           H  
ATOM   3071 HD22 LEU A 515    -101.431  90.850  -0.457  1.00  0.00           H  
ATOM   3072 HD23 LEU A 515    -102.362  89.430  -0.069  1.00  0.00           H  
ATOM   3073  N   HIS A 516     -97.689  86.803   1.016  1.00 23.08           N  
ATOM   3074  CA  HIS A 516     -97.689  85.337   0.973  1.00 24.99           C  
ATOM   3075  C   HIS A 516     -96.569  84.819   0.044  1.00 19.94           C  
ATOM   3076  O   HIS A 516     -95.422  85.221   0.238  1.00 22.83           O  
ATOM   3077  CB  HIS A 516     -99.114  84.793   0.682  1.00 26.94           C  
ATOM   3078  CG  HIS A 516    -100.182  85.307   1.624  1.00 27.75           C  
ATOM   3079  ND1 HIS A 516    -101.466  85.619   1.209  1.00 34.64           N  
ATOM   3080  CD2 HIS A 516    -100.156  85.585   2.975  1.00 25.85           C  
ATOM   3081  CE1 HIS A 516    -102.131  86.067   2.279  1.00 30.84           C  
ATOM   3082  NE2 HIS A 516    -101.398  86.075   3.385  1.00 33.58           N  
ATOM   3083  H   HIS A 516     -97.434  87.208   1.905  1.00  0.00           H  
ATOM   3084  HA  HIS A 516     -97.413  85.009   1.976  1.00  0.00           H  
ATOM   3085  HB3 HIS A 516     -99.114  83.705   0.758  1.00  0.00           H  
ATOM   3086  HB2 HIS A 516     -99.417  85.025  -0.340  1.00  0.00           H  
ATOM   3087  HD1 HIS A 516    -101.834  85.531   0.274  1.00  0.00           H  
ATOM   3088  HD2 HIS A 516     -99.342  85.483   3.677  1.00  0.00           H  
ATOM   3089  HE1 HIS A 516    -103.162  86.391   2.247  1.00  0.00           H  
ATOM   3090  N   ASN A 517     -96.902  83.958  -0.931  1.00 20.86           N  
ATOM   3091  CA  ASN A 517     -95.955  83.395  -1.901  1.00 16.34           C  
ATOM   3092  C   ASN A 517     -96.001  84.122  -3.264  1.00 12.30           C  
ATOM   3093  O   ASN A 517     -95.539  83.558  -4.257  1.00 14.36           O  
ATOM   3094  CB  ASN A 517     -96.226  81.872  -2.042  1.00 16.97           C  
ATOM   3095  CG  ASN A 517     -94.982  81.034  -2.359  1.00 22.87           C  
ATOM   3096  OD1 ASN A 517     -94.939  80.346  -3.375  1.00 27.49           O  
ATOM   3097  ND2 ASN A 517     -93.970  81.069  -1.488  1.00 28.68           N  
ATOM   3098  H   ASN A 517     -97.864  83.674  -1.041  1.00  0.00           H  
ATOM   3099  HA  ASN A 517     -94.922  83.550  -1.589  1.00  0.00           H  
ATOM   3100  HB3 ASN A 517     -97.023  81.672  -2.761  1.00  0.00           H  
ATOM   3101  HB2 ASN A 517     -96.589  81.483  -1.089  1.00  0.00           H  
ATOM   3102 HD22 ASN A 517     -93.141  80.520  -1.662  1.00  0.00           H  
ATOM   3103 HD21 ASN A 517     -94.029  81.632  -0.652  1.00  0.00           H  
ATOM   3104  N   CYS A 518     -96.537  85.356  -3.296  1.00 13.15           N  
ATOM   3105  CA  CYS A 518     -96.719  86.144  -4.515  1.00 14.30           C  
ATOM   3106  C   CYS A 518     -96.056  87.524  -4.390  1.00 10.32           C  
ATOM   3107  O   CYS A 518     -96.123  88.142  -3.327  1.00 13.95           O  
ATOM   3108  CB  CYS A 518     -98.212  86.322  -4.847  1.00 13.93           C  
ATOM   3109  SG  CYS A 518     -98.929  84.776  -5.467  1.00 18.39           S  
ATOM   3110  H   CYS A 518     -96.873  85.779  -2.442  1.00  0.00           H  
ATOM   3111  HA  CYS A 518     -96.246  85.633  -5.349  1.00  0.00           H  
ATOM   3112  HB3 CYS A 518     -98.340  87.071  -5.624  1.00  0.00           H  
ATOM   3113  HB2 CYS A 518     -98.773  86.660  -3.976  1.00  0.00           H  
ATOM   3114  HG  CYS A 518     -98.193  84.712  -6.581  1.00  0.00           H  
ATOM   3115  N   ILE A 519     -95.478  87.992  -5.510  1.00 10.74           N  
ATOM   3116  CA  ILE A 519     -94.907  89.330  -5.674  1.00 11.29           C  
ATOM   3117  C   ILE A 519     -95.893  90.153  -6.521  1.00 12.82           C  
ATOM   3118  O   ILE A 519     -96.007  89.920  -7.724  1.00 13.35           O  
ATOM   3119  CB  ILE A 519     -93.548  89.313  -6.440  1.00 11.97           C  
ATOM   3120  CG1 ILE A 519     -92.521  88.350  -5.813  1.00 15.03           C  
ATOM   3121  CG2 ILE A 519     -92.934  90.726  -6.602  1.00 11.55           C  
ATOM   3122  CD1 ILE A 519     -91.352  88.048  -6.748  1.00 25.84           C  
ATOM   3123  H   ILE A 519     -95.462  87.407  -6.336  1.00  0.00           H  
ATOM   3124  HA  ILE A 519     -94.758  89.810  -4.706  1.00  0.00           H  
ATOM   3125  HB  ILE A 519     -93.731  88.935  -7.444  1.00  0.00           H  
ATOM   3126 HG13 ILE A 519     -92.982  87.401  -5.539  1.00  0.00           H  
ATOM   3127 HG12 ILE A 519     -92.125  88.776  -4.894  1.00  0.00           H  
ATOM   3128 HG21 ILE A 519     -91.984  90.694  -7.136  1.00  0.00           H  
ATOM   3129 HG22 ILE A 519     -93.577  91.398  -7.170  1.00  0.00           H  
ATOM   3130 HG23 ILE A 519     -92.752  91.188  -5.632  1.00  0.00           H  
ATOM   3131 HD11 ILE A 519     -90.915  87.075  -6.525  1.00  0.00           H  
ATOM   3132 HD12 ILE A 519     -91.642  88.054  -7.798  1.00  0.00           H  
ATOM   3133 HD13 ILE A 519     -90.585  88.807  -6.623  1.00  0.00           H  
ATOM   3134  N   TYR A 520     -96.582  91.100  -5.876  1.00  9.17           N  
ATOM   3135  CA  TYR A 520     -97.536  92.016  -6.500  1.00  9.57           C  
ATOM   3136  C   TYR A 520     -96.821  93.174  -7.214  1.00 11.58           C  
ATOM   3137  O   TYR A 520     -95.722  93.557  -6.816  1.00 11.26           O  
ATOM   3138  CB  TYR A 520     -98.502  92.538  -5.418  1.00  9.75           C  
ATOM   3139  CG  TYR A 520     -99.491  91.499  -4.911  1.00  9.64           C  
ATOM   3140  CD1 TYR A 520     -99.067  90.467  -4.046  1.00 11.46           C  
ATOM   3141  CD2 TYR A 520    -100.846  91.566  -5.301  1.00 13.87           C  
ATOM   3142  CE1 TYR A 520     -99.987  89.509  -3.583  1.00 12.61           C  
ATOM   3143  CE2 TYR A 520    -101.770  90.620  -4.818  1.00 13.07           C  
ATOM   3144  CZ  TYR A 520    -101.342  89.595  -3.953  1.00 13.72           C  
ATOM   3145  OH  TYR A 520    -102.235  88.682  -3.476  1.00 15.53           O  
ATOM   3146  H   TYR A 520     -96.390  91.268  -4.898  1.00  0.00           H  
ATOM   3147  HA  TYR A 520     -98.120  91.464  -7.237  1.00  0.00           H  
ATOM   3148  HB3 TYR A 520     -99.079  93.374  -5.816  1.00  0.00           H  
ATOM   3149  HB2 TYR A 520     -97.944  92.944  -4.572  1.00  0.00           H  
ATOM   3150  HD1 TYR A 520     -98.036  90.403  -3.731  1.00  0.00           H  
ATOM   3151  HD2 TYR A 520    -101.187  92.349  -5.963  1.00  0.00           H  
ATOM   3152  HE1 TYR A 520     -99.651  88.718  -2.930  1.00  0.00           H  
ATOM   3153  HE2 TYR A 520    -102.808  90.683  -5.111  1.00  0.00           H  
ATOM   3154  HH  TYR A 520    -101.842  88.071  -2.847  1.00  0.00           H  
ATOM   3155  N   ALA A 521     -97.489  93.713  -8.244  1.00 10.24           N  
ATOM   3156  CA  ALA A 521     -97.060  94.857  -9.040  1.00  9.31           C  
ATOM   3157  C   ALA A 521     -98.310  95.668  -9.399  1.00  9.83           C  
ATOM   3158  O   ALA A 521     -98.977  95.369 -10.390  1.00 11.10           O  
ATOM   3159  CB  ALA A 521     -96.288  94.368 -10.278  1.00 10.39           C  
ATOM   3160  H   ALA A 521     -98.366  93.298  -8.529  1.00  0.00           H  
ATOM   3161  HA  ALA A 521     -96.403  95.496  -8.447  1.00  0.00           H  
ATOM   3162  HB1 ALA A 521     -95.963  95.208 -10.894  1.00  0.00           H  
ATOM   3163  HB2 ALA A 521     -95.396  93.813  -9.989  1.00  0.00           H  
ATOM   3164  HB3 ALA A 521     -96.896  93.712 -10.903  1.00  0.00           H  
ATOM   3165  N   ALA A 522     -98.619  96.649  -8.538  1.00  8.48           N  
ATOM   3166  CA  ALA A 522     -99.797  97.504  -8.622  1.00  9.20           C  
ATOM   3167  C   ALA A 522     -99.450  98.843  -9.281  1.00  9.34           C  
ATOM   3168  O   ALA A 522     -98.544  99.536  -8.817  1.00 10.25           O  
ATOM   3169  CB  ALA A 522    -100.341  97.731  -7.201  1.00 11.09           C  
ATOM   3170  H   ALA A 522     -97.997  96.841  -7.762  1.00  0.00           H  
ATOM   3171  HA  ALA A 522    -100.570  97.008  -9.210  1.00  0.00           H  
ATOM   3172  HB1 ALA A 522    -101.227  98.366  -7.214  1.00  0.00           H  
ATOM   3173  HB2 ALA A 522    -100.625  96.788  -6.733  1.00  0.00           H  
ATOM   3174  HB3 ALA A 522     -99.601  98.208  -6.556  1.00  0.00           H  
ATOM   3175  N   GLY A 523    -100.224  99.199 -10.318  1.00 10.32           N  
ATOM   3176  CA  GLY A 523    -100.167 100.490 -10.998  1.00  9.96           C  
ATOM   3177  C   GLY A 523     -98.848 100.707 -11.749  1.00 11.98           C  
ATOM   3178  O   GLY A 523     -98.271  99.768 -12.295  1.00 11.42           O  
ATOM   3179  H   GLY A 523    -100.937  98.557 -10.638  1.00  0.00           H  
ATOM   3180  HA3 GLY A 523    -100.336 101.298 -10.287  1.00  0.00           H  
ATOM   3181  HA2 GLY A 523    -100.985 100.512 -11.714  1.00  0.00           H  
ATOM   3182  N   GLY A 524     -98.419 101.975 -11.813  1.00  9.77           N  
ATOM   3183  CA  GLY A 524     -97.274 102.428 -12.595  1.00  9.62           C  
ATOM   3184  C   GLY A 524     -97.772 103.141 -13.857  1.00 13.94           C  
ATOM   3185  O   GLY A 524     -98.911 103.602 -13.921  1.00 13.75           O  
ATOM   3186  H   GLY A 524     -98.972 102.697 -11.368  1.00  0.00           H  
ATOM   3187  HA3 GLY A 524     -96.601 101.609 -12.859  1.00  0.00           H  
ATOM   3188  HA2 GLY A 524     -96.698 103.133 -11.997  1.00  0.00           H  
ATOM   3189  N   TYR A 525     -96.871 103.272 -14.839  1.00 14.03           N  
ATOM   3190  CA  TYR A 525     -97.059 104.016 -16.082  1.00 16.01           C  
ATOM   3191  C   TYR A 525     -96.474 103.197 -17.241  1.00 17.41           C  
ATOM   3192  O   TYR A 525     -95.304 102.818 -17.173  1.00 14.96           O  
ATOM   3193  CB  TYR A 525     -96.371 105.390 -15.919  1.00 16.78           C  
ATOM   3194  CG  TYR A 525     -96.436 106.320 -17.116  1.00 24.37           C  
ATOM   3195  CD1 TYR A 525     -97.651 106.957 -17.437  1.00 27.84           C  
ATOM   3196  CD2 TYR A 525     -95.285 106.578 -17.890  1.00 26.21           C  
ATOM   3197  CE1 TYR A 525     -97.723 107.837 -18.532  1.00 31.93           C  
ATOM   3198  CE2 TYR A 525     -95.354 107.472 -18.977  1.00 32.12           C  
ATOM   3199  CZ  TYR A 525     -96.574 108.094 -19.304  1.00 34.26           C  
ATOM   3200  OH  TYR A 525     -96.643 108.939 -20.373  1.00 41.20           O  
ATOM   3201  H   TYR A 525     -95.940 102.910 -14.696  1.00  0.00           H  
ATOM   3202  HA  TYR A 525     -98.123 104.169 -16.267  1.00  0.00           H  
ATOM   3203  HB3 TYR A 525     -95.323 105.248 -15.650  1.00  0.00           H  
ATOM   3204  HB2 TYR A 525     -96.821 105.918 -15.078  1.00  0.00           H  
ATOM   3205  HD1 TYR A 525     -98.531 106.773 -16.840  1.00  0.00           H  
ATOM   3206  HD2 TYR A 525     -94.348 106.097 -17.652  1.00  0.00           H  
ATOM   3207  HE1 TYR A 525     -98.662 108.314 -18.771  1.00  0.00           H  
ATOM   3208  HE2 TYR A 525     -94.472 107.669 -19.568  1.00  0.00           H  
ATOM   3209  HH  TYR A 525     -97.534 109.253 -20.547  1.00  0.00           H  
ATOM   3210  N   ASP A 526     -97.296 102.936 -18.273  1.00 18.72           N  
ATOM   3211  CA  ASP A 526     -96.932 102.087 -19.418  1.00 18.41           C  
ATOM   3212  C   ASP A 526     -96.150 102.827 -20.526  1.00 23.06           C  
ATOM   3213  O   ASP A 526     -95.632 102.166 -21.427  1.00 27.12           O  
ATOM   3214  CB  ASP A 526     -98.140 101.309 -20.010  1.00 21.92           C  
ATOM   3215  CG  ASP A 526     -99.381 102.138 -20.360  1.00 22.37           C  
ATOM   3216  OD1 ASP A 526     -99.216 103.337 -20.675  1.00 25.50           O  
ATOM   3217  OD2 ASP A 526    -100.472 101.530 -20.390  1.00 28.09           O1-
ATOM   3218  H   ASP A 526     -98.242 103.296 -18.273  1.00  0.00           H  
ATOM   3219  HA  ASP A 526     -96.246 101.330 -19.046  1.00  0.00           H  
ATOM   3220  HB3 ASP A 526     -98.447 100.577 -19.263  1.00  0.00           H  
ATOM   3221  HB2 ASP A 526     -97.839 100.745 -20.894  1.00  0.00           H  
ATOM   3222  N   GLY A 527     -96.082 104.166 -20.447  1.00 24.48           N  
ATOM   3223  CA  GLY A 527     -95.486 105.030 -21.464  1.00 27.80           C  
ATOM   3224  C   GLY A 527     -96.542 105.907 -22.152  1.00 32.23           C  
ATOM   3225  O   GLY A 527     -96.157 106.773 -22.936  1.00 33.93           O  
ATOM   3226  H   GLY A 527     -96.529 104.625 -19.666  1.00  0.00           H  
ATOM   3227  HA3 GLY A 527     -94.948 104.464 -22.226  1.00  0.00           H  
ATOM   3228  HA2 GLY A 527     -94.758 105.683 -20.986  1.00  0.00           H  
ATOM   3229  N   GLN A 528     -97.841 105.708 -21.864  1.00 29.67           N  
ATOM   3230  CA  GLN A 528     -98.952 106.509 -22.382  1.00 32.04           C  
ATOM   3231  C   GLN A 528     -99.887 106.930 -21.240  1.00 31.00           C  
ATOM   3232  O   GLN A 528    -100.155 108.122 -21.093  1.00 30.23           O  
ATOM   3233  CB  GLN A 528     -99.738 105.728 -23.462  1.00 29.39           C  
ATOM   3234  CG  GLN A 528     -98.945 105.435 -24.755  1.00 41.88           C  
ATOM   3235  CD  GLN A 528     -98.666 103.946 -24.977  1.00 52.33           C  
ATOM   3236  OE1 GLN A 528     -99.096 103.376 -25.978  1.00 51.29           O  
ATOM   3237  NE2 GLN A 528     -97.944 103.306 -24.055  1.00 50.06           N  
ATOM   3238  H   GLN A 528     -98.104 104.961 -21.232  1.00  0.00           H  
ATOM   3239  HA  GLN A 528     -98.576 107.430 -22.832  1.00  0.00           H  
ATOM   3240  HB3 GLN A 528    -100.615 106.317 -23.739  1.00  0.00           H  
ATOM   3241  HB2 GLN A 528    -100.148 104.807 -23.039  1.00  0.00           H  
ATOM   3242  HG3 GLN A 528     -98.006 105.988 -24.783  1.00  0.00           H  
ATOM   3243  HG2 GLN A 528     -99.519 105.796 -25.609  1.00  0.00           H  
ATOM   3244 HE22 GLN A 528     -97.743 102.323 -24.161  1.00  0.00           H  
ATOM   3245 HE21 GLN A 528     -97.631 103.789 -23.226  1.00  0.00           H  
ATOM   3246  N   ASP A 529    -100.359 105.939 -20.465  1.00 27.33           N  
ATOM   3247  CA  ASP A 529    -101.387 106.073 -19.433  1.00 26.90           C  
ATOM   3248  C   ASP A 529    -100.872 105.564 -18.083  1.00 23.63           C  
ATOM   3249  O   ASP A 529    -100.073 104.627 -18.023  1.00 20.49           O  
ATOM   3250  CB  ASP A 529    -102.682 105.298 -19.790  1.00 26.03           C  
ATOM   3251  CG  ASP A 529    -103.270 105.625 -21.166  1.00 36.54           C  
ATOM   3252  OD1 ASP A 529    -103.346 106.830 -21.488  1.00 43.64           O  
ATOM   3253  OD2 ASP A 529    -103.716 104.669 -21.837  1.00 44.13           O1-
ATOM   3254  H   ASP A 529    -100.050 104.987 -20.636  1.00  0.00           H  
ATOM   3255  HA  ASP A 529    -101.645 107.127 -19.309  1.00  0.00           H  
ATOM   3256  HB3 ASP A 529    -103.457 105.466 -19.040  1.00  0.00           H  
ATOM   3257  HB2 ASP A 529    -102.462 104.229 -19.770  1.00  0.00           H  
ATOM   3258  N   GLN A 530    -101.404 106.174 -17.014  1.00 18.01           N  
ATOM   3259  CA  GLN A 530    -101.281 105.705 -15.638  1.00 16.98           C  
ATOM   3260  C   GLN A 530    -102.217 104.504 -15.433  1.00 14.31           C  
ATOM   3261  O   GLN A 530    -103.325 104.494 -15.969  1.00 16.37           O  
ATOM   3262  CB  GLN A 530    -101.601 106.851 -14.652  1.00 17.84           C  
ATOM   3263  CG  GLN A 530    -100.562 107.997 -14.644  1.00 20.99           C  
ATOM   3264  CD  GLN A 530    -100.643 108.987 -15.809  1.00 20.11           C  
ATOM   3265  OE1 GLN A 530    -101.663 109.100 -16.484  1.00 23.41           O  
ATOM   3266  NE2 GLN A 530     -99.563 109.737 -16.032  1.00 26.41           N  
ATOM   3267  H   GLN A 530    -102.036 106.950 -17.155  1.00  0.00           H  
ATOM   3268  HA  GLN A 530    -100.252 105.382 -15.470  1.00  0.00           H  
ATOM   3269  HB3 GLN A 530    -101.633 106.436 -13.643  1.00  0.00           H  
ATOM   3270  HB2 GLN A 530    -102.603 107.243 -14.832  1.00  0.00           H  
ATOM   3271  HG3 GLN A 530     -99.557 107.579 -14.599  1.00  0.00           H  
ATOM   3272  HG2 GLN A 530    -100.696 108.586 -13.741  1.00  0.00           H  
ATOM   3273 HE22 GLN A 530     -99.566 110.409 -16.785  1.00  0.00           H  
ATOM   3274 HE21 GLN A 530     -98.737 109.634 -15.460  1.00  0.00           H  
ATOM   3275  N   LEU A 531    -101.737 103.502 -14.690  1.00 12.84           N  
ATOM   3276  CA  LEU A 531    -102.357 102.183 -14.592  1.00 11.82           C  
ATOM   3277  C   LEU A 531    -103.103 102.037 -13.259  1.00 10.10           C  
ATOM   3278  O   LEU A 531    -102.579 102.446 -12.222  1.00 12.99           O  
ATOM   3279  CB  LEU A 531    -101.234 101.126 -14.698  1.00 10.44           C  
ATOM   3280  CG  LEU A 531    -100.463 101.132 -16.040  1.00 12.30           C  
ATOM   3281  CD1 LEU A 531     -99.154 100.325 -15.939  1.00 14.81           C  
ATOM   3282  CD2 LEU A 531    -101.344 100.682 -17.222  1.00 20.44           C  
ATOM   3283  H   LEU A 531    -100.819 103.589 -14.272  1.00  0.00           H  
ATOM   3284  HA  LEU A 531    -103.064 102.029 -15.410  1.00  0.00           H  
ATOM   3285  HB3 LEU A 531    -101.636 100.127 -14.517  1.00  0.00           H  
ATOM   3286  HB2 LEU A 531    -100.526 101.313 -13.894  1.00  0.00           H  
ATOM   3287  HG  LEU A 531    -100.150 102.156 -16.247  1.00  0.00           H  
ATOM   3288 HD11 LEU A 531     -98.323 100.877 -16.377  1.00  0.00           H  
ATOM   3289 HD12 LEU A 531     -98.880 100.106 -14.908  1.00  0.00           H  
ATOM   3290 HD13 LEU A 531     -99.215  99.370 -16.455  1.00  0.00           H  
ATOM   3291 HD21 LEU A 531    -100.834  99.980 -17.882  1.00  0.00           H  
ATOM   3292 HD22 LEU A 531    -102.264 100.202 -16.888  1.00  0.00           H  
ATOM   3293 HD23 LEU A 531    -101.629 101.540 -17.833  1.00  0.00           H  
ATOM   3294  N   ASN A 532    -104.290 101.411 -13.312  1.00 11.44           N  
ATOM   3295  CA  ASN A 532    -105.025 100.935 -12.134  1.00 11.65           C  
ATOM   3296  C   ASN A 532    -104.879  99.412 -11.947  1.00 10.13           C  
ATOM   3297  O   ASN A 532    -105.130  98.925 -10.846  1.00 12.22           O  
ATOM   3298  CB  ASN A 532    -106.512 101.368 -12.185  1.00 14.36           C  
ATOM   3299  CG  ASN A 532    -107.411 100.678 -13.222  1.00 12.33           C  
ATOM   3300  OD1 ASN A 532    -106.961 100.282 -14.296  1.00 16.33           O  
ATOM   3301  ND2 ASN A 532    -108.701 100.557 -12.907  1.00 19.56           N  
ATOM   3302  H   ASN A 532    -104.681 101.149 -14.206  1.00  0.00           H  
ATOM   3303  HA  ASN A 532    -104.610 101.364 -11.221  1.00  0.00           H  
ATOM   3304  HB3 ASN A 532    -106.582 102.439 -12.353  1.00  0.00           H  
ATOM   3305  HB2 ASN A 532    -106.942 101.203 -11.198  1.00  0.00           H  
ATOM   3306 HD22 ASN A 532    -109.345 100.133 -13.559  1.00  0.00           H  
ATOM   3307 HD21 ASN A 532    -109.042 100.881 -12.011  1.00  0.00           H  
ATOM   3308  N   SER A 533    -104.486  98.696 -13.016  1.00 10.89           N  
ATOM   3309  CA  SER A 533    -104.312  97.246 -13.061  1.00 11.03           C  
ATOM   3310  C   SER A 533    -103.249  96.741 -12.072  1.00  9.56           C  
ATOM   3311  O   SER A 533    -102.274  97.443 -11.798  1.00 10.90           O  
ATOM   3312  CB  SER A 533    -104.026  96.829 -14.520  1.00 12.13           C  
ATOM   3313  OG  SER A 533    -102.747  97.238 -14.967  1.00 14.76           O  
ATOM   3314  H   SER A 533    -104.293  99.179 -13.881  1.00  0.00           H  
ATOM   3315  HA  SER A 533    -105.269  96.810 -12.774  1.00  0.00           H  
ATOM   3316  HB3 SER A 533    -104.785  97.235 -15.190  1.00  0.00           H  
ATOM   3317  HB2 SER A 533    -104.083  95.743 -14.613  1.00  0.00           H  
ATOM   3318  HG  SER A 533    -102.686  97.073 -15.913  1.00  0.00           H  
ATOM   3319  N   VAL A 534    -103.483  95.530 -11.550  1.00 10.71           N  
ATOM   3320  CA  VAL A 534    -102.619  94.878 -10.575  1.00 11.72           C  
ATOM   3321  C   VAL A 534    -102.473  93.409 -10.997  1.00 13.34           C  
ATOM   3322  O   VAL A 534    -103.477  92.759 -11.290  1.00 10.98           O  
ATOM   3323  CB  VAL A 534    -103.225  94.915  -9.140  1.00  9.57           C  
ATOM   3324  CG1 VAL A 534    -102.283  94.314  -8.074  1.00 11.99           C  
ATOM   3325  CG2 VAL A 534    -103.650  96.332  -8.712  1.00 11.37           C  
ATOM   3326  H   VAL A 534    -104.304  95.008 -11.824  1.00  0.00           H  
ATOM   3327  HA  VAL A 534    -101.631  95.339 -10.567  1.00  0.00           H  
ATOM   3328  HB  VAL A 534    -104.139  94.320  -9.140  1.00  0.00           H  
ATOM   3329 HG11 VAL A 534    -102.726  94.371  -7.080  1.00  0.00           H  
ATOM   3330 HG12 VAL A 534    -102.060  93.264  -8.259  1.00  0.00           H  
ATOM   3331 HG13 VAL A 534    -101.332  94.845  -8.044  1.00  0.00           H  
ATOM   3332 HG21 VAL A 534    -104.065  96.327  -7.708  1.00  0.00           H  
ATOM   3333 HG22 VAL A 534    -102.817  97.032  -8.729  1.00  0.00           H  
ATOM   3334 HG23 VAL A 534    -104.431  96.731  -9.358  1.00  0.00           H  
ATOM   3335  N   GLU A 535    -101.226  92.921 -11.001  1.00  9.31           N  
ATOM   3336  CA  GLU A 535    -100.874  91.537 -11.313  1.00 10.20           C  
ATOM   3337  C   GLU A 535     -99.835  91.037 -10.307  1.00 10.65           C  
ATOM   3338  O   GLU A 535     -99.075  91.842  -9.770  1.00 13.32           O  
ATOM   3339  CB  GLU A 535    -100.394  91.438 -12.779  1.00 10.68           C  
ATOM   3340  CG  GLU A 535     -99.144  92.278 -13.123  1.00 13.42           C  
ATOM   3341  CD  GLU A 535     -98.793  92.197 -14.608  1.00 14.74           C  
ATOM   3342  OE1 GLU A 535     -98.478  91.080 -15.070  1.00 14.98           O  
ATOM   3343  OE2 GLU A 535     -98.847  93.260 -15.263  1.00 13.70           O1-
ATOM   3344  H   GLU A 535    -100.452  93.520 -10.745  1.00  0.00           H  
ATOM   3345  HA  GLU A 535    -101.753  90.908 -11.184  1.00  0.00           H  
ATOM   3346  HB3 GLU A 535    -101.214  91.730 -13.435  1.00  0.00           H  
ATOM   3347  HB2 GLU A 535    -100.198  90.390 -13.013  1.00  0.00           H  
ATOM   3348  HG3 GLU A 535     -98.279  91.948 -12.550  1.00  0.00           H  
ATOM   3349  HG2 GLU A 535     -99.300  93.321 -12.850  1.00  0.00           H  
ATOM   3350  N   ARG A 536     -99.832  89.716 -10.069  1.00 11.51           N  
ATOM   3351  CA  ARG A 536     -98.974  89.074  -9.078  1.00 12.66           C  
ATOM   3352  C   ARG A 536     -98.277  87.839  -9.665  1.00 11.39           C  
ATOM   3353  O   ARG A 536     -98.922  87.029 -10.330  1.00 12.83           O  
ATOM   3354  CB  ARG A 536     -99.791  88.766  -7.802  1.00 11.24           C  
ATOM   3355  CG  ARG A 536    -100.834  87.635  -7.926  1.00 11.90           C  
ATOM   3356  CD  ARG A 536    -101.638  87.415  -6.640  1.00 11.33           C  
ATOM   3357  NE  ARG A 536    -102.567  86.285  -6.783  1.00 15.11           N  
ATOM   3358  CZ  ARG A 536    -103.682  86.070  -6.062  1.00 18.81           C  
ATOM   3359  NH1 ARG A 536    -104.067  86.908  -5.088  1.00 18.69           N  
ATOM   3360  NH2 ARG A 536    -104.430  84.992  -6.326  1.00 21.50           N1+
ATOM   3361  H   ARG A 536    -100.487  89.115 -10.552  1.00  0.00           H  
ATOM   3362  HA  ARG A 536     -98.189  89.771  -8.800  1.00  0.00           H  
ATOM   3363  HB3 ARG A 536    -100.289  89.679  -7.473  1.00  0.00           H  
ATOM   3364  HB2 ARG A 536     -99.091  88.523  -7.007  1.00  0.00           H  
ATOM   3365  HG3 ARG A 536    -100.397  86.688  -8.242  1.00  0.00           H  
ATOM   3366  HG2 ARG A 536    -101.531  87.930  -8.711  1.00  0.00           H  
ATOM   3367  HD3 ARG A 536    -102.256  88.299  -6.502  1.00  0.00           H  
ATOM   3368  HD2 ARG A 536    -101.009  87.332  -5.754  1.00  0.00           H  
ATOM   3369  HE  ARG A 536    -102.297  85.584  -7.459  1.00  0.00           H  
ATOM   3370 HH12 ARG A 536    -104.922  86.748  -4.576  1.00  0.00           H  
ATOM   3371 HH11 ARG A 536    -103.499  87.712  -4.852  1.00  0.00           H  
ATOM   3372 HH22 ARG A 536    -105.275  84.815  -5.802  1.00  0.00           H  
ATOM   3373 HH21 ARG A 536    -104.160  84.348  -7.056  1.00  0.00           H  
ATOM   3374  N   TYR A 537     -96.971  87.727  -9.378  1.00 10.05           N  
ATOM   3375  CA  TYR A 537     -96.106  86.620  -9.770  1.00 10.13           C  
ATOM   3376  C   TYR A 537     -96.064  85.580  -8.652  1.00 11.71           C  
ATOM   3377  O   TYR A 537     -95.433  85.833  -7.627  1.00 11.59           O  
ATOM   3378  CB  TYR A 537     -94.691  87.162 -10.051  1.00  9.60           C  
ATOM   3379  CG  TYR A 537     -93.640  86.144 -10.464  1.00 11.68           C  
ATOM   3380  CD1 TYR A 537     -93.662  85.592 -11.761  1.00 13.10           C  
ATOM   3381  CD2 TYR A 537     -92.623  85.764  -9.563  1.00 12.31           C  
ATOM   3382  CE1 TYR A 537     -92.666  84.678 -12.155  1.00 12.31           C  
ATOM   3383  CE2 TYR A 537     -91.620  84.859  -9.964  1.00 14.42           C  
ATOM   3384  CZ  TYR A 537     -91.642  84.315 -11.260  1.00 12.53           C  
ATOM   3385  OH  TYR A 537     -90.674  83.433 -11.644  1.00 15.97           O  
ATOM   3386  H   TYR A 537     -96.528  88.451  -8.825  1.00  0.00           H  
ATOM   3387  HA  TYR A 537     -96.481  86.164 -10.686  1.00  0.00           H  
ATOM   3388  HB3 TYR A 537     -94.320  87.710  -9.187  1.00  0.00           H  
ATOM   3389  HB2 TYR A 537     -94.755  87.895 -10.842  1.00  0.00           H  
ATOM   3390  HD1 TYR A 537     -94.440  85.870 -12.457  1.00  0.00           H  
ATOM   3391  HD2 TYR A 537     -92.608  86.164  -8.562  1.00  0.00           H  
ATOM   3392  HE1 TYR A 537     -92.692  84.249 -13.143  1.00  0.00           H  
ATOM   3393  HE2 TYR A 537     -90.835  84.580  -9.278  1.00  0.00           H  
ATOM   3394  HH  TYR A 537     -90.807  83.071 -12.523  1.00  0.00           H  
ATOM   3395  N   ASP A 538     -96.685  84.418  -8.897  1.00 13.72           N  
ATOM   3396  CA  ASP A 538     -96.509  83.224  -8.075  1.00 18.50           C  
ATOM   3397  C   ASP A 538     -95.142  82.614  -8.437  1.00 14.02           C  
ATOM   3398  O   ASP A 538     -94.926  82.259  -9.596  1.00 16.01           O  
ATOM   3399  CB  ASP A 538     -97.687  82.243  -8.282  1.00 13.42           C  
ATOM   3400  CG  ASP A 538     -97.720  81.026  -7.345  1.00 21.25           C  
ATOM   3401  OD1 ASP A 538     -96.748  80.819  -6.585  1.00 21.96           O  
ATOM   3402  OD2 ASP A 538     -98.739  80.307  -7.418  1.00 29.49           O1-
ATOM   3403  H   ASP A 538     -97.174  84.286  -9.772  1.00  0.00           H  
ATOM   3404  HA  ASP A 538     -96.500  83.521  -7.024  1.00  0.00           H  
ATOM   3405  HB3 ASP A 538     -97.682  81.885  -9.311  1.00  0.00           H  
ATOM   3406  HB2 ASP A 538     -98.615  82.795  -8.130  1.00  0.00           H  
ATOM   3407  N  AVAL A 539     -94.247  82.534  -7.439  0.50 17.12           N  
ATOM   3408  N  BVAL A 539     -94.225  82.520  -7.409  0.50 17.12           N  
ATOM   3409  CA AVAL A 539     -92.878  82.036  -7.594  0.50 19.30           C  
ATOM   3410  CA BVAL A 539     -92.872  82.010  -7.604  0.50 19.31           C  
ATOM   3411  C  AVAL A 539     -92.790  80.510  -7.825  0.50 21.34           C  
ATOM   3412  C  BVAL A 539     -92.902  80.523  -7.934  0.50 21.44           C  
ATOM   3413  O  AVAL A 539     -91.782  80.060  -8.370  0.50 26.21           O  
ATOM   3414  O  BVAL A 539     -92.053  80.025  -8.685  0.50 25.90           O  
ATOM   3415  CB AVAL A 539     -91.985  82.411  -6.374  0.50 24.14           C  
ATOM   3416  CB BVAL A 539     -92.006  82.315  -6.362  0.50 24.26           C  
ATOM   3417  CG1AVAL A 539     -91.862  83.936  -6.201  0.50 19.65           C  
ATOM   3418  CG1BVAL A 539     -90.674  81.583  -6.432  0.50 20.39           C  
ATOM   3419  CG2AVAL A 539     -92.397  81.749  -5.045  0.50 18.03           C  
ATOM   3420  CG2BVAL A 539     -91.781  83.815  -6.239  0.50 19.95           C  
ATOM   3421  H  AVAL A 539     -94.513  82.827  -6.508  0.50  0.00           H  
ATOM   3422  H  BVAL A 539     -94.506  82.889  -6.512  0.50  0.00           H  
ATOM   3423  HA AVAL A 539     -92.453  82.512  -8.479  0.50  0.00           H  
ATOM   3424  HA BVAL A 539     -92.435  82.534  -8.454  0.50  0.00           H  
ATOM   3425  HB AVAL A 539     -90.975  82.059  -6.592  0.50  0.00           H  
ATOM   3426  HB BVAL A 539     -92.541  81.973  -5.476  0.50  0.00           H  
ATOM   3427 HG11AVAL A 539     -91.190  84.184  -5.379  0.50  0.00           H  
ATOM   3428 HG11BVAL A 539     -90.084  81.815  -5.545  0.50  0.00           H  
ATOM   3429 HG12AVAL A 539     -91.455  84.404  -7.094  0.50  0.00           H  
ATOM   3430 HG12BVAL A 539     -90.851  80.509  -6.478  0.50  0.00           H  
ATOM   3431 HG13AVAL A 539     -92.827  84.399  -5.991  0.50  0.00           H  
ATOM   3432 HG13BVAL A 539     -90.131  81.900  -7.322  0.50  0.00           H  
ATOM   3433 HG21AVAL A 539     -91.743  82.063  -4.231  0.50  0.00           H  
ATOM   3434 HG21BVAL A 539     -91.169  84.020  -5.360  0.50  0.00           H  
ATOM   3435 HG22AVAL A 539     -93.414  82.027  -4.774  0.50  0.00           H  
ATOM   3436 HG22BVAL A 539     -91.271  84.181  -7.130  0.50  0.00           H  
ATOM   3437 HG23AVAL A 539     -92.349  80.662  -5.089  0.50  0.00           H  
ATOM   3438 HG23BVAL A 539     -92.742  84.320  -6.138  0.50  0.00           H  
ATOM   3439  N   GLU A 540     -93.837  79.754  -7.441  1.00 19.52           N  
ATOM   3440  CA  GLU A 540     -93.947  78.313  -7.675  1.00 21.87           C  
ATOM   3441  C   GLU A 540     -94.214  77.990  -9.156  1.00 22.76           C  
ATOM   3442  O   GLU A 540     -93.477  77.201  -9.745  1.00 28.50           O  
ATOM   3443  CB  GLU A 540     -95.027  77.715  -6.741  1.00 26.14           C  
ATOM   3444  CG  GLU A 540     -95.262  76.196  -6.920  1.00 35.08           C  
ATOM   3445  CD  GLU A 540     -96.302  75.608  -5.962  1.00 44.04           C  
ATOM   3446  OE1 GLU A 540     -96.164  74.403  -5.658  1.00 49.83           O  
ATOM   3447  OE2 GLU A 540     -97.227  76.349  -5.566  1.00 49.17           O1-
ATOM   3448  H   GLU A 540     -94.638  80.195  -7.005  1.00  0.00           H  
ATOM   3449  HA  GLU A 540     -92.993  77.855  -7.406  1.00  0.00           H  
ATOM   3450  HB3 GLU A 540     -95.968  78.245  -6.900  1.00  0.00           H  
ATOM   3451  HB2 GLU A 540     -94.748  77.914  -5.705  1.00  0.00           H  
ATOM   3452  HG3 GLU A 540     -94.320  75.663  -6.786  1.00  0.00           H  
ATOM   3453  HG2 GLU A 540     -95.606  75.974  -7.930  1.00  0.00           H  
ATOM   3454  N   THR A 541     -95.274  78.599  -9.712  1.00 17.37           N  
ATOM   3455  CA  THR A 541     -95.752  78.350 -11.075  1.00 15.90           C  
ATOM   3456  C   THR A 541     -94.997  79.167 -12.146  1.00 14.77           C  
ATOM   3457  O   THR A 541     -95.042  78.786 -13.314  1.00 18.52           O  
ATOM   3458  CB  THR A 541     -97.272  78.659 -11.190  1.00 17.55           C  
ATOM   3459  OG1 THR A 541     -97.567  80.044 -11.204  1.00 18.60           O  
ATOM   3460  CG2 THR A 541     -98.123  77.973 -10.108  1.00 23.75           C  
ATOM   3461  H   THR A 541     -95.833  79.233  -9.157  1.00  0.00           H  
ATOM   3462  HA  THR A 541     -95.607  77.294 -11.307  1.00  0.00           H  
ATOM   3463  HB  THR A 541     -97.613  78.273 -12.152  1.00  0.00           H  
ATOM   3464  HG1 THR A 541     -97.355  80.398 -12.072  1.00  0.00           H  
ATOM   3465 HG21 THR A 541     -99.185  78.160 -10.269  1.00  0.00           H  
ATOM   3466 HG22 THR A 541     -97.973  76.893 -10.119  1.00  0.00           H  
ATOM   3467 HG23 THR A 541     -97.878  78.331  -9.108  1.00  0.00           H  
ATOM   3468  N   GLU A 542     -94.323  80.255 -11.729  1.00 16.12           N  
ATOM   3469  CA  GLU A 542     -93.550  81.191 -12.551  1.00 20.95           C  
ATOM   3470  C   GLU A 542     -94.409  81.932 -13.599  1.00 12.07           C  
ATOM   3471  O   GLU A 542     -93.984  82.075 -14.747  1.00 16.78           O  
ATOM   3472  CB  GLU A 542     -92.303  80.515 -13.174  1.00 22.62           C  
ATOM   3473  CG  GLU A 542     -91.360  79.849 -12.150  1.00 26.84           C  
ATOM   3474  CD  GLU A 542     -90.121  79.209 -12.786  1.00 35.54           C  
ATOM   3475  OE1 GLU A 542     -89.810  79.544 -13.951  1.00 40.70           O  
ATOM   3476  OE2 GLU A 542     -89.489  78.391 -12.084  1.00 34.06           O1-
ATOM   3477  H   GLU A 542     -94.356  80.485 -10.744  1.00  0.00           H  
ATOM   3478  HA  GLU A 542     -93.198  81.952 -11.856  1.00  0.00           H  
ATOM   3479  HB3 GLU A 542     -91.737  81.270 -13.722  1.00  0.00           H  
ATOM   3480  HB2 GLU A 542     -92.611  79.776 -13.915  1.00  0.00           H  
ATOM   3481  HG3 GLU A 542     -91.892  79.075 -11.595  1.00  0.00           H  
ATOM   3482  HG2 GLU A 542     -91.028  80.582 -11.415  1.00  0.00           H  
ATOM   3483  N   THR A 543     -95.602  82.395 -13.191  1.00 12.63           N  
ATOM   3484  CA  THR A 543     -96.536  83.115 -14.059  1.00 11.23           C  
ATOM   3485  C   THR A 543     -97.136  84.321 -13.319  1.00 13.19           C  
ATOM   3486  O   THR A 543     -97.456  84.227 -12.133  1.00 11.91           O  
ATOM   3487  CB  THR A 543     -97.712  82.212 -14.535  1.00 16.84           C  
ATOM   3488  OG1 THR A 543     -98.545  81.783 -13.473  1.00 27.39           O  
ATOM   3489  CG2 THR A 543     -97.265  80.975 -15.327  1.00 16.58           C  
ATOM   3490  H   THR A 543     -95.892  82.263 -12.232  1.00  0.00           H  
ATOM   3491  HA  THR A 543     -96.013  83.496 -14.939  1.00  0.00           H  
ATOM   3492  HB  THR A 543     -98.343  82.805 -15.199  1.00  0.00           H  
ATOM   3493  HG1 THR A 543     -98.872  82.555 -13.003  1.00  0.00           H  
ATOM   3494 HG21 THR A 543     -98.124  80.431 -15.721  1.00  0.00           H  
ATOM   3495 HG22 THR A 543     -96.638  81.258 -16.173  1.00  0.00           H  
ATOM   3496 HG23 THR A 543     -96.698  80.283 -14.708  1.00  0.00           H  
ATOM   3497  N   TRP A 544     -97.321  85.414 -14.077  1.00 12.66           N  
ATOM   3498  CA  TRP A 544     -98.083  86.589 -13.666  1.00 11.68           C  
ATOM   3499  C   TRP A 544     -99.573  86.380 -13.966  1.00 10.76           C  
ATOM   3500  O   TRP A 544     -99.918  85.944 -15.065  1.00 18.06           O  
ATOM   3501  CB  TRP A 544     -97.564  87.841 -14.391  1.00 11.76           C  
ATOM   3502  CG  TRP A 544     -96.172  88.264 -14.038  1.00 14.05           C  
ATOM   3503  CD1 TRP A 544     -95.043  87.808 -14.621  1.00 12.30           C  
ATOM   3504  CD2 TRP A 544     -95.735  89.168 -12.977  1.00 12.94           C  
ATOM   3505  NE1 TRP A 544     -93.948  88.396 -14.027  1.00 11.50           N  
ATOM   3506  CE2 TRP A 544     -94.309  89.246 -13.006  1.00 13.68           C  
ATOM   3507  CE3 TRP A 544     -96.397  89.930 -11.986  1.00 11.29           C  
ATOM   3508  CZ2 TRP A 544     -93.578  90.045 -12.108  1.00 12.67           C  
ATOM   3509  CZ3 TRP A 544     -95.678  90.728 -11.073  1.00 13.12           C  
ATOM   3510  CH2 TRP A 544     -94.271  90.787 -11.133  1.00 10.38           C  
ATOM   3511  H   TRP A 544     -97.026  85.403 -15.043  1.00  0.00           H  
ATOM   3512  HA  TRP A 544     -97.948  86.749 -12.599  1.00  0.00           H  
ATOM   3513  HB3 TRP A 544     -98.217  88.681 -14.157  1.00  0.00           H  
ATOM   3514  HB2 TRP A 544     -97.619  87.708 -15.473  1.00  0.00           H  
ATOM   3515  HD1 TRP A 544     -95.019  87.101 -15.437  1.00  0.00           H  
ATOM   3516  HE1 TRP A 544     -93.000  88.201 -14.334  1.00  0.00           H  
ATOM   3517  HE3 TRP A 544     -97.473  89.886 -11.924  1.00  0.00           H  
ATOM   3518  HZ2 TRP A 544     -92.499  90.078 -12.156  1.00  0.00           H  
ATOM   3519  HZ3 TRP A 544     -96.209  91.291 -10.319  1.00  0.00           H  
ATOM   3520  HH2 TRP A 544     -93.726  91.396 -10.426  1.00  0.00           H  
ATOM   3521  N   THR A 545    -100.418  86.715 -12.982  1.00 12.39           N  
ATOM   3522  CA  THR A 545    -101.874  86.623 -13.065  1.00 13.58           C  
ATOM   3523  C   THR A 545    -102.475  87.920 -12.511  1.00 14.43           C  
ATOM   3524  O   THR A 545    -102.096  88.339 -11.417  1.00 12.59           O  
ATOM   3525  CB  THR A 545    -102.399  85.435 -12.211  1.00 14.61           C  
ATOM   3526  OG1 THR A 545    -101.971  84.227 -12.807  1.00 20.10           O  
ATOM   3527  CG2 THR A 545    -103.928  85.349 -12.036  1.00 20.88           C  
ATOM   3528  H   THR A 545    -100.049  87.056 -12.104  1.00  0.00           H  
ATOM   3529  HA  THR A 545    -102.198  86.500 -14.101  1.00  0.00           H  
ATOM   3530  HB  THR A 545    -101.944  85.474 -11.219  1.00  0.00           H  
ATOM   3531  HG1 THR A 545    -101.011  84.229 -12.838  1.00  0.00           H  
ATOM   3532 HG21 THR A 545    -104.213  84.417 -11.549  1.00  0.00           H  
ATOM   3533 HG22 THR A 545    -104.313  86.158 -11.416  1.00  0.00           H  
ATOM   3534 HG23 THR A 545    -104.440  85.389 -12.998  1.00  0.00           H  
ATOM   3535  N   PHE A 546    -103.419  88.510 -13.265  1.00 13.22           N  
ATOM   3536  CA  PHE A 546    -104.181  89.684 -12.846  1.00 12.09           C  
ATOM   3537  C   PHE A 546    -105.143  89.370 -11.692  1.00 12.45           C  
ATOM   3538  O   PHE A 546    -105.902  88.404 -11.774  1.00 15.90           O  
ATOM   3539  CB  PHE A 546    -104.966  90.282 -14.030  1.00 11.59           C  
ATOM   3540  CG  PHE A 546    -104.118  90.957 -15.091  1.00 12.28           C  
ATOM   3541  CD1 PHE A 546    -103.631  92.266 -14.887  1.00 11.85           C  
ATOM   3542  CD2 PHE A 546    -103.704  90.239 -16.231  1.00 17.35           C  
ATOM   3543  CE1 PHE A 546    -102.813  92.857 -15.841  1.00 13.63           C  
ATOM   3544  CE2 PHE A 546    -102.895  90.851 -17.178  1.00 17.34           C  
ATOM   3545  CZ  PHE A 546    -102.459  92.156 -16.987  1.00 16.17           C  
ATOM   3546  H   PHE A 546    -103.682  88.101 -14.150  1.00  0.00           H  
ATOM   3547  HA  PHE A 546    -103.472  90.439 -12.511  1.00  0.00           H  
ATOM   3548  HB3 PHE A 546    -105.671  91.029 -13.660  1.00  0.00           H  
ATOM   3549  HB2 PHE A 546    -105.576  89.510 -14.502  1.00  0.00           H  
ATOM   3550  HD1 PHE A 546    -103.899  92.814 -13.996  1.00  0.00           H  
ATOM   3551  HD2 PHE A 546    -104.030  89.220 -16.384  1.00  0.00           H  
ATOM   3552  HE1 PHE A 546    -102.454  93.865 -15.694  1.00  0.00           H  
ATOM   3553  HE2 PHE A 546    -102.603  90.308 -18.064  1.00  0.00           H  
ATOM   3554  HZ  PHE A 546    -101.833  92.620 -17.734  1.00  0.00           H  
ATOM   3555  N   VAL A 547    -105.118  90.240 -10.675  1.00 12.27           N  
ATOM   3556  CA  VAL A 547    -106.122  90.323  -9.615  1.00 13.35           C  
ATOM   3557  C   VAL A 547    -107.001  91.570  -9.859  1.00 13.39           C  
ATOM   3558  O   VAL A 547    -106.846  92.233 -10.889  1.00 12.34           O  
ATOM   3559  CB  VAL A 547    -105.446  90.403  -8.215  1.00 12.91           C  
ATOM   3560  CG1 VAL A 547    -104.669  89.119  -7.894  1.00 14.85           C  
ATOM   3561  CG2 VAL A 547    -104.571  91.646  -7.976  1.00 14.20           C  
ATOM   3562  H   VAL A 547    -104.470  91.016 -10.713  1.00  0.00           H  
ATOM   3563  HA  VAL A 547    -106.782  89.454  -9.635  1.00  0.00           H  
ATOM   3564  HB  VAL A 547    -106.237  90.444  -7.470  1.00  0.00           H  
ATOM   3565 HG11 VAL A 547    -104.314  89.142  -6.865  1.00  0.00           H  
ATOM   3566 HG12 VAL A 547    -105.302  88.237  -8.000  1.00  0.00           H  
ATOM   3567 HG13 VAL A 547    -103.806  88.994  -8.548  1.00  0.00           H  
ATOM   3568 HG21 VAL A 547    -104.110  91.616  -6.988  1.00  0.00           H  
ATOM   3569 HG22 VAL A 547    -103.769  91.708  -8.710  1.00  0.00           H  
ATOM   3570 HG23 VAL A 547    -105.151  92.566  -8.023  1.00  0.00           H  
ATOM   3571  N   ALA A 548    -107.923  91.861  -8.923  1.00 12.36           N  
ATOM   3572  CA  ALA A 548    -108.804  93.032  -8.951  1.00 11.72           C  
ATOM   3573  C   ALA A 548    -108.012  94.355  -9.088  1.00 12.81           C  
ATOM   3574  O   ALA A 548    -107.065  94.551  -8.324  1.00 13.10           O  
ATOM   3575  CB  ALA A 548    -109.612  93.049  -7.646  1.00 15.11           C  
ATOM   3576  H   ALA A 548    -108.020  91.260  -8.113  1.00  0.00           H  
ATOM   3577  HA  ALA A 548    -109.492  92.871  -9.778  1.00  0.00           H  
ATOM   3578  HB1 ALA A 548    -110.281  93.909  -7.604  1.00  0.00           H  
ATOM   3579  HB2 ALA A 548    -110.229  92.155  -7.569  1.00  0.00           H  
ATOM   3580  HB3 ALA A 548    -108.967  93.088  -6.767  1.00  0.00           H  
ATOM   3581  N   PRO A 549    -108.372  95.218 -10.066  1.00 11.89           N  
ATOM   3582  CA  PRO A 549    -107.714  96.523 -10.235  1.00 14.14           C  
ATOM   3583  C   PRO A 549    -108.109  97.519  -9.130  1.00 11.26           C  
ATOM   3584  O   PRO A 549    -109.205  97.423  -8.573  1.00 13.30           O  
ATOM   3585  CB  PRO A 549    -108.201  96.984 -11.617  1.00 17.95           C  
ATOM   3586  CG  PRO A 549    -109.588  96.381 -11.752  1.00 15.05           C  
ATOM   3587  CD  PRO A 549    -109.449  95.036 -11.045  1.00 17.56           C  
ATOM   3588  HA  PRO A 549    -106.629  96.409 -10.247  1.00  0.00           H  
ATOM   3589  HB3 PRO A 549    -107.551  96.570 -12.387  1.00  0.00           H  
ATOM   3590  HB2 PRO A 549    -108.201  98.067 -11.738  1.00  0.00           H  
ATOM   3591  HG3 PRO A 549    -109.927  96.294 -12.785  1.00  0.00           H  
ATOM   3592  HG2 PRO A 549    -110.307  97.003 -11.215  1.00  0.00           H  
ATOM   3593  HD2 PRO A 549    -110.395  94.746 -10.586  1.00  0.00           H  
ATOM   3594  HD3 PRO A 549    -109.151  94.261 -11.752  1.00  0.00           H  
ATOM   3595  N   MET A 550    -107.205  98.471  -8.858  1.00 13.03           N  
ATOM   3596  CA  MET A 550    -107.422  99.604  -7.958  1.00 13.87           C  
ATOM   3597  C   MET A 550    -108.561 100.522  -8.437  1.00 14.22           C  
ATOM   3598  O   MET A 550    -108.848 100.596  -9.633  1.00 15.79           O  
ATOM   3599  CB  MET A 550    -106.107 100.397  -7.825  1.00 12.68           C  
ATOM   3600  CG  MET A 550    -104.998  99.608  -7.115  1.00 11.85           C  
ATOM   3601  SD  MET A 550    -103.425 100.479  -6.910  1.00 12.62           S  
ATOM   3602  CE  MET A 550    -102.892 100.630  -8.630  1.00 11.36           C  
ATOM   3603  H   MET A 550    -106.339  98.488  -9.382  1.00  0.00           H  
ATOM   3604  HA  MET A 550    -107.697  99.211  -6.978  1.00  0.00           H  
ATOM   3605  HB3 MET A 550    -106.281 101.318  -7.269  1.00  0.00           H  
ATOM   3606  HB2 MET A 550    -105.769 100.707  -8.814  1.00  0.00           H  
ATOM   3607  HG3 MET A 550    -104.800  98.673  -7.636  1.00  0.00           H  
ATOM   3608  HG2 MET A 550    -105.344  99.342  -6.118  1.00  0.00           H  
ATOM   3609  HE1 MET A 550    -101.881 101.031  -8.654  1.00  0.00           H  
ATOM   3610  HE2 MET A 550    -102.897  99.659  -9.125  1.00  0.00           H  
ATOM   3611  HE3 MET A 550    -103.542 101.312  -9.177  1.00  0.00           H  
ATOM   3612  N   ARG A 551    -109.176 101.216  -7.470  1.00 16.21           N  
ATOM   3613  CA  ARG A 551    -110.245 102.195  -7.675  1.00 17.26           C  
ATOM   3614  C   ARG A 551    -109.761 103.448  -8.427  1.00 18.88           C  
ATOM   3615  O   ARG A 551    -110.531 104.010  -9.205  1.00 21.62           O  
ATOM   3616  CB  ARG A 551    -110.854 102.580  -6.312  1.00 18.99           C  
ATOM   3617  CG  ARG A 551    -111.400 101.379  -5.513  1.00 22.32           C  
ATOM   3618  CD  ARG A 551    -111.804 101.737  -4.079  1.00 36.87           C  
ATOM   3619  NE  ARG A 551    -112.932 102.679  -4.055  1.00 44.83           N  
ATOM   3620  CZ  ARG A 551    -114.031 102.607  -3.285  1.00 41.72           C  
ATOM   3621  NH1 ARG A 551    -114.256 101.566  -2.471  1.00 45.06           N  
ATOM   3622  NH2 ARG A 551    -114.924 103.603  -3.334  1.00 46.07           N1+
ATOM   3623  H   ARG A 551    -108.848 101.120  -6.514  1.00  0.00           H  
ATOM   3624  HA  ARG A 551    -111.022 101.722  -8.280  1.00  0.00           H  
ATOM   3625  HB3 ARG A 551    -111.652 103.308  -6.460  1.00  0.00           H  
ATOM   3626  HB2 ARG A 551    -110.098 103.090  -5.715  1.00  0.00           H  
ATOM   3627  HG3 ARG A 551    -110.678 100.564  -5.457  1.00  0.00           H  
ATOM   3628  HG2 ARG A 551    -112.260 100.974  -6.048  1.00  0.00           H  
ATOM   3629  HD3 ARG A 551    -110.974 102.220  -3.564  1.00  0.00           H  
ATOM   3630  HD2 ARG A 551    -112.009 100.823  -3.524  1.00  0.00           H  
ATOM   3631  HE  ARG A 551    -112.798 103.511  -4.614  1.00  0.00           H  
ATOM   3632 HH12 ARG A 551    -115.087 101.527  -1.897  1.00  0.00           H  
ATOM   3633 HH11 ARG A 551    -113.611 100.789  -2.460  1.00  0.00           H  
ATOM   3634 HH22 ARG A 551    -115.759 103.574  -2.766  1.00  0.00           H  
ATOM   3635 HH21 ARG A 551    -114.769 104.397  -3.939  1.00  0.00           H  
ATOM   3636  N   HIS A 552    -108.492 103.827  -8.204  1.00 14.07           N  
ATOM   3637  CA  HIS A 552    -107.800 104.899  -8.910  1.00 15.35           C  
ATOM   3638  C   HIS A 552    -106.662 104.315  -9.752  1.00 15.20           C  
ATOM   3639  O   HIS A 552    -105.969 103.394  -9.314  1.00 15.89           O  
ATOM   3640  CB  HIS A 552    -107.199 105.895  -7.898  1.00 15.11           C  
ATOM   3641  CG  HIS A 552    -108.189 106.588  -6.998  1.00 22.48           C  
ATOM   3642  ND1 HIS A 552    -108.609 107.904  -7.215  1.00 29.86           N  
ATOM   3643  CD2 HIS A 552    -108.810 106.107  -5.866  1.00 19.91           C  
ATOM   3644  CE1 HIS A 552    -109.453 108.161  -6.224  1.00 24.63           C  
ATOM   3645  NE2 HIS A 552    -109.612 107.128  -5.396  1.00 36.18           N  
ATOM   3646  H   HIS A 552    -107.936 103.312  -7.532  1.00  0.00           H  
ATOM   3647  HA  HIS A 552    -108.487 105.439  -9.565  1.00  0.00           H  
ATOM   3648  HB3 HIS A 552    -106.647 106.668  -8.436  1.00  0.00           H  
ATOM   3649  HB2 HIS A 552    -106.466 105.390  -7.270  1.00  0.00           H  
ATOM   3650  HD2 HIS A 552    -108.751 105.153  -5.365  1.00  0.00           H  
ATOM   3651  HE1 HIS A 552    -109.958 109.107  -6.101  1.00  0.00           H  
ATOM   3652  HE2 HIS A 552    -110.199 107.087  -4.574  1.00  0.00           H  
ATOM   3653  N   HIS A 553    -106.430 104.955 -10.907  1.00 13.71           N  
ATOM   3654  CA  HIS A 553    -105.174 104.877 -11.649  1.00 11.51           C  
ATOM   3655  C   HIS A 553    -104.098 105.643 -10.870  1.00 16.29           C  
ATOM   3656  O   HIS A 553    -104.400 106.707 -10.334  1.00 14.51           O  
ATOM   3657  CB  HIS A 553    -105.372 105.472 -13.058  1.00 12.24           C  
ATOM   3658  CG  HIS A 553    -106.359 104.721 -13.923  1.00 12.97           C  
ATOM   3659  ND1 HIS A 553    -105.980 104.014 -15.050  1.00 15.57           N  
ATOM   3660  CD2 HIS A 553    -107.728 104.573 -13.845  1.00 15.20           C  
ATOM   3661  CE1 HIS A 553    -107.083 103.478 -15.577  1.00 17.35           C  
ATOM   3662  NE2 HIS A 553    -108.183 103.771 -14.894  1.00 20.91           N  
ATOM   3663  H   HIS A 553    -107.053 105.701 -11.184  1.00  0.00           H  
ATOM   3664  HA  HIS A 553    -104.868 103.837 -11.736  1.00  0.00           H  
ATOM   3665  HB3 HIS A 553    -104.415 105.507 -13.578  1.00  0.00           H  
ATOM   3666  HB2 HIS A 553    -105.709 106.508 -12.986  1.00  0.00           H  
ATOM   3667  HD1 HIS A 553    -105.042 103.957 -15.431  1.00  0.00           H  
ATOM   3668  HD2 HIS A 553    -108.417 104.972 -13.115  1.00  0.00           H  
ATOM   3669  HE1 HIS A 553    -107.082 102.871 -16.471  1.00  0.00           H  
ATOM   3670  N   ARG A 554    -102.879 105.094 -10.786  1.00 11.19           N  
ATOM   3671  CA  ARG A 554    -101.805 105.712 -10.013  1.00 11.55           C  
ATOM   3672  C   ARG A 554    -100.437 105.226 -10.500  1.00 11.59           C  
ATOM   3673  O   ARG A 554    -100.231 104.028 -10.686  1.00 12.08           O  
ATOM   3674  CB  ARG A 554    -102.019 105.522  -8.487  1.00 17.69           C  
ATOM   3675  CG  ARG A 554    -102.178 104.072  -7.982  1.00 22.83           C  
ATOM   3676  CD  ARG A 554    -102.462 103.987  -6.469  1.00 17.10           C  
ATOM   3677  NE  ARG A 554    -103.834 104.389  -6.109  1.00 13.78           N  
ATOM   3678  CZ  ARG A 554    -104.216 105.082  -5.018  1.00 15.87           C  
ATOM   3679  NH1 ARG A 554    -103.338 105.617  -4.161  1.00 13.00           N  
ATOM   3680  NH2 ARG A 554    -105.518 105.243  -4.770  1.00 15.89           N1+
ATOM   3681  H   ARG A 554    -102.672 104.210 -11.234  1.00  0.00           H  
ATOM   3682  HA  ARG A 554    -101.845 106.786 -10.206  1.00  0.00           H  
ATOM   3683  HB3 ARG A 554    -102.907 106.077  -8.188  1.00  0.00           H  
ATOM   3684  HB2 ARG A 554    -101.192 105.997  -7.958  1.00  0.00           H  
ATOM   3685  HG3 ARG A 554    -101.328 103.442  -8.243  1.00  0.00           H  
ATOM   3686  HG2 ARG A 554    -103.038 103.652  -8.502  1.00  0.00           H  
ATOM   3687  HD3 ARG A 554    -101.821 104.735  -6.014  1.00  0.00           H  
ATOM   3688  HD2 ARG A 554    -102.161 103.045  -6.015  1.00  0.00           H  
ATOM   3689  HE  ARG A 554    -104.564 104.005  -6.694  1.00  0.00           H  
ATOM   3690 HH12 ARG A 554    -103.663 106.116  -3.341  1.00  0.00           H  
ATOM   3691 HH11 ARG A 554    -102.347 105.583  -4.360  1.00  0.00           H  
ATOM   3692 HH22 ARG A 554    -105.847 105.789  -3.983  1.00  0.00           H  
ATOM   3693 HH21 ARG A 554    -106.202 104.716  -5.306  1.00  0.00           H  
ATOM   3694  N  ASER A 555     -99.529 106.198 -10.659  0.50 12.92           N  
ATOM   3695  N  BSER A 555     -99.512 106.217 -10.674  0.50 12.92           N  
ATOM   3696  CA ASER A 555     -98.108 106.024 -10.941  0.50 13.91           C  
ATOM   3697  CA BSER A 555     -98.090 105.962 -10.821  0.50 13.83           C  
ATOM   3698  C  ASER A 555     -97.307 106.781  -9.872  0.50 12.41           C  
ATOM   3699  C  BSER A 555     -97.350 106.665  -9.692  0.50 12.42           C  
ATOM   3700  O  ASER A 555     -97.773 107.806  -9.372  0.50 12.37           O  
ATOM   3701  O  BSER A 555     -97.863 107.612  -9.095  0.50 12.39           O  
ATOM   3702  CB ASER A 555     -97.814 106.517 -12.375  0.50 14.53           C  
ATOM   3703  CB BSER A 555     -97.572 106.442 -12.178  0.50 14.72           C  
ATOM   3704  OG ASER A 555     -97.865 107.926 -12.504  0.50 16.77           O  
ATOM   3705  OG BSER A 555     -96.269 105.951 -12.417  0.50 19.44           O  
ATOM   3706  H  ASER A 555     -99.816 107.155 -10.505  0.50  0.00           H  
ATOM   3707  H  BSER A 555     -99.797 107.186 -10.703  0.50  0.00           H  
ATOM   3708  HA ASER A 555     -97.852 104.966 -10.876  0.50  0.00           H  
ATOM   3709  HA BSER A 555     -97.916 104.889 -10.739  0.50  0.00           H  
ATOM   3710  HB3ASER A 555     -98.514 106.074 -13.082  0.50  0.00           H  
ATOM   3711  HB3BSER A 555     -97.558 107.532 -12.196  0.50  0.00           H  
ATOM   3712  HB2ASER A 555     -96.818 106.189 -12.674  0.50  0.00           H  
ATOM   3713  HB2BSER A 555     -98.241 106.095 -12.965  0.50  0.00           H  
ATOM   3714  HG ASER A 555     -98.768 108.216 -12.340  0.50  0.00           H  
ATOM   3715  HG BSER A 555     -95.961 106.262 -13.271  0.50  0.00           H  
ATOM   3716  N   ALA A 556     -96.124 106.246  -9.529  1.00 10.91           N  
ATOM   3717  CA  ALA A 556     -95.259 106.704  -8.434  1.00 10.32           C  
ATOM   3718  C   ALA A 556     -95.948 106.614  -7.056  1.00 13.21           C  
ATOM   3719  O   ALA A 556     -95.773 107.497  -6.219  1.00 11.99           O  
ATOM   3720  CB  ALA A 556     -94.675 108.100  -8.738  1.00 11.76           C  
ATOM   3721  H   ALA A 556     -95.821 105.394  -9.981  1.00  0.00           H  
ATOM   3722  HA  ALA A 556     -94.423 106.005  -8.397  1.00  0.00           H  
ATOM   3723  HB1 ALA A 556     -93.934 108.389  -7.992  1.00  0.00           H  
ATOM   3724  HB2 ALA A 556     -94.176 108.111  -9.707  1.00  0.00           H  
ATOM   3725  HB3 ALA A 556     -95.442 108.873  -8.755  1.00  0.00           H  
ATOM   3726  N   LEU A 557     -96.735 105.545  -6.852  1.00 11.27           N  
ATOM   3727  CA  LEU A 557     -97.412 105.243  -5.595  1.00  9.36           C  
ATOM   3728  C   LEU A 557     -96.436 104.671  -4.551  1.00  9.46           C  
ATOM   3729  O   LEU A 557     -95.500 103.951  -4.903  1.00 13.94           O  
ATOM   3730  CB  LEU A 557     -98.604 104.285  -5.851  1.00  9.46           C  
ATOM   3731  CG  LEU A 557     -98.275 102.939  -6.553  1.00 11.64           C  
ATOM   3732  CD1 LEU A 557     -99.194 101.805  -6.073  1.00 12.35           C  
ATOM   3733  CD2 LEU A 557     -98.292 103.052  -8.090  1.00 11.18           C  
ATOM   3734  H   LEU A 557     -96.826 104.851  -7.580  1.00  0.00           H  
ATOM   3735  HA  LEU A 557     -97.822 106.175  -5.197  1.00  0.00           H  
ATOM   3736  HB3 LEU A 557     -99.379 104.808  -6.410  1.00  0.00           H  
ATOM   3737  HB2 LEU A 557     -99.062 104.080  -4.881  1.00  0.00           H  
ATOM   3738  HG  LEU A 557     -97.271 102.633  -6.263  1.00  0.00           H  
ATOM   3739 HD11 LEU A 557     -98.839 100.837  -6.426  1.00  0.00           H  
ATOM   3740 HD12 LEU A 557     -99.218 101.758  -4.985  1.00  0.00           H  
ATOM   3741 HD13 LEU A 557    -100.213 101.929  -6.434  1.00  0.00           H  
ATOM   3742 HD21 LEU A 557     -99.017 102.376  -8.542  1.00  0.00           H  
ATOM   3743 HD22 LEU A 557     -98.537 104.058  -8.428  1.00  0.00           H  
ATOM   3744 HD23 LEU A 557     -97.318 102.801  -8.506  1.00  0.00           H  
ATOM   3745  N   GLY A 558     -96.730 104.957  -3.275  1.00 10.49           N  
ATOM   3746  CA  GLY A 558     -96.159 104.255  -2.131  1.00 12.25           C  
ATOM   3747  C   GLY A 558     -96.878 102.913  -1.961  1.00  9.68           C  
ATOM   3748  O   GLY A 558     -98.000 102.743  -2.442  1.00 10.93           O  
ATOM   3749  H   GLY A 558     -97.512 105.569  -3.077  1.00  0.00           H  
ATOM   3750  HA3 GLY A 558     -96.349 104.844  -1.238  1.00  0.00           H  
ATOM   3751  HA2 GLY A 558     -95.080 104.125  -2.233  1.00  0.00           H  
ATOM   3752  N   ILE A 559     -96.243 101.969  -1.253  1.00 11.46           N  
ATOM   3753  CA  ILE A 559     -96.815 100.649  -0.999  1.00  9.48           C  
ATOM   3754  C   ILE A 559     -96.135  99.975   0.206  1.00 12.07           C  
ATOM   3755  O   ILE A 559     -94.945 100.191   0.441  1.00 13.43           O  
ATOM   3756  CB  ILE A 559     -96.715  99.723  -2.253  1.00  7.44           C  
ATOM   3757  CG1 ILE A 559     -97.679  98.516  -2.180  1.00 10.57           C  
ATOM   3758  CG2 ILE A 559     -95.276  99.264  -2.571  1.00 13.34           C  
ATOM   3759  CD1 ILE A 559     -97.935  97.850  -3.539  1.00 11.42           C  
ATOM   3760  H   ILE A 559     -95.325 102.140  -0.866  1.00  0.00           H  
ATOM   3761  HA  ILE A 559     -97.860 100.802  -0.744  1.00  0.00           H  
ATOM   3762  HB  ILE A 559     -97.040 100.316  -3.108  1.00  0.00           H  
ATOM   3763 HG13 ILE A 559     -98.640  98.837  -1.777  1.00  0.00           H  
ATOM   3764 HG12 ILE A 559     -97.298  97.771  -1.482  1.00  0.00           H  
ATOM   3765 HG21 ILE A 559     -95.242  98.722  -3.508  1.00  0.00           H  
ATOM   3766 HG22 ILE A 559     -94.600 100.114  -2.665  1.00  0.00           H  
ATOM   3767 HG23 ILE A 559     -94.871  98.595  -1.812  1.00  0.00           H  
ATOM   3768 HD11 ILE A 559     -98.830  97.232  -3.512  1.00  0.00           H  
ATOM   3769 HD12 ILE A 559     -98.081  98.589  -4.328  1.00  0.00           H  
ATOM   3770 HD13 ILE A 559     -97.104  97.206  -3.826  1.00  0.00           H  
ATOM   3771  N   THR A 560     -96.906  99.137   0.914  1.00 11.17           N  
ATOM   3772  CA  THR A 560     -96.448  98.272   2.000  1.00 10.75           C  
ATOM   3773  C   THR A 560     -97.567  97.276   2.371  1.00 16.54           C  
ATOM   3774  O   THR A 560     -98.729  97.523   2.046  1.00 14.88           O  
ATOM   3775  CB  THR A 560     -96.028  99.088   3.262  1.00 12.95           C  
ATOM   3776  OG1 THR A 560     -95.389  98.260   4.214  1.00 18.24           O  
ATOM   3777  CG2 THR A 560     -97.186  99.805   3.987  1.00 13.86           C  
ATOM   3778  H   THR A 560     -97.884  99.039   0.671  1.00  0.00           H  
ATOM   3779  HA  THR A 560     -95.595  97.698   1.633  1.00  0.00           H  
ATOM   3780  HB  THR A 560     -95.283  99.828   2.973  1.00  0.00           H  
ATOM   3781  HG1 THR A 560     -94.547  97.974   3.852  1.00  0.00           H  
ATOM   3782 HG21 THR A 560     -96.803 100.424   4.797  1.00  0.00           H  
ATOM   3783 HG22 THR A 560     -97.738 100.457   3.309  1.00  0.00           H  
ATOM   3784 HG23 THR A 560     -97.898  99.107   4.429  1.00  0.00           H  
ATOM   3785  N   VAL A 561     -97.204  96.191   3.072  1.00 12.78           N  
ATOM   3786  CA  VAL A 561     -98.149  95.261   3.688  1.00 15.09           C  
ATOM   3787  C   VAL A 561     -98.216  95.525   5.202  1.00 13.34           C  
ATOM   3788  O   VAL A 561     -97.177  95.684   5.845  1.00 18.56           O  
ATOM   3789  CB  VAL A 561     -97.745  93.779   3.430  1.00 14.77           C  
ATOM   3790  CG1 VAL A 561     -98.505  92.728   4.271  1.00 17.15           C  
ATOM   3791  CG2 VAL A 561     -97.920  93.439   1.942  1.00 19.11           C  
ATOM   3792  H   VAL A 561     -96.235  96.066   3.328  1.00  0.00           H  
ATOM   3793  HA  VAL A 561     -99.142  95.413   3.268  1.00  0.00           H  
ATOM   3794  HB  VAL A 561     -96.685  93.668   3.663  1.00  0.00           H  
ATOM   3795 HG11 VAL A 561     -98.231  91.717   3.971  1.00  0.00           H  
ATOM   3796 HG12 VAL A 561     -98.281  92.805   5.335  1.00  0.00           H  
ATOM   3797 HG13 VAL A 561     -99.584  92.826   4.146  1.00  0.00           H  
ATOM   3798 HG21 VAL A 561     -97.635  92.409   1.739  1.00  0.00           H  
ATOM   3799 HG22 VAL A 561     -98.962  93.552   1.646  1.00  0.00           H  
ATOM   3800 HG23 VAL A 561     -97.314  94.080   1.302  1.00  0.00           H  
ATOM   3801  N   HIS A 562     -99.447  95.522   5.734  1.00 17.66           N  
ATOM   3802  CA  HIS A 562     -99.754  95.633   7.155  1.00 19.08           C  
ATOM   3803  C   HIS A 562    -100.846  94.601   7.469  1.00 19.74           C  
ATOM   3804  O   HIS A 562    -101.967  94.733   6.976  1.00 18.49           O  
ATOM   3805  CB  HIS A 562    -100.171  97.087   7.473  1.00 18.96           C  
ATOM   3806  CG  HIS A 562    -100.474  97.391   8.921  1.00 24.00           C  
ATOM   3807  ND1 HIS A 562    -101.622  96.924   9.574  1.00 25.61           N  
ATOM   3808  CD2 HIS A 562     -99.746  98.160   9.806  1.00 25.63           C  
ATOM   3809  CE1 HIS A 562    -101.542  97.412  10.804  1.00 24.11           C  
ATOM   3810  NE2 HIS A 562    -100.453  98.156  10.995  1.00 28.01           N  
ATOM   3811  H   HIS A 562    -100.245  95.380   5.127  1.00  0.00           H  
ATOM   3812  HA  HIS A 562     -98.868  95.394   7.747  1.00  0.00           H  
ATOM   3813  HB3 HIS A 562    -101.044  97.365   6.888  1.00  0.00           H  
ATOM   3814  HB2 HIS A 562     -99.380  97.766   7.154  1.00  0.00           H  
ATOM   3815  HD2 HIS A 562     -98.822  98.704   9.685  1.00  0.00           H  
ATOM   3816  HE1 HIS A 562    -102.288  97.235  11.565  1.00  0.00           H  
ATOM   3817  HE2 HIS A 562    -100.203  98.649  11.845  1.00  0.00           H  
ATOM   3818  N   GLN A 563    -100.482  93.592   8.280  1.00 23.24           N  
ATOM   3819  CA  GLN A 563    -101.340  92.511   8.785  1.00 24.96           C  
ATOM   3820  C   GLN A 563    -102.095  91.725   7.689  1.00 18.52           C  
ATOM   3821  O   GLN A 563    -103.310  91.544   7.781  1.00 23.11           O  
ATOM   3822  CB  GLN A 563    -102.252  93.025   9.927  1.00 33.96           C  
ATOM   3823  CG  GLN A 563    -101.468  93.432  11.194  1.00 32.24           C  
ATOM   3824  CD  GLN A 563    -102.368  93.769  12.387  1.00 36.40           C  
ATOM   3825  OE1 GLN A 563    -103.577  93.941  12.249  1.00 30.88           O  
ATOM   3826  NE2 GLN A 563    -101.776  93.878  13.577  1.00 33.85           N  
ATOM   3827  H   GLN A 563     -99.532  93.575   8.620  1.00  0.00           H  
ATOM   3828  HA  GLN A 563    -100.658  91.782   9.224  1.00  0.00           H  
ATOM   3829  HB3 GLN A 563    -102.961  92.243  10.204  1.00  0.00           H  
ATOM   3830  HB2 GLN A 563    -102.851  93.868   9.577  1.00  0.00           H  
ATOM   3831  HG3 GLN A 563    -100.833  94.293  10.984  1.00  0.00           H  
ATOM   3832  HG2 GLN A 563    -100.806  92.618  11.492  1.00  0.00           H  
ATOM   3833 HE22 GLN A 563    -102.328  94.101  14.392  1.00  0.00           H  
ATOM   3834 HE21 GLN A 563    -100.785  93.718  13.686  1.00  0.00           H  
ATOM   3835  N   GLY A 564    -101.347  91.266   6.671  1.00 16.00           N  
ATOM   3836  CA  GLY A 564    -101.852  90.391   5.610  1.00 18.89           C  
ATOM   3837  C   GLY A 564    -102.643  91.130   4.517  1.00 18.29           C  
ATOM   3838  O   GLY A 564    -103.300  90.466   3.716  1.00 20.94           O  
ATOM   3839  H   GLY A 564    -100.360  91.477   6.654  1.00  0.00           H  
ATOM   3840  HA3 GLY A 564    -102.477  89.604   6.037  1.00  0.00           H  
ATOM   3841  HA2 GLY A 564    -101.001  89.894   5.145  1.00  0.00           H  
ATOM   3842  N   LYS A 565    -102.597  92.472   4.478  1.00 16.73           N  
ATOM   3843  CA  LYS A 565    -103.283  93.303   3.487  1.00 16.30           C  
ATOM   3844  C   LYS A 565    -102.310  94.346   2.931  1.00 13.25           C  
ATOM   3845  O   LYS A 565    -101.571  94.951   3.706  1.00 15.35           O  
ATOM   3846  CB  LYS A 565    -104.495  93.991   4.144  1.00 16.85           C  
ATOM   3847  CG  LYS A 565    -105.609  93.014   4.551  1.00 15.79           C  
ATOM   3848  CD  LYS A 565    -106.889  93.728   5.002  1.00 18.95           C  
ATOM   3849  CE  LYS A 565    -107.968  92.739   5.461  1.00 23.07           C  
ATOM   3850  NZ  LYS A 565    -109.199  93.438   5.866  1.00 35.97           N1+
ATOM   3851  H   LYS A 565    -102.059  92.973   5.171  1.00  0.00           H  
ATOM   3852  HA  LYS A 565    -103.633  92.694   2.651  1.00  0.00           H  
ATOM   3853  HB3 LYS A 565    -104.911  94.702   3.432  1.00  0.00           H  
ATOM   3854  HB2 LYS A 565    -104.181  94.578   5.008  1.00  0.00           H  
ATOM   3855  HG3 LYS A 565    -105.254  92.372   5.358  1.00  0.00           H  
ATOM   3856  HG2 LYS A 565    -105.838  92.355   3.713  1.00  0.00           H  
ATOM   3857  HD3 LYS A 565    -107.275  94.327   4.175  1.00  0.00           H  
ATOM   3858  HD2 LYS A 565    -106.656  94.426   5.807  1.00  0.00           H  
ATOM   3859  HE3 LYS A 565    -107.608  92.146   6.301  1.00  0.00           H  
ATOM   3860  HE2 LYS A 565    -108.209  92.045   4.656  1.00  0.00           H  
ATOM   3861  HZ1 LYS A 565    -108.999  94.060   6.636  1.00  0.00           H  
ATOM   3862  HZ2 LYS A 565    -109.556  93.970   5.085  1.00  0.00           H  
ATOM   3863  HZ3 LYS A 565    -109.891  92.758   6.149  1.00  0.00           H  
ATOM   3864  N   ILE A 566    -102.350  94.552   1.604  1.00 12.12           N  
ATOM   3865  CA  ILE A 566    -101.536  95.546   0.899  1.00 10.24           C  
ATOM   3866  C   ILE A 566    -102.238  96.912   0.959  1.00 13.93           C  
ATOM   3867  O   ILE A 566    -103.409  96.998   0.599  1.00 15.74           O  
ATOM   3868  CB  ILE A 566    -101.338  95.181  -0.604  1.00 13.01           C  
ATOM   3869  CG1 ILE A 566    -100.655  93.807  -0.776  1.00 14.78           C  
ATOM   3870  CG2 ILE A 566    -100.580  96.258  -1.416  1.00 12.62           C  
ATOM   3871  CD1 ILE A 566    -100.771  93.234  -2.194  1.00 16.89           C  
ATOM   3872  H   ILE A 566    -103.010  94.035   1.040  1.00  0.00           H  
ATOM   3873  HA  ILE A 566    -100.555  95.614   1.371  1.00  0.00           H  
ATOM   3874  HB  ILE A 566    -102.322  95.097  -1.057  1.00  0.00           H  
ATOM   3875 HG13 ILE A 566    -101.080  93.082  -0.084  1.00  0.00           H  
ATOM   3876 HG12 ILE A 566     -99.605  93.887  -0.505  1.00  0.00           H  
ATOM   3877 HG21 ILE A 566    -100.438  95.943  -2.450  1.00  0.00           H  
ATOM   3878 HG22 ILE A 566    -101.114  97.207  -1.464  1.00  0.00           H  
ATOM   3879 HG23 ILE A 566     -99.596  96.452  -0.988  1.00  0.00           H  
ATOM   3880 HD11 ILE A 566    -100.626  92.155  -2.186  1.00  0.00           H  
ATOM   3881 HD12 ILE A 566    -101.748  93.431  -2.636  1.00  0.00           H  
ATOM   3882 HD13 ILE A 566    -100.014  93.657  -2.855  1.00  0.00           H  
ATOM   3883  N   TYR A 567    -101.493  97.948   1.362  1.00 10.24           N  
ATOM   3884  CA  TYR A 567    -101.923  99.344   1.356  1.00  8.83           C  
ATOM   3885  C   TYR A 567    -101.074 100.092   0.327  1.00 10.02           C  
ATOM   3886  O   TYR A 567     -99.849 100.010   0.401  1.00 11.90           O  
ATOM   3887  CB  TYR A 567    -101.717  99.969   2.752  1.00 13.09           C  
ATOM   3888  CG  TYR A 567    -102.629  99.448   3.849  1.00 13.52           C  
ATOM   3889  CD1 TYR A 567    -102.427  98.160   4.385  1.00 15.39           C  
ATOM   3890  CD2 TYR A 567    -103.657 100.263   4.371  1.00 13.62           C  
ATOM   3891  CE1 TYR A 567    -103.261  97.677   5.409  1.00 17.02           C  
ATOM   3892  CE2 TYR A 567    -104.471  99.791   5.420  1.00 17.91           C  
ATOM   3893  CZ  TYR A 567    -104.276  98.495   5.935  1.00 14.79           C  
ATOM   3894  OH  TYR A 567    -105.076  98.026   6.934  1.00 19.15           O  
ATOM   3895  H   TYR A 567    -100.526  97.792   1.623  1.00  0.00           H  
ATOM   3896  HA  TYR A 567    -102.976  99.422   1.090  1.00  0.00           H  
ATOM   3897  HB3 TYR A 567    -101.870 101.048   2.685  1.00  0.00           H  
ATOM   3898  HB2 TYR A 567    -100.682  99.839   3.072  1.00  0.00           H  
ATOM   3899  HD1 TYR A 567    -101.628  97.536   4.014  1.00  0.00           H  
ATOM   3900  HD2 TYR A 567    -103.817 101.257   3.979  1.00  0.00           H  
ATOM   3901  HE1 TYR A 567    -103.108  96.682   5.796  1.00  0.00           H  
ATOM   3902  HE2 TYR A 567    -105.249 100.418   5.829  1.00  0.00           H  
ATOM   3903  HH  TYR A 567    -104.836  97.141   7.221  1.00  0.00           H  
ATOM   3904  N   VAL A 568    -101.734 100.831  -0.577  1.00 10.46           N  
ATOM   3905  CA  VAL A 568    -101.095 101.748  -1.524  1.00 10.00           C  
ATOM   3906  C   VAL A 568    -101.409 103.193  -1.105  1.00 13.14           C  
ATOM   3907  O   VAL A 568    -102.532 103.461  -0.684  1.00 11.31           O  
ATOM   3908  CB  VAL A 568    -101.588 101.526  -2.981  1.00 13.35           C  
ATOM   3909  CG1 VAL A 568    -101.138 100.152  -3.506  1.00 12.46           C  
ATOM   3910  CG2 VAL A 568    -103.099 101.740  -3.202  1.00 13.30           C  
ATOM   3911  H   VAL A 568    -102.745 100.862  -0.551  1.00  0.00           H  
ATOM   3912  HA  VAL A 568    -100.016 101.607  -1.502  1.00  0.00           H  
ATOM   3913  HB  VAL A 568    -101.085 102.263  -3.610  1.00  0.00           H  
ATOM   3914 HG11 VAL A 568    -101.436 100.003  -4.544  1.00  0.00           H  
ATOM   3915 HG12 VAL A 568    -100.054 100.054  -3.461  1.00  0.00           H  
ATOM   3916 HG13 VAL A 568    -101.564  99.342  -2.916  1.00  0.00           H  
ATOM   3917 HG21 VAL A 568    -103.397 101.460  -4.211  1.00  0.00           H  
ATOM   3918 HG22 VAL A 568    -103.680 101.135  -2.510  1.00  0.00           H  
ATOM   3919 HG23 VAL A 568    -103.395 102.781  -3.070  1.00  0.00           H  
ATOM   3920  N   LEU A 569    -100.403 104.079  -1.191  1.00 12.24           N  
ATOM   3921  CA  LEU A 569    -100.475 105.454  -0.694  1.00 11.34           C  
ATOM   3922  C   LEU A 569    -100.146 106.427  -1.831  1.00 11.82           C  
ATOM   3923  O   LEU A 569     -99.002 106.463  -2.286  1.00 11.41           O  
ATOM   3924  CB  LEU A 569     -99.494 105.665   0.487  1.00 11.55           C  
ATOM   3925  CG  LEU A 569     -99.853 104.924   1.799  1.00 14.12           C  
ATOM   3926  CD1 LEU A 569     -99.508 103.419   1.765  1.00 15.90           C  
ATOM   3927  CD2 LEU A 569     -99.225 105.615   3.027  1.00 17.54           C  
ATOM   3928  H   LEU A 569     -99.510 103.786  -1.566  1.00  0.00           H  
ATOM   3929  HA  LEU A 569    -101.482 105.684  -0.341  1.00  0.00           H  
ATOM   3930  HB3 LEU A 569     -99.490 106.736   0.696  1.00  0.00           H  
ATOM   3931  HB2 LEU A 569     -98.470 105.426   0.193  1.00  0.00           H  
ATOM   3932  HG  LEU A 569    -100.932 105.012   1.927  1.00  0.00           H  
ATOM   3933 HD11 LEU A 569     -98.982 103.090   2.660  1.00  0.00           H  
ATOM   3934 HD12 LEU A 569    -100.416 102.820   1.700  1.00  0.00           H  
ATOM   3935 HD13 LEU A 569     -98.880 103.156   0.913  1.00  0.00           H  
ATOM   3936 HD21 LEU A 569     -99.919 105.612   3.868  1.00  0.00           H  
ATOM   3937 HD22 LEU A 569     -98.310 105.121   3.354  1.00  0.00           H  
ATOM   3938 HD23 LEU A 569     -98.968 106.657   2.835  1.00  0.00           H  
ATOM   3939  N   GLY A 570    -101.147 107.232  -2.224  1.00 12.88           N  
ATOM   3940  CA  GLY A 570    -101.030 108.329  -3.183  1.00 15.15           C  
ATOM   3941  C   GLY A 570    -100.519 107.894  -4.562  1.00 10.98           C  
ATOM   3942  O   GLY A 570    -100.825 106.802  -5.037  1.00 11.43           O  
ATOM   3943  H   GLY A 570    -102.052 107.126  -1.785  1.00  0.00           H  
ATOM   3944  HA3 GLY A 570    -100.371 109.097  -2.779  1.00  0.00           H  
ATOM   3945  HA2 GLY A 570    -102.016 108.777  -3.299  1.00  0.00           H  
ATOM   3946  N   GLY A 571     -99.766 108.794  -5.204  1.00 14.09           N  
ATOM   3947  CA  GLY A 571     -99.327 108.679  -6.588  1.00 10.64           C  
ATOM   3948  C   GLY A 571     -99.973 109.815  -7.389  1.00 15.09           C  
ATOM   3949  O   GLY A 571    -100.470 110.793  -6.830  1.00 16.02           O  
ATOM   3950  H   GLY A 571     -99.572 109.679  -4.750  1.00  0.00           H  
ATOM   3951  HA3 GLY A 571     -99.582 107.716  -7.033  1.00  0.00           H  
ATOM   3952  HA2 GLY A 571     -98.243 108.773  -6.629  1.00  0.00           H  
ATOM   3953  N   TYR A 572     -99.917 109.689  -8.719  1.00 10.95           N  
ATOM   3954  CA  TYR A 572    -100.453 110.645  -9.681  1.00 13.52           C  
ATOM   3955  C   TYR A 572    -101.268 109.863 -10.717  1.00 16.71           C  
ATOM   3956  O   TYR A 572    -100.736 108.911 -11.288  1.00 13.81           O  
ATOM   3957  CB  TYR A 572     -99.271 111.419 -10.304  1.00 14.89           C  
ATOM   3958  CG  TYR A 572     -99.647 112.465 -11.338  1.00 15.58           C  
ATOM   3959  CD1 TYR A 572    -100.294 113.649 -10.930  1.00 17.55           C  
ATOM   3960  CD2 TYR A 572     -99.344 112.269 -12.702  1.00 24.47           C  
ATOM   3961  CE1 TYR A 572    -100.648 114.628 -11.877  1.00 20.29           C  
ATOM   3962  CE2 TYR A 572     -99.684 113.255 -13.648  1.00 24.92           C  
ATOM   3963  CZ  TYR A 572    -100.341 114.432 -13.237  1.00 23.73           C  
ATOM   3964  OH  TYR A 572    -100.688 115.381 -14.154  1.00 28.28           O  
ATOM   3965  H   TYR A 572     -99.449 108.886  -9.117  1.00  0.00           H  
ATOM   3966  HA  TYR A 572    -101.117 111.354  -9.185  1.00  0.00           H  
ATOM   3967  HB3 TYR A 572     -98.565 110.718 -10.753  1.00  0.00           H  
ATOM   3968  HB2 TYR A 572     -98.717 111.927  -9.513  1.00  0.00           H  
ATOM   3969  HD1 TYR A 572    -100.518 113.809  -9.887  1.00  0.00           H  
ATOM   3970  HD2 TYR A 572     -98.849 111.365 -13.026  1.00  0.00           H  
ATOM   3971  HE1 TYR A 572    -101.151 115.528 -11.557  1.00  0.00           H  
ATOM   3972  HE2 TYR A 572     -99.447 113.099 -14.690  1.00  0.00           H  
ATOM   3973  HH  TYR A 572    -100.478 115.134 -15.057  1.00  0.00           H  
ATOM   3974  N   ASP A 573    -102.534 110.267 -10.923  1.00 16.21           N  
ATOM   3975  CA  ASP A 573    -103.493 109.577 -11.799  1.00 18.94           C  
ATOM   3976  C   ASP A 573    -103.450 110.062 -13.265  1.00 21.68           C  
ATOM   3977  O   ASP A 573    -104.112 109.450 -14.104  1.00 25.43           O  
ATOM   3978  CB  ASP A 573    -104.949 109.625 -11.248  1.00 21.50           C  
ATOM   3979  CG  ASP A 573    -105.546 111.006 -10.966  1.00 20.32           C  
ATOM   3980  OD1 ASP A 573    -104.940 112.008 -11.394  1.00 19.95           O  
ATOM   3981  OD2 ASP A 573    -106.634 111.034 -10.351  1.00 21.93           O1-
ATOM   3982  H   ASP A 573    -102.897 111.068 -10.422  1.00  0.00           H  
ATOM   3983  HA  ASP A 573    -103.214 108.523 -11.838  1.00  0.00           H  
ATOM   3984  HB3 ASP A 573    -104.953 109.111 -10.288  1.00  0.00           H  
ATOM   3985  HB2 ASP A 573    -105.620 109.082 -11.915  1.00  0.00           H  
ATOM   3986  N   GLY A 574    -102.697 111.140 -13.546  1.00 20.17           N  
ATOM   3987  CA  GLY A 574    -102.652 111.802 -14.851  1.00 25.56           C  
ATOM   3988  C   GLY A 574    -103.332 113.180 -14.819  1.00 26.82           C  
ATOM   3989  O   GLY A 574    -103.336 113.855 -15.848  1.00 25.48           O  
ATOM   3990  H   GLY A 574    -102.175 111.574 -12.798  1.00  0.00           H  
ATOM   3991  HA3 GLY A 574    -103.128 111.204 -15.629  1.00  0.00           H  
ATOM   3992  HA2 GLY A 574    -101.612 111.923 -15.151  1.00  0.00           H  
ATOM   3993  N   HIS A 575    -103.895 113.602 -13.672  1.00 22.61           N  
ATOM   3994  CA  HIS A 575    -104.646 114.850 -13.521  1.00 19.81           C  
ATOM   3995  C   HIS A 575    -104.438 115.497 -12.139  1.00 18.11           C  
ATOM   3996  O   HIS A 575    -104.392 116.724 -12.056  1.00 18.97           O  
ATOM   3997  CB  HIS A 575    -106.134 114.556 -13.814  1.00 17.15           C  
ATOM   3998  CG  HIS A 575    -107.074 115.730 -13.704  1.00 18.24           C  
ATOM   3999  ND1 HIS A 575    -107.881 115.946 -12.582  1.00 18.35           N  
ATOM   4000  CD2 HIS A 575    -107.305 116.735 -14.621  1.00 20.14           C  
ATOM   4001  CE1 HIS A 575    -108.556 117.054 -12.858  1.00 20.75           C  
ATOM   4002  NE2 HIS A 575    -108.255 117.565 -14.053  1.00 22.34           N  
ATOM   4003  H   HIS A 575    -103.903 112.985 -12.870  1.00  0.00           H  
ATOM   4004  HA  HIS A 575    -104.288 115.578 -14.252  1.00  0.00           H  
ATOM   4005  HB3 HIS A 575    -106.493 113.769 -13.149  1.00  0.00           H  
ATOM   4006  HB2 HIS A 575    -106.233 114.157 -14.824  1.00  0.00           H  
ATOM   4007  HD2 HIS A 575    -106.882 116.918 -15.597  1.00  0.00           H  
ATOM   4008  HE1 HIS A 575    -109.273 117.498 -12.183  1.00  0.00           H  
ATOM   4009  HE2 HIS A 575    -108.647 118.401 -14.463  1.00  0.00           H  
ATOM   4010  N   THR A 576    -104.338 114.670 -11.088  1.00 17.45           N  
ATOM   4011  CA  THR A 576    -104.307 115.068  -9.684  1.00 16.12           C  
ATOM   4012  C   THR A 576    -103.275 114.213  -8.928  1.00 14.11           C  
ATOM   4013  O   THR A 576    -103.216 112.998  -9.123  1.00 17.69           O  
ATOM   4014  CB  THR A 576    -105.708 114.834  -9.041  1.00 17.76           C  
ATOM   4015  OG1 THR A 576    -106.616 115.782  -9.566  1.00 31.89           O  
ATOM   4016  CG2 THR A 576    -105.795 114.919  -7.505  1.00 26.30           C  
ATOM   4017  H   THR A 576    -104.428 113.669 -11.239  1.00  0.00           H  
ATOM   4018  HA  THR A 576    -104.026 116.119  -9.591  1.00  0.00           H  
ATOM   4019  HB  THR A 576    -106.078 113.851  -9.341  1.00  0.00           H  
ATOM   4020  HG1 THR A 576    -106.706 115.630 -10.512  1.00  0.00           H  
ATOM   4021 HG21 THR A 576    -106.833 114.913  -7.171  1.00  0.00           H  
ATOM   4022 HG22 THR A 576    -105.313 114.066  -7.028  1.00  0.00           H  
ATOM   4023 HG23 THR A 576    -105.330 115.830  -7.128  1.00  0.00           H  
ATOM   4024  N   PHE A 577    -102.513 114.868  -8.035  1.00 13.26           N  
ATOM   4025  CA  PHE A 577    -101.684 114.211  -7.023  1.00 13.54           C  
ATOM   4026  C   PHE A 577    -102.596 113.688  -5.905  1.00 15.83           C  
ATOM   4027  O   PHE A 577    -103.246 114.484  -5.229  1.00 15.88           O  
ATOM   4028  CB  PHE A 577    -100.625 115.190  -6.484  1.00 14.46           C  
ATOM   4029  CG  PHE A 577     -99.553 115.557  -7.494  1.00 15.32           C  
ATOM   4030  CD1 PHE A 577     -99.745 116.641  -8.377  1.00 17.19           C  
ATOM   4031  CD2 PHE A 577     -98.440 114.711  -7.682  1.00 15.72           C  
ATOM   4032  CE1 PHE A 577     -98.812 116.901  -9.371  1.00 15.65           C  
ATOM   4033  CE2 PHE A 577     -97.521 114.986  -8.686  1.00 19.08           C  
ATOM   4034  CZ  PHE A 577     -97.703 116.079  -9.522  1.00 20.84           C  
ATOM   4035  H   PHE A 577    -102.614 115.867  -7.938  1.00  0.00           H  
ATOM   4036  HA  PHE A 577    -101.163 113.368  -7.479  1.00  0.00           H  
ATOM   4037  HB3 PHE A 577    -100.128 114.752  -5.617  1.00  0.00           H  
ATOM   4038  HB2 PHE A 577    -101.105 116.102  -6.125  1.00  0.00           H  
ATOM   4039  HD1 PHE A 577    -100.617 117.271  -8.283  1.00  0.00           H  
ATOM   4040  HD2 PHE A 577     -98.306 113.849  -7.046  1.00  0.00           H  
ATOM   4041  HE1 PHE A 577     -98.957 117.738 -10.039  1.00  0.00           H  
ATOM   4042  HE2 PHE A 577     -96.666 114.344  -8.830  1.00  0.00           H  
ATOM   4043  HZ  PHE A 577     -96.986 116.283 -10.304  1.00  0.00           H  
ATOM   4044  N   LEU A 578    -102.676 112.357  -5.796  1.00 14.44           N  
ATOM   4045  CA  LEU A 578    -103.659 111.638  -4.991  1.00 13.54           C  
ATOM   4046  C   LEU A 578    -103.314 111.677  -3.496  1.00 14.14           C  
ATOM   4047  O   LEU A 578    -102.169 111.412  -3.129  1.00 13.90           O  
ATOM   4048  CB  LEU A 578    -103.719 110.174  -5.483  1.00 12.64           C  
ATOM   4049  CG  LEU A 578    -104.166 109.997  -6.952  1.00 16.75           C  
ATOM   4050  CD1 LEU A 578    -103.941 108.544  -7.421  1.00 17.83           C  
ATOM   4051  CD2 LEU A 578    -105.613 110.478  -7.186  1.00 17.54           C  
ATOM   4052  H   LEU A 578    -102.076 111.779  -6.369  1.00  0.00           H  
ATOM   4053  HA  LEU A 578    -104.633 112.108  -5.138  1.00  0.00           H  
ATOM   4054  HB3 LEU A 578    -104.382 109.593  -4.839  1.00  0.00           H  
ATOM   4055  HB2 LEU A 578    -102.729 109.734  -5.367  1.00  0.00           H  
ATOM   4056  HG  LEU A 578    -103.519 110.611  -7.580  1.00  0.00           H  
ATOM   4057 HD11 LEU A 578    -103.293 108.521  -8.298  1.00  0.00           H  
ATOM   4058 HD12 LEU A 578    -103.465 107.933  -6.654  1.00  0.00           H  
ATOM   4059 HD13 LEU A 578    -104.867 108.039  -7.693  1.00  0.00           H  
ATOM   4060 HD21 LEU A 578    -106.198 109.784  -7.789  1.00  0.00           H  
ATOM   4061 HD22 LEU A 578    -106.154 110.621  -6.251  1.00  0.00           H  
ATOM   4062 HD23 LEU A 578    -105.616 111.433  -7.713  1.00  0.00           H  
ATOM   4063  N   ASP A 579    -104.336 111.952  -2.667  1.00 15.12           N  
ATOM   4064  CA  ASP A 579    -104.303 111.756  -1.213  1.00 13.48           C  
ATOM   4065  C   ASP A 579    -104.795 110.345  -0.832  1.00 13.30           C  
ATOM   4066  O   ASP A 579    -104.423 109.863   0.235  1.00 15.36           O  
ATOM   4067  CB  ASP A 579    -105.078 112.833  -0.406  1.00 16.16           C  
ATOM   4068  CG  ASP A 579    -106.493 113.200  -0.882  1.00 21.91           C  
ATOM   4069  OD1 ASP A 579    -107.038 112.501  -1.764  1.00 19.57           O  
ATOM   4070  OD2 ASP A 579    -107.039 114.162  -0.300  1.00 21.88           O1-
ATOM   4071  H   ASP A 579    -105.241 112.198  -3.045  1.00  0.00           H  
ATOM   4072  HA  ASP A 579    -103.267 111.816  -0.878  1.00  0.00           H  
ATOM   4073  HB3 ASP A 579    -104.484 113.747  -0.422  1.00  0.00           H  
ATOM   4074  HB2 ASP A 579    -105.149 112.520   0.636  1.00  0.00           H  
ATOM   4075  N   SER A 580    -105.612 109.726  -1.706  1.00 15.57           N  
ATOM   4076  CA  SER A 580    -106.248 108.415  -1.565  1.00 13.39           C  
ATOM   4077  C   SER A 580    -105.287 107.299  -1.122  1.00 15.19           C  
ATOM   4078  O   SER A 580    -104.239 107.108  -1.744  1.00 13.52           O  
ATOM   4079  CB  SER A 580    -106.939 108.065  -2.905  1.00 13.76           C  
ATOM   4080  OG  SER A 580    -107.420 106.734  -2.951  1.00 16.99           O  
ATOM   4081  H   SER A 580    -105.871 110.235  -2.539  1.00  0.00           H  
ATOM   4082  HA  SER A 580    -107.023 108.521  -0.803  1.00  0.00           H  
ATOM   4083  HB3 SER A 580    -106.242 108.191  -3.735  1.00  0.00           H  
ATOM   4084  HB2 SER A 580    -107.772 108.744  -3.091  1.00  0.00           H  
ATOM   4085  HG  SER A 580    -108.185 106.638  -2.369  1.00  0.00           H  
ATOM   4086  N   VAL A 581    -105.711 106.569  -0.080  1.00 12.71           N  
ATOM   4087  CA  VAL A 581    -105.071 105.352   0.390  1.00 13.31           C  
ATOM   4088  C   VAL A 581    -106.113 104.228   0.290  1.00 15.08           C  
ATOM   4089  O   VAL A 581    -107.098 104.242   1.033  1.00 16.52           O  
ATOM   4090  CB  VAL A 581    -104.583 105.470   1.864  1.00 12.80           C  
ATOM   4091  CG1 VAL A 581    -103.947 104.177   2.422  1.00 15.56           C  
ATOM   4092  CG2 VAL A 581    -103.612 106.650   2.050  1.00 12.32           C  
ATOM   4093  H   VAL A 581    -106.583 106.804   0.376  1.00  0.00           H  
ATOM   4094  HA  VAL A 581    -104.221 105.114  -0.243  1.00  0.00           H  
ATOM   4095  HB  VAL A 581    -105.449 105.681   2.488  1.00  0.00           H  
ATOM   4096 HG11 VAL A 581    -103.617 104.317   3.452  1.00  0.00           H  
ATOM   4097 HG12 VAL A 581    -104.641 103.337   2.426  1.00  0.00           H  
ATOM   4098 HG13 VAL A 581    -103.076 103.879   1.840  1.00  0.00           H  
ATOM   4099 HG21 VAL A 581    -103.209 106.680   3.062  1.00  0.00           H  
ATOM   4100 HG22 VAL A 581    -102.770 106.587   1.362  1.00  0.00           H  
ATOM   4101 HG23 VAL A 581    -104.111 107.603   1.876  1.00  0.00           H  
ATOM   4102  N   GLU A 582    -105.871 103.284  -0.633  1.00 12.67           N  
ATOM   4103  CA  GLU A 582    -106.669 102.067  -0.779  1.00 17.05           C  
ATOM   4104  C   GLU A 582    -105.979 100.903  -0.052  1.00 13.10           C  
ATOM   4105  O   GLU A 582    -104.756 100.908   0.099  1.00 13.70           O  
ATOM   4106  CB  GLU A 582    -106.849 101.705  -2.266  1.00 18.87           C  
ATOM   4107  CG  GLU A 582    -107.514 102.778  -3.142  1.00 20.54           C  
ATOM   4108  CD  GLU A 582    -107.599 102.320  -4.600  1.00 24.72           C  
ATOM   4109  OE1 GLU A 582    -108.059 101.178  -4.818  1.00 22.17           O  
ATOM   4110  OE2 GLU A 582    -107.214 103.112  -5.488  1.00 15.31           O1-
ATOM   4111  H   GLU A 582    -105.036 103.340  -1.199  1.00  0.00           H  
ATOM   4112  HA  GLU A 582    -107.657 102.221  -0.348  1.00  0.00           H  
ATOM   4113  HB3 GLU A 582    -107.474 100.812  -2.311  1.00  0.00           H  
ATOM   4114  HB2 GLU A 582    -105.892 101.425  -2.705  1.00  0.00           H  
ATOM   4115  HG3 GLU A 582    -106.966 103.717  -3.082  1.00  0.00           H  
ATOM   4116  HG2 GLU A 582    -108.522 102.982  -2.781  1.00  0.00           H  
ATOM   4117  N   CYS A 583    -106.789  99.911   0.341  1.00 12.53           N  
ATOM   4118  CA  CYS A 583    -106.370  98.687   1.012  1.00 13.31           C  
ATOM   4119  C   CYS A 583    -106.971  97.485   0.269  1.00 13.63           C  
ATOM   4120  O   CYS A 583    -108.190  97.421   0.117  1.00 15.10           O  
ATOM   4121  CB  CYS A 583    -106.789  98.710   2.493  1.00 17.45           C  
ATOM   4122  SG  CYS A 583    -106.330  97.194   3.380  1.00 20.15           S  
ATOM   4123  H   CYS A 583    -107.786 100.004   0.191  1.00  0.00           H  
ATOM   4124  HA  CYS A 583    -105.284  98.610   0.977  1.00  0.00           H  
ATOM   4125  HB3 CYS A 583    -107.869  98.827   2.570  1.00  0.00           H  
ATOM   4126  HB2 CYS A 583    -106.333  99.560   3.000  1.00  0.00           H  
ATOM   4127  HG  CYS A 583    -105.011  97.408   3.352  1.00  0.00           H  
ATOM   4128  N   TYR A 584    -106.100  96.549  -0.138  1.00 10.82           N  
ATOM   4129  CA  TYR A 584    -106.459  95.283  -0.766  1.00 12.21           C  
ATOM   4130  C   TYR A 584    -106.603  94.183   0.290  1.00 17.51           C  
ATOM   4131  O   TYR A 584    -105.659  93.936   1.042  1.00 14.57           O  
ATOM   4132  CB  TYR A 584    -105.371  94.896  -1.781  1.00 12.81           C  
ATOM   4133  CG  TYR A 584    -105.597  93.608  -2.553  1.00 12.14           C  
ATOM   4134  CD1 TYR A 584    -106.666  93.514  -3.468  1.00 11.92           C  
ATOM   4135  CD2 TYR A 584    -104.733  92.508  -2.371  1.00 12.10           C  
ATOM   4136  CE1 TYR A 584    -106.870  92.329  -4.198  1.00 13.39           C  
ATOM   4137  CE2 TYR A 584    -104.935  91.324  -3.105  1.00 13.37           C  
ATOM   4138  CZ  TYR A 584    -106.005  91.231  -4.016  1.00 14.54           C  
ATOM   4139  OH  TYR A 584    -106.203  90.076  -4.713  1.00 15.41           O  
ATOM   4140  H   TYR A 584    -105.114  96.678   0.054  1.00  0.00           H  
ATOM   4141  HA  TYR A 584    -107.395  95.409  -1.308  1.00  0.00           H  
ATOM   4142  HB3 TYR A 584    -104.415  94.831  -1.268  1.00  0.00           H  
ATOM   4143  HB2 TYR A 584    -105.262  95.690  -2.508  1.00  0.00           H  
ATOM   4144  HD1 TYR A 584    -107.331  94.353  -3.614  1.00  0.00           H  
ATOM   4145  HD2 TYR A 584    -103.913  92.566  -1.670  1.00  0.00           H  
ATOM   4146  HE1 TYR A 584    -107.692  92.271  -4.894  1.00  0.00           H  
ATOM   4147  HE2 TYR A 584    -104.272  90.485  -2.962  1.00  0.00           H  
ATOM   4148  HH  TYR A 584    -106.976  90.120  -5.292  1.00  0.00           H  
ATOM   4149  N   ASP A 585    -107.753  93.500   0.254  1.00 15.24           N  
ATOM   4150  CA  ASP A 585    -108.013  92.266   0.984  1.00 19.02           C  
ATOM   4151  C   ASP A 585    -107.829  91.111  -0.028  1.00 20.20           C  
ATOM   4152  O   ASP A 585    -108.617  91.041  -0.974  1.00 17.33           O  
ATOM   4153  CB  ASP A 585    -109.448  92.300   1.562  1.00 17.54           C  
ATOM   4154  CG  ASP A 585    -109.871  91.039   2.328  1.00 26.65           C  
ATOM   4155  OD1 ASP A 585    -108.981  90.265   2.743  1.00 28.84           O  
ATOM   4156  OD2 ASP A 585    -111.096  90.902   2.530  1.00 36.70           O1-
ATOM   4157  H   ASP A 585    -108.466  93.773  -0.411  1.00  0.00           H  
ATOM   4158  HA  ASP A 585    -107.329  92.198   1.827  1.00  0.00           H  
ATOM   4159  HB3 ASP A 585    -110.153  92.467   0.746  1.00  0.00           H  
ATOM   4160  HB2 ASP A 585    -109.535  93.148   2.243  1.00  0.00           H  
ATOM   4161  N   PRO A 586    -106.810  90.237   0.159  1.00 17.63           N  
ATOM   4162  CA  PRO A 586    -106.584  89.100  -0.752  1.00 16.93           C  
ATOM   4163  C   PRO A 586    -107.630  87.973  -0.652  1.00 20.25           C  
ATOM   4164  O   PRO A 586    -107.790  87.235  -1.624  1.00 21.86           O  
ATOM   4165  CB  PRO A 586    -105.183  88.606  -0.367  1.00 19.70           C  
ATOM   4166  CG  PRO A 586    -105.071  88.929   1.115  1.00 22.76           C  
ATOM   4167  CD  PRO A 586    -105.813  90.256   1.235  1.00 18.59           C  
ATOM   4168  HA  PRO A 586    -106.575  89.443  -1.788  1.00  0.00           H  
ATOM   4169  HB3 PRO A 586    -104.442  89.172  -0.931  1.00  0.00           H  
ATOM   4170  HB2 PRO A 586    -105.013  87.548  -0.575  1.00  0.00           H  
ATOM   4171  HG3 PRO A 586    -104.048  88.968   1.486  1.00  0.00           H  
ATOM   4172  HG2 PRO A 586    -105.598  88.167   1.691  1.00  0.00           H  
ATOM   4173  HD2 PRO A 586    -106.251  90.348   2.229  1.00  0.00           H  
ATOM   4174  HD3 PRO A 586    -105.134  91.094   1.074  1.00  0.00           H  
ATOM   4175  N   ASP A 587    -108.315  87.866   0.500  1.00 22.24           N  
ATOM   4176  CA  ASP A 587    -109.330  86.846   0.782  1.00 26.95           C  
ATOM   4177  C   ASP A 587    -110.622  87.055  -0.028  1.00 20.81           C  
ATOM   4178  O   ASP A 587    -111.189  86.071  -0.501  1.00 24.79           O  
ATOM   4179  CB  ASP A 587    -109.656  86.704   2.291  1.00 24.64           C  
ATOM   4180  CG  ASP A 587    -108.446  86.511   3.216  1.00 34.66           C  
ATOM   4181  OD1 ASP A 587    -107.372  86.105   2.718  1.00 31.50           O  
ATOM   4182  OD2 ASP A 587    -108.641  86.704   4.435  1.00 40.44           O1-
ATOM   4183  H   ASP A 587    -108.121  88.507   1.258  1.00  0.00           H  
ATOM   4184  HA  ASP A 587    -108.913  85.890   0.458  1.00  0.00           H  
ATOM   4185  HB3 ASP A 587    -110.331  85.860   2.440  1.00  0.00           H  
ATOM   4186  HB2 ASP A 587    -110.178  87.606   2.616  1.00  0.00           H  
ATOM   4187  N   SER A 588    -111.043  88.321  -0.189  1.00 19.01           N  
ATOM   4188  CA  SER A 588    -112.213  88.710  -0.980  1.00 19.20           C  
ATOM   4189  C   SER A 588    -111.867  89.141  -2.419  1.00 22.89           C  
ATOM   4190  O   SER A 588    -112.767  89.133  -3.258  1.00 20.02           O  
ATOM   4191  CB  SER A 588    -112.994  89.802  -0.219  1.00 20.19           C  
ATOM   4192  OG  SER A 588    -112.286  91.022  -0.133  1.00 24.72           O  
ATOM   4193  H   SER A 588    -110.529  89.073   0.248  1.00  0.00           H  
ATOM   4194  HA  SER A 588    -112.883  87.852  -1.067  1.00  0.00           H  
ATOM   4195  HB3 SER A 588    -113.236  89.463   0.789  1.00  0.00           H  
ATOM   4196  HB2 SER A 588    -113.946  89.997  -0.716  1.00  0.00           H  
ATOM   4197  HG  SER A 588    -111.818  91.033   0.712  1.00  0.00           H  
ATOM   4198  N   ASP A 589    -110.597  89.513  -2.676  1.00 20.13           N  
ATOM   4199  CA  ASP A 589    -110.079  90.061  -3.937  1.00 16.20           C  
ATOM   4200  C   ASP A 589    -110.770  91.407  -4.265  1.00 17.23           C  
ATOM   4201  O   ASP A 589    -111.421  91.534  -5.302  1.00 18.54           O  
ATOM   4202  CB  ASP A 589    -110.124  89.024  -5.099  1.00 17.21           C  
ATOM   4203  CG  ASP A 589    -109.382  89.429  -6.384  1.00 20.96           C  
ATOM   4204  OD1 ASP A 589    -108.470  90.279  -6.299  1.00 15.60           O  
ATOM   4205  OD2 ASP A 589    -109.693  88.826  -7.432  1.00 19.87           O1-
ATOM   4206  H   ASP A 589    -109.929  89.487  -1.919  1.00  0.00           H  
ATOM   4207  HA  ASP A 589    -109.033  90.291  -3.734  1.00  0.00           H  
ATOM   4208  HB3 ASP A 589    -111.164  88.833  -5.366  1.00  0.00           H  
ATOM   4209  HB2 ASP A 589    -109.699  88.081  -4.754  1.00  0.00           H  
ATOM   4210  N   THR A 590    -110.659  92.373  -3.337  1.00 14.73           N  
ATOM   4211  CA  THR A 590    -111.273  93.697  -3.459  1.00 15.74           C  
ATOM   4212  C   THR A 590    -110.349  94.776  -2.869  1.00 16.01           C  
ATOM   4213  O   THR A 590    -109.669  94.526  -1.873  1.00 18.82           O  
ATOM   4214  CB  THR A 590    -112.650  93.792  -2.729  1.00 22.11           C  
ATOM   4215  OG1 THR A 590    -112.549  93.753  -1.316  1.00 23.50           O  
ATOM   4216  CG2 THR A 590    -113.682  92.745  -3.172  1.00 17.16           C  
ATOM   4217  H   THR A 590    -110.124  92.205  -2.496  1.00  0.00           H  
ATOM   4218  HA  THR A 590    -111.418  93.935  -4.516  1.00  0.00           H  
ATOM   4219  HB  THR A 590    -113.076  94.768  -2.967  1.00  0.00           H  
ATOM   4220  HG1 THR A 590    -112.369  92.847  -1.044  1.00  0.00           H  
ATOM   4221 HG21 THR A 590    -114.654  92.937  -2.718  1.00  0.00           H  
ATOM   4222 HG22 THR A 590    -113.815  92.759  -4.254  1.00  0.00           H  
ATOM   4223 HG23 THR A 590    -113.382  91.738  -2.886  1.00  0.00           H  
ATOM   4224  N   TRP A 591    -110.397  95.968  -3.486  1.00 16.80           N  
ATOM   4225  CA  TRP A 591    -109.808  97.206  -2.977  1.00 14.22           C  
ATOM   4226  C   TRP A 591    -110.904  98.080  -2.350  1.00 19.16           C  
ATOM   4227  O   TRP A 591    -112.031  98.105  -2.850  1.00 20.09           O  
ATOM   4228  CB  TRP A 591    -109.117  97.972  -4.118  1.00 16.74           C  
ATOM   4229  CG  TRP A 591    -107.882  97.340  -4.683  1.00 14.25           C  
ATOM   4230  CD1 TRP A 591    -107.853  96.423  -5.675  1.00 14.16           C  
ATOM   4231  CD2 TRP A 591    -106.495  97.516  -4.261  1.00 13.83           C  
ATOM   4232  NE1 TRP A 591    -106.548  96.051  -5.920  1.00 13.90           N  
ATOM   4233  CE2 TRP A 591    -105.664  96.689  -5.078  1.00 13.29           C  
ATOM   4234  CE3 TRP A 591    -105.847  98.288  -3.268  1.00 14.04           C  
ATOM   4235  CZ2 TRP A 591    -104.266  96.640  -4.922  1.00 12.49           C  
ATOM   4236  CZ3 TRP A 591    -104.447  98.251  -3.105  1.00 11.43           C  
ATOM   4237  CH2 TRP A 591    -103.655  97.432  -3.934  1.00 10.25           C  
ATOM   4238  H   TRP A 591    -110.982  96.075  -4.301  1.00  0.00           H  
ATOM   4239  HA  TRP A 591    -109.060  96.984  -2.218  1.00  0.00           H  
ATOM   4240  HB3 TRP A 591    -108.820  98.955  -3.753  1.00  0.00           H  
ATOM   4241  HB2 TRP A 591    -109.818  98.157  -4.934  1.00  0.00           H  
ATOM   4242  HD1 TRP A 591    -108.725  96.056  -6.196  1.00  0.00           H  
ATOM   4243  HE1 TRP A 591    -106.314  95.383  -6.645  1.00  0.00           H  
ATOM   4244  HE3 TRP A 591    -106.439  98.904  -2.612  1.00  0.00           H  
ATOM   4245  HZ2 TRP A 591    -103.665  95.991  -5.540  1.00  0.00           H  
ATOM   4246  HZ3 TRP A 591    -103.982  98.838  -2.327  1.00  0.00           H  
ATOM   4247  HH2 TRP A 591    -102.585  97.394  -3.800  1.00  0.00           H  
ATOM   4248  N  ASER A 592    -110.540  98.802  -1.281  0.50 16.63           N  
ATOM   4249  N  BSER A 592    -110.528  98.674  -1.163  0.50 16.60           N  
ATOM   4250  CA ASER A 592    -111.432  99.693  -0.540  0.50 18.40           C  
ATOM   4251  CA BSER A 592    -111.394  99.678  -0.566  0.50 18.42           C  
ATOM   4252  C  ASER A 592    -110.650 100.896  -0.005  0.50 18.36           C  
ATOM   4253  C  BSER A 592    -110.565 100.884  -0.156  0.50 18.37           C  
ATOM   4254  O  ASER A 592    -109.545 100.711   0.501  0.50 19.06           O  
ATOM   4255  O  BSER A 592    -109.365 100.775   0.102  0.50 19.02           O  
ATOM   4256  CB ASER A 592    -112.084  98.918   0.626  0.50 20.85           C  
ATOM   4257  CB BSER A 592    -112.151  99.127   0.644  0.50 21.40           C  
ATOM   4258  OG ASER A 592    -113.193  98.172   0.168  0.50 19.09           O  
ATOM   4259  OG BSER A 592    -111.273  98.910   1.726  0.50 16.58           O  
ATOM   4260  H  ASER A 592    -109.600  98.717  -0.917  0.50  0.00           H  
ATOM   4261  H  BSER A 592    -109.631  98.484  -0.740  0.50  0.00           H  
ATOM   4262  HA ASER A 592    -112.209 100.081  -1.199  0.50  0.00           H  
ATOM   4263  HA BSER A 592    -112.121  99.996  -1.313  0.50  0.00           H  
ATOM   4264  HB3ASER A 592    -112.454  99.604   1.389  0.50  0.00           H  
ATOM   4265  HB3BSER A 592    -112.633  98.187   0.374  0.50  0.00           H  
ATOM   4266  HB2ASER A 592    -111.368  98.256   1.117  0.50  0.00           H  
ATOM   4267  HB2BSER A 592    -112.925  99.835   0.941  0.50  0.00           H  
ATOM   4268  HG ASER A 592    -112.874  97.471  -0.406  0.50  0.00           H  
ATOM   4269  HG BSER A 592    -111.766  98.565   2.474  0.50  0.00           H  
ATOM   4270  N   GLU A 593    -111.263 102.093  -0.068  1.00 17.19           N  
ATOM   4271  CA  GLU A 593    -110.772 103.315   0.578  1.00 18.04           C  
ATOM   4272  C   GLU A 593    -110.785 103.150   2.108  1.00 25.04           C  
ATOM   4273  O   GLU A 593    -111.835 102.820   2.662  1.00 30.11           O  
ATOM   4274  CB  GLU A 593    -111.669 104.516   0.191  1.00 27.35           C  
ATOM   4275  CG  GLU A 593    -111.804 104.814  -1.317  1.00 33.22           C  
ATOM   4276  CD  GLU A 593    -110.513 105.231  -2.026  1.00 33.90           C  
ATOM   4277  OE1 GLU A 593    -109.599 105.750  -1.349  1.00 31.47           O  
ATOM   4278  OE2 GLU A 593    -110.482 105.048  -3.262  1.00 36.85           O1-
ATOM   4279  H   GLU A 593    -112.173 102.165  -0.497  1.00  0.00           H  
ATOM   4280  HA  GLU A 593    -109.750 103.499   0.242  1.00  0.00           H  
ATOM   4281  HB3 GLU A 593    -111.304 105.414   0.694  1.00  0.00           H  
ATOM   4282  HB2 GLU A 593    -112.674 104.358   0.585  1.00  0.00           H  
ATOM   4283  HG3 GLU A 593    -112.524 105.620  -1.457  1.00  0.00           H  
ATOM   4284  HG2 GLU A 593    -112.221 103.946  -1.822  1.00  0.00           H  
ATOM   4285  N   VAL A 594    -109.630 103.380   2.751  1.00 20.54           N  
ATOM   4286  CA  VAL A 594    -109.465 103.265   4.205  1.00 24.40           C  
ATOM   4287  C   VAL A 594    -109.102 104.601   4.875  1.00 26.08           C  
ATOM   4288  O   VAL A 594    -109.415 104.765   6.054  1.00 27.43           O  
ATOM   4289  CB  VAL A 594    -108.383 102.219   4.587  1.00 21.86           C  
ATOM   4290  CG1 VAL A 594    -108.901 100.792   4.362  1.00 31.33           C  
ATOM   4291  CG2 VAL A 594    -107.022 102.431   3.894  1.00 26.37           C  
ATOM   4292  H   VAL A 594    -108.806 103.631   2.222  1.00  0.00           H  
ATOM   4293  HA  VAL A 594    -110.404 102.952   4.665  1.00  0.00           H  
ATOM   4294  HB  VAL A 594    -108.197 102.302   5.659  1.00  0.00           H  
ATOM   4295 HG11 VAL A 594    -108.165 100.053   4.681  1.00  0.00           H  
ATOM   4296 HG12 VAL A 594    -109.811 100.610   4.934  1.00  0.00           H  
ATOM   4297 HG13 VAL A 594    -109.131 100.615   3.312  1.00  0.00           H  
ATOM   4298 HG21 VAL A 594    -106.285 101.724   4.265  1.00  0.00           H  
ATOM   4299 HG22 VAL A 594    -107.095 102.277   2.818  1.00  0.00           H  
ATOM   4300 HG23 VAL A 594    -106.621 103.428   4.066  1.00  0.00           H  
ATOM   4301  N   THR A 595    -108.491 105.533   4.126  1.00 18.74           N  
ATOM   4302  CA  THR A 595    -108.145 106.870   4.603  1.00 21.03           C  
ATOM   4303  C   THR A 595    -107.705 107.755   3.416  1.00 23.34           C  
ATOM   4304  O   THR A 595    -107.543 107.265   2.297  1.00 20.31           O  
ATOM   4305  CB  THR A 595    -107.029 106.836   5.704  1.00 21.69           C  
ATOM   4306  OG1 THR A 595    -106.913 108.081   6.368  1.00 22.34           O  
ATOM   4307  CG2 THR A 595    -105.621 106.461   5.204  1.00 26.61           C  
ATOM   4308  H   THR A 595    -108.271 105.345   3.158  1.00  0.00           H  
ATOM   4309  HA  THR A 595    -109.049 107.318   5.020  1.00  0.00           H  
ATOM   4310  HB  THR A 595    -107.308 106.123   6.477  1.00  0.00           H  
ATOM   4311  HG1 THR A 595    -107.702 108.217   6.900  1.00  0.00           H  
ATOM   4312 HG21 THR A 595    -104.895 106.470   6.014  1.00  0.00           H  
ATOM   4313 HG22 THR A 595    -105.613 105.458   4.781  1.00  0.00           H  
ATOM   4314 HG23 THR A 595    -105.249 107.155   4.451  1.00  0.00           H  
ATOM   4315  N   ARG A 596    -107.499 109.044   3.706  1.00 21.19           N  
ATOM   4316  CA  ARG A 596    -106.791 109.998   2.862  1.00 15.65           C  
ATOM   4317  C   ARG A 596    -105.598 110.527   3.669  1.00 15.57           C  
ATOM   4318  O   ARG A 596    -105.737 110.772   4.869  1.00 17.34           O  
ATOM   4319  CB  ARG A 596    -107.733 111.166   2.504  1.00 18.24           C  
ATOM   4320  CG  ARG A 596    -108.906 110.782   1.583  1.00 29.53           C  
ATOM   4321  CD  ARG A 596    -109.997 111.862   1.517  1.00 36.10           C  
ATOM   4322  NE  ARG A 596    -109.453 113.164   1.105  1.00 39.17           N  
ATOM   4323  CZ  ARG A 596    -110.027 114.364   1.280  1.00 40.52           C  
ATOM   4324  NH1 ARG A 596    -111.207 114.499   1.902  1.00 39.80           N  
ATOM   4325  NH2 ARG A 596    -109.390 115.446   0.819  1.00 35.20           N1+
ATOM   4326  H   ARG A 596    -107.639 109.350   4.659  1.00  0.00           H  
ATOM   4327  HA  ARG A 596    -106.430 109.523   1.949  1.00  0.00           H  
ATOM   4328  HB3 ARG A 596    -107.158 111.957   2.021  1.00  0.00           H  
ATOM   4329  HB2 ARG A 596    -108.126 111.601   3.425  1.00  0.00           H  
ATOM   4330  HG3 ARG A 596    -109.386 109.905   2.017  1.00  0.00           H  
ATOM   4331  HG2 ARG A 596    -108.575 110.475   0.590  1.00  0.00           H  
ATOM   4332  HD3 ARG A 596    -110.533 111.914   2.465  1.00  0.00           H  
ATOM   4333  HD2 ARG A 596    -110.728 111.596   0.753  1.00  0.00           H  
ATOM   4334  HE  ARG A 596    -108.585 113.143   0.579  1.00  0.00           H  
ATOM   4335 HH12 ARG A 596    -111.623 115.411   2.025  1.00  0.00           H  
ATOM   4336 HH11 ARG A 596    -111.687 113.682   2.250  1.00  0.00           H  
ATOM   4337 HH22 ARG A 596    -109.775 116.373   0.925  1.00  0.00           H  
ATOM   4338 HH21 ARG A 596    -108.496 115.320   0.352  1.00  0.00           H  
ATOM   4339  N   MET A 597    -104.470 110.758   2.981  1.00 19.69           N  
ATOM   4340  CA  MET A 597    -103.333 111.527   3.492  1.00 16.32           C  
ATOM   4341  C   MET A 597    -103.715 113.002   3.718  1.00 16.57           C  
ATOM   4342  O   MET A 597    -104.657 113.496   3.094  1.00 17.69           O  
ATOM   4343  CB  MET A 597    -102.152 111.425   2.504  1.00 20.71           C  
ATOM   4344  CG  MET A 597    -101.613 109.997   2.324  1.00 17.11           C  
ATOM   4345  SD  MET A 597    -100.071 109.870   1.381  1.00 21.55           S  
ATOM   4346  CE  MET A 597    -100.665 110.370  -0.252  1.00 15.06           C  
ATOM   4347  H   MET A 597    -104.435 110.516   1.998  1.00  0.00           H  
ATOM   4348  HA  MET A 597    -103.031 111.103   4.452  1.00  0.00           H  
ATOM   4349  HB3 MET A 597    -101.333 112.064   2.837  1.00  0.00           H  
ATOM   4350  HB2 MET A 597    -102.464 111.819   1.536  1.00  0.00           H  
ATOM   4351  HG3 MET A 597    -102.358 109.361   1.846  1.00  0.00           H  
ATOM   4352  HG2 MET A 597    -101.423 109.561   3.301  1.00  0.00           H  
ATOM   4353  HE1 MET A 597     -99.855 110.287  -0.974  1.00  0.00           H  
ATOM   4354  HE2 MET A 597    -101.491 109.735  -0.572  1.00  0.00           H  
ATOM   4355  HE3 MET A 597    -101.005 111.405  -0.241  1.00  0.00           H  
ATOM   4356  N   THR A 598    -102.956 113.684   4.591  1.00 15.70           N  
ATOM   4357  CA  THR A 598    -103.154 115.096   4.950  1.00 12.42           C  
ATOM   4358  C   THR A 598    -103.018 116.081   3.762  1.00 19.54           C  
ATOM   4359  O   THR A 598    -103.604 117.162   3.810  1.00 16.37           O  
ATOM   4360  CB  THR A 598    -102.172 115.529   6.074  1.00 13.39           C  
ATOM   4361  OG1 THR A 598    -100.866 115.793   5.592  1.00 16.47           O  
ATOM   4362  CG2 THR A 598    -102.110 114.558   7.266  1.00 17.87           C  
ATOM   4363  H   THR A 598    -102.188 113.220   5.054  1.00  0.00           H  
ATOM   4364  HA  THR A 598    -104.172 115.190   5.334  1.00  0.00           H  
ATOM   4365  HB  THR A 598    -102.534 116.481   6.467  1.00  0.00           H  
ATOM   4366  HG1 THR A 598    -100.232 115.635   6.305  1.00  0.00           H  
ATOM   4367 HG21 THR A 598    -101.501 114.966   8.073  1.00  0.00           H  
ATOM   4368 HG22 THR A 598    -103.106 114.371   7.671  1.00  0.00           H  
ATOM   4369 HG23 THR A 598    -101.678 113.596   6.986  1.00  0.00           H  
ATOM   4370  N   SER A 599    -102.293 115.663   2.712  1.00 14.25           N  
ATOM   4371  CA  SER A 599    -102.179 116.340   1.426  1.00 14.87           C  
ATOM   4372  C   SER A 599    -101.851 115.307   0.338  1.00 12.41           C  
ATOM   4373  O   SER A 599    -101.270 114.259   0.631  1.00 15.70           O  
ATOM   4374  CB  SER A 599    -101.155 117.497   1.513  1.00 13.95           C  
ATOM   4375  OG  SER A 599     -99.814 117.049   1.593  1.00 15.50           O  
ATOM   4376  H   SER A 599    -101.853 114.754   2.755  1.00  0.00           H  
ATOM   4377  HA  SER A 599    -103.157 116.763   1.189  1.00  0.00           H  
ATOM   4378  HB3 SER A 599    -101.366 118.144   2.364  1.00  0.00           H  
ATOM   4379  HB2 SER A 599    -101.240 118.124   0.625  1.00  0.00           H  
ATOM   4380  HG  SER A 599     -99.245 117.822   1.636  1.00  0.00           H  
ATOM   4381  N   GLY A 600    -102.229 115.636  -0.907  1.00 14.57           N  
ATOM   4382  CA  GLY A 600    -101.982 114.800  -2.078  1.00 12.75           C  
ATOM   4383  C   GLY A 600    -100.508 114.884  -2.485  1.00 12.96           C  
ATOM   4384  O   GLY A 600     -99.917 115.964  -2.448  1.00 13.58           O  
ATOM   4385  H   GLY A 600    -102.695 116.517  -1.069  1.00  0.00           H  
ATOM   4386  HA3 GLY A 600    -102.607 115.157  -2.892  1.00  0.00           H  
ATOM   4387  HA2 GLY A 600    -102.265 113.772  -1.863  1.00  0.00           H  
ATOM   4388  N   ARG A 601     -99.925 113.739  -2.878  1.00 11.34           N  
ATOM   4389  CA  ARG A 601     -98.499 113.607  -3.184  1.00 12.15           C  
ATOM   4390  C   ARG A 601     -98.213 112.303  -3.949  1.00 13.25           C  
ATOM   4391  O   ARG A 601     -99.030 111.382  -3.935  1.00 12.88           O  
ATOM   4392  CB  ARG A 601     -97.657 113.709  -1.880  1.00 11.25           C  
ATOM   4393  CG  ARG A 601     -97.896 112.569  -0.870  1.00 12.08           C  
ATOM   4394  CD  ARG A 601     -97.296 112.807   0.524  1.00 14.65           C  
ATOM   4395  NE  ARG A 601     -98.087 113.775   1.299  1.00 17.00           N  
ATOM   4396  CZ  ARG A 601     -98.291 113.743   2.628  1.00 11.76           C  
ATOM   4397  NH1 ARG A 601     -97.767 112.784   3.403  1.00 12.46           N  
ATOM   4398  NH2 ARG A 601     -99.044 114.686   3.203  1.00 12.71           N1+
ATOM   4399  H   ARG A 601    -100.466 112.885  -2.921  1.00  0.00           H  
ATOM   4400  HA  ARG A 601     -98.235 114.432  -3.846  1.00  0.00           H  
ATOM   4401  HB3 ARG A 601     -97.850 114.667  -1.398  1.00  0.00           H  
ATOM   4402  HB2 ARG A 601     -96.597 113.726  -2.137  1.00  0.00           H  
ATOM   4403  HG3 ARG A 601     -97.612 111.590  -1.257  1.00  0.00           H  
ATOM   4404  HG2 ARG A 601     -98.974 112.525  -0.723  1.00  0.00           H  
ATOM   4405  HD3 ARG A 601     -96.308 113.258   0.430  1.00  0.00           H  
ATOM   4406  HD2 ARG A 601     -97.156 111.856   1.038  1.00  0.00           H  
ATOM   4407  HE  ARG A 601     -98.503 114.532   0.774  1.00  0.00           H  
ATOM   4408 HH12 ARG A 601     -97.981 112.788   4.397  1.00  0.00           H  
ATOM   4409 HH11 ARG A 601     -97.200 112.050   3.007  1.00  0.00           H  
ATOM   4410 HH22 ARG A 601     -99.218 114.653   4.202  1.00  0.00           H  
ATOM   4411 HH21 ARG A 601     -99.442 115.440   2.654  1.00  0.00           H  
ATOM   4412  N   SER A 602     -97.023 112.255  -4.568  1.00 12.29           N  
ATOM   4413  CA  SER A 602     -96.471 111.102  -5.284  1.00 11.26           C  
ATOM   4414  C   SER A 602     -94.975 110.942  -4.956  1.00 10.98           C  
ATOM   4415  O   SER A 602     -94.353 111.887  -4.479  1.00 12.46           O  
ATOM   4416  CB  SER A 602     -96.721 111.293  -6.797  1.00 11.76           C  
ATOM   4417  OG  SER A 602     -95.872 112.265  -7.376  1.00 16.00           O  
ATOM   4418  H   SER A 602     -96.416 113.062  -4.522  1.00  0.00           H  
ATOM   4419  HA  SER A 602     -96.979 110.194  -4.952  1.00  0.00           H  
ATOM   4420  HB3 SER A 602     -97.757 111.573  -6.986  1.00  0.00           H  
ATOM   4421  HB2 SER A 602     -96.557 110.352  -7.321  1.00  0.00           H  
ATOM   4422  HG  SER A 602     -96.109 113.126  -7.022  1.00  0.00           H  
ATOM   4423  N   GLY A 603     -94.407 109.763  -5.249  1.00  8.16           N  
ATOM   4424  CA  GLY A 603     -92.971 109.491  -5.128  1.00 11.35           C  
ATOM   4425  C   GLY A 603     -92.513 109.285  -3.675  1.00 11.44           C  
ATOM   4426  O   GLY A 603     -91.329 109.461  -3.396  1.00 10.32           O  
ATOM   4427  H   GLY A 603     -94.975 109.017  -5.635  1.00  0.00           H  
ATOM   4428  HA3 GLY A 603     -92.397 110.300  -5.582  1.00  0.00           H  
ATOM   4429  HA2 GLY A 603     -92.742 108.587  -5.692  1.00  0.00           H  
ATOM   4430  N   VAL A 604     -93.433 108.946  -2.757  1.00 11.20           N  
ATOM   4431  CA  VAL A 604     -93.160 108.676  -1.344  1.00 10.21           C  
ATOM   4432  C   VAL A 604     -92.468 107.312  -1.121  1.00 10.68           C  
ATOM   4433  O   VAL A 604     -92.702 106.371  -1.880  1.00 11.84           O  
ATOM   4434  CB  VAL A 604     -94.482 108.678  -0.523  1.00  9.63           C  
ATOM   4435  CG1 VAL A 604     -95.098 110.079  -0.434  1.00 11.66           C  
ATOM   4436  CG2 VAL A 604     -95.545 107.669  -1.000  1.00 13.60           C  
ATOM   4437  H   VAL A 604     -94.391 108.820  -3.048  1.00  0.00           H  
ATOM   4438  HA  VAL A 604     -92.509 109.465  -0.962  1.00  0.00           H  
ATOM   4439  HB  VAL A 604     -94.229 108.396   0.500  1.00  0.00           H  
ATOM   4440 HG11 VAL A 604     -96.031 110.055   0.127  1.00  0.00           H  
ATOM   4441 HG12 VAL A 604     -94.426 110.759   0.084  1.00  0.00           H  
ATOM   4442 HG13 VAL A 604     -95.311 110.495  -1.419  1.00  0.00           H  
ATOM   4443 HG21 VAL A 604     -96.417 107.677  -0.346  1.00  0.00           H  
ATOM   4444 HG22 VAL A 604     -95.890 107.889  -2.010  1.00  0.00           H  
ATOM   4445 HG23 VAL A 604     -95.153 106.657  -0.998  1.00  0.00           H  
ATOM   4446  N   GLY A 605     -91.662 107.233  -0.049  1.00 10.87           N  
ATOM   4447  CA  GLY A 605     -91.116 105.981   0.474  1.00 10.27           C  
ATOM   4448  C   GLY A 605     -92.000 105.562   1.653  1.00 11.41           C  
ATOM   4449  O   GLY A 605     -92.342 106.405   2.481  1.00 13.80           O  
ATOM   4450  H   GLY A 605     -91.526 108.056   0.524  1.00  0.00           H  
ATOM   4451  HA3 GLY A 605     -90.103 106.157   0.834  1.00  0.00           H  
ATOM   4452  HA2 GLY A 605     -91.065 105.199  -0.285  1.00  0.00           H  
ATOM   4453  N   VAL A 606     -92.363 104.270   1.734  1.00 10.40           N  
ATOM   4454  CA  VAL A 606     -93.309 103.747   2.727  1.00 11.42           C  
ATOM   4455  C   VAL A 606     -92.773 102.440   3.346  1.00 14.21           C  
ATOM   4456  O   VAL A 606     -92.198 101.619   2.630  1.00 15.61           O  
ATOM   4457  CB  VAL A 606     -94.707 103.474   2.081  1.00 11.14           C  
ATOM   4458  CG1 VAL A 606     -95.767 102.866   3.021  1.00 16.42           C  
ATOM   4459  CG2 VAL A 606     -95.308 104.746   1.460  1.00 13.56           C  
ATOM   4460  H   VAL A 606     -92.037 103.606   1.047  1.00  0.00           H  
ATOM   4461  HA  VAL A 606     -93.424 104.467   3.533  1.00  0.00           H  
ATOM   4462  HB  VAL A 606     -94.560 102.759   1.270  1.00  0.00           H  
ATOM   4463 HG11 VAL A 606     -96.654 102.577   2.458  1.00  0.00           H  
ATOM   4464 HG12 VAL A 606     -95.422 101.974   3.535  1.00  0.00           H  
ATOM   4465 HG13 VAL A 606     -96.086 103.578   3.780  1.00  0.00           H  
ATOM   4466 HG21 VAL A 606     -96.312 104.562   1.079  1.00  0.00           H  
ATOM   4467 HG22 VAL A 606     -95.378 105.551   2.192  1.00  0.00           H  
ATOM   4468 HG23 VAL A 606     -94.705 105.104   0.627  1.00  0.00           H  
ATOM   4469  N   ALA A 607     -93.004 102.271   4.660  1.00 12.62           N  
ATOM   4470  CA  ALA A 607     -92.672 101.075   5.441  1.00 12.22           C  
ATOM   4471  C   ALA A 607     -93.451 101.057   6.768  1.00 11.44           C  
ATOM   4472  O   ALA A 607     -94.082 102.056   7.115  1.00 13.61           O  
ATOM   4473  CB  ALA A 607     -91.154 101.005   5.678  1.00 14.23           C  
ATOM   4474  H   ALA A 607     -93.500 102.991   5.169  1.00  0.00           H  
ATOM   4475  HA  ALA A 607     -92.984 100.198   4.871  1.00  0.00           H  
ATOM   4476  HB1 ALA A 607     -90.878 100.121   6.252  1.00  0.00           H  
ATOM   4477  HB2 ALA A 607     -90.618 100.949   4.734  1.00  0.00           H  
ATOM   4478  HB3 ALA A 607     -90.793 101.883   6.214  1.00  0.00           H  
ATOM   4479  N   VAL A 608     -93.406  99.915   7.481  1.00 13.26           N  
ATOM   4480  CA  VAL A 608     -94.152  99.691   8.725  1.00 16.22           C  
ATOM   4481  C   VAL A 608     -93.207  99.374   9.899  1.00 15.02           C  
ATOM   4482  O   VAL A 608     -92.352  98.496   9.776  1.00 15.36           O  
ATOM   4483  CB  VAL A 608     -95.180  98.526   8.572  1.00 16.34           C  
ATOM   4484  CG1 VAL A 608     -95.866  98.074   9.879  1.00 18.26           C  
ATOM   4485  CG2 VAL A 608     -96.281  98.894   7.568  1.00 16.20           C  
ATOM   4486  H   VAL A 608     -92.857  99.136   7.148  1.00  0.00           H  
ATOM   4487  HA  VAL A 608     -94.697 100.595   8.976  1.00  0.00           H  
ATOM   4488  HB  VAL A 608     -94.651  97.662   8.166  1.00  0.00           H  
ATOM   4489 HG11 VAL A 608     -96.603  97.294   9.686  1.00  0.00           H  
ATOM   4490 HG12 VAL A 608     -95.164  97.668  10.603  1.00  0.00           H  
ATOM   4491 HG13 VAL A 608     -96.386  98.904  10.357  1.00  0.00           H  
ATOM   4492 HG21 VAL A 608     -96.945  98.050   7.376  1.00  0.00           H  
ATOM   4493 HG22 VAL A 608     -96.886  99.712   7.953  1.00  0.00           H  
ATOM   4494 HG23 VAL A 608     -95.868  99.206   6.613  1.00  0.00           H  
ATOM   4495  N   THR A 609     -93.439 100.055  11.034  1.00 15.85           N  
ATOM   4496  CA  THR A 609     -92.777  99.824  12.321  1.00 18.16           C  
ATOM   4497  C   THR A 609     -93.662 100.354  13.477  1.00 15.93           C  
ATOM   4498  O   THR A 609     -94.757 100.850  13.217  1.00 17.91           O  
ATOM   4499  CB  THR A 609     -91.337 100.429  12.360  1.00 22.88           C  
ATOM   4500  OG1 THR A 609     -90.641 100.028  13.523  1.00 23.44           O  
ATOM   4501  CG2 THR A 609     -91.257 101.963  12.282  1.00 22.05           C  
ATOM   4502  H   THR A 609     -94.184 100.739  11.054  1.00  0.00           H  
ATOM   4503  HA  THR A 609     -92.704  98.745  12.465  1.00  0.00           H  
ATOM   4504  HB  THR A 609     -90.773 100.025  11.525  1.00  0.00           H  
ATOM   4505  HG1 THR A 609     -89.836 100.552  13.601  1.00  0.00           H  
ATOM   4506 HG21 THR A 609     -90.219 102.300  12.277  1.00  0.00           H  
ATOM   4507 HG22 THR A 609     -91.718 102.332  11.366  1.00  0.00           H  
ATOM   4508 HG23 THR A 609     -91.751 102.444  13.128  1.00  0.00           H  
ATOM   4509  N   MET A 610     -93.187 100.215  14.728  1.00 20.92           N  
ATOM   4510  CA  MET A 610     -93.826 100.617  15.989  1.00 22.26           C  
ATOM   4511  C   MET A 610     -94.331 102.075  16.028  1.00 26.97           C  
ATOM   4512  O   MET A 610     -93.791 102.932  15.327  1.00 24.45           O  
ATOM   4513  CB  MET A 610     -92.822 100.360  17.140  1.00 24.74           C  
ATOM   4514  CG  MET A 610     -91.599 101.303  17.179  1.00 31.40           C  
ATOM   4515  SD  MET A 610     -90.439 101.023  18.545  1.00 40.69           S  
ATOM   4516  CE  MET A 610     -89.667  99.473  18.017  1.00 37.02           C  
ATOM   4517  H   MET A 610     -92.260  99.822  14.827  1.00  0.00           H  
ATOM   4518  HA  MET A 610     -94.679  99.952  16.124  1.00  0.00           H  
ATOM   4519  HB3 MET A 610     -92.475  99.331  17.086  1.00  0.00           H  
ATOM   4520  HB2 MET A 610     -93.348 100.437  18.093  1.00  0.00           H  
ATOM   4521  HG3 MET A 610     -91.927 102.337  17.276  1.00  0.00           H  
ATOM   4522  HG2 MET A 610     -91.046 101.242  16.242  1.00  0.00           H  
ATOM   4523  HE1 MET A 610     -88.835  99.228  18.677  1.00  0.00           H  
ATOM   4524  HE2 MET A 610     -90.384  98.654  18.051  1.00  0.00           H  
ATOM   4525  HE3 MET A 610     -89.285  99.565  17.000  1.00  0.00           H  
ATOM   4526  N   GLU A 611     -95.310 102.333  16.913  1.00 19.68           N  
ATOM   4527  CA  GLU A 611     -95.785 103.676  17.265  1.00 21.33           C  
ATOM   4528  C   GLU A 611     -94.675 104.526  17.931  1.00 19.05           C  
ATOM   4529  O   GLU A 611     -93.931 103.992  18.756  1.00 24.96           O  
ATOM   4530  CB  GLU A 611     -96.997 103.560  18.210  1.00 22.72           C  
ATOM   4531  CG  GLU A 611     -98.296 103.169  17.482  1.00 28.96           C  
ATOM   4532  CD  GLU A 611     -99.507 103.061  18.406  1.00 34.78           C  
ATOM   4533  OE1 GLU A 611    -100.137 101.981  18.397  1.00 35.25           O  
ATOM   4534  OE2 GLU A 611     -99.792 104.062  19.097  1.00 31.83           O1-
ATOM   4535  H   GLU A 611     -95.720 101.572  17.435  1.00  0.00           H  
ATOM   4536  HA  GLU A 611     -96.111 104.128  16.332  1.00  0.00           H  
ATOM   4537  HB3 GLU A 611     -97.154 104.507  18.730  1.00  0.00           H  
ATOM   4538  HB2 GLU A 611     -96.777 102.829  18.985  1.00  0.00           H  
ATOM   4539  HG3 GLU A 611     -98.168 102.240  16.930  1.00  0.00           H  
ATOM   4540  HG2 GLU A 611     -98.532 103.939  16.753  1.00  0.00           H  
ATOM   4541  N   PRO A 612     -94.573 105.821  17.552  1.00 18.37           N  
ATOM   4542  CA  PRO A 612     -93.529 106.719  18.063  1.00 24.60           C  
ATOM   4543  C   PRO A 612     -93.832 107.273  19.467  1.00 29.67           C  
ATOM   4544  O   PRO A 612     -94.989 107.305  19.889  1.00 30.52           O  
ATOM   4545  CB  PRO A 612     -93.514 107.840  17.014  1.00 24.40           C  
ATOM   4546  CG  PRO A 612     -94.971 107.963  16.593  1.00 25.21           C  
ATOM   4547  CD  PRO A 612     -95.444 106.518  16.605  1.00 21.09           C  
ATOM   4548  HA  PRO A 612     -92.568 106.207  18.087  1.00  0.00           H  
ATOM   4549  HB3 PRO A 612     -92.905 107.534  16.161  1.00  0.00           H  
ATOM   4550  HB2 PRO A 612     -93.102 108.780  17.384  1.00  0.00           H  
ATOM   4551  HG3 PRO A 612     -95.122 108.442  15.628  1.00  0.00           H  
ATOM   4552  HG2 PRO A 612     -95.521 108.538  17.339  1.00  0.00           H  
ATOM   4553  HD2 PRO A 612     -96.496 106.452  16.885  1.00  0.00           H  
ATOM   4554  HD3 PRO A 612     -95.308 106.086  15.615  1.00  0.00           H  
ATOM   4555  N   CYS A 613     -92.769 107.745  20.138  1.00 30.50           N  
ATOM   4556  CA  CYS A 613     -92.817 108.468  21.414  1.00 40.90           C  
ATOM   4557  C   CYS A 613     -92.837 109.931  21.024  1.00 38.72           C  
ATOM   4558  O   CYS A 613     -93.598 110.746  21.544  1.00 55.74           O  
ATOM   4559  CB  CYS A 613     -91.580 108.187  22.296  1.00 44.00           C  
ATOM   4560  SG  CYS A 613     -91.534 106.447  22.819  1.00 46.51           S  
ATOM   4561  H   CYS A 613     -91.852 107.654  19.718  1.00  0.00           H  
ATOM   4562  HA  CYS A 613     -93.712 108.217  21.991  1.00  0.00           H  
ATOM   4563  HXT CYS A 613     -92.102 110.230  20.274  1.00  0.00           H  
ATOM   4564  HB3 CYS A 613     -91.593 108.805  23.196  1.00  0.00           H  
ATOM   4565  HB2 CYS A 613     -90.656 108.417  21.764  1.00  0.00           H  
ATOM   4566  HG  CYS A 613     -90.381 106.535  23.489  1.00  0.00           H  
TER    4567      CYS A 613
HETATM 4568  O1  UNK   900     -92.295  97.755  -1.127  1.00  0.00           O  
HETATM 4569  O2  UNK   900     -93.016  95.022   2.829  1.00  0.00           O  
HETATM 4570  O3  UNK   900     -91.068 102.582  -0.534  1.00  0.00           O  
HETATM 4571  O4  UNK   900     -92.450 102.804  -6.830  1.00  0.00           O  
HETATM 4572  C1  UNK   900     -91.978  98.688   1.062  1.00  0.00           C  
HETATM 4573  C2  UNK   900     -92.319  97.578   0.243  1.00  0.00           C  
HETATM 4574  C3  UNK   900     -91.994  98.536   2.470  1.00  0.00           C  
HETATM 4575  C4  UNK   900     -91.613  99.978   0.433  1.00  0.00           C  
HETATM 4576  C5  UNK   900     -91.819 102.085  -2.732  1.00  0.00           C  
HETATM 4577  C6  UNK   900     -92.668  96.345   0.853  1.00  0.00           C  
HETATM 4578  C7  UNK   900     -92.679  96.212   2.253  1.00  0.00           C  
HETATM 4579  C8  UNK   900     -92.342  97.309   3.062  1.00  0.00           C  
HETATM 4580  C9  UNK   900     -92.048 100.446  -0.757  1.00  0.00           C  
HETATM 4581  C10 UNK   900     -91.606 101.761  -1.280  1.00  0.00           C  
HETATM 4582  C11 UNK   900     -91.716 103.395  -3.267  1.00  0.00           C  
HETATM 4583  C12 UNK   900     -92.140 101.026  -3.618  1.00  0.00           C  
HETATM 4584  C13 UNK   900     -91.928 103.632  -4.640  1.00  0.00           C  
HETATM 4585  C14 UNK   900     -92.352 101.263  -4.989  1.00  0.00           C  
HETATM 4586  C15 UNK   900     -92.246 102.568  -5.502  1.00  0.00           C  
HETATM 4587  C16 UNK   900     -91.042  97.928  -1.772  1.00  0.00           C  
HETATM 4588  H1  UNK   900     -91.742  99.353   3.127  1.00  0.00           H  
HETATM 4589  H2  UNK   900     -90.928 100.593   0.998  1.00  0.00           H  
HETATM 4590  H3  UNK   900     -92.933  95.482   0.262  1.00  0.00           H  
HETATM 4591  H4  UNK   900     -92.348  97.212   4.138  1.00  0.00           H  
HETATM 4592  H5  UNK   900     -92.728  99.855  -1.339  1.00  0.00           H  
HETATM 4593  H6  UNK   900     -91.476 104.252  -2.661  1.00  0.00           H  
HETATM 4594  H7  UNK   900     -92.229 100.012  -3.255  1.00  0.00           H  
HETATM 4595  H8  UNK   900     -91.845 104.636  -5.030  1.00  0.00           H  
HETATM 4596  H9  UNK   900     -92.596 100.438  -5.642  1.00  0.00           H  
HETATM 4597  H10 UNK   900     -91.204  98.053  -2.842  1.00  0.00           H  
HETATM 4598  H11 UNK   900     -90.526  98.819  -1.411  1.00  0.00           H  
HETATM 4599  H12 UNK   900     -90.400  97.056  -1.637  1.00  0.00           H  
HETATM 4600  H13 UNK   900     -92.975  95.037   3.773  1.00  0.00           H  
HETATM 4601  H14 UNK   900     -92.662 102.024  -7.319  1.00  0.00           H  
CONECT 4557 4563
CONECT 4563 4557
CONECT 4568 4573 4587
CONECT 4569 4578 4600
CONECT 4570 4581
CONECT 4570 4581
CONECT 4571 4586 4601
CONECT 4572 4573 4574 4575
CONECT 4572 4573
CONECT 4573 4568 4572 4577
CONECT 4573 4572
CONECT 4574 4572 4579 4588
CONECT 4574 4579
CONECT 4575 4572 4580 4589
CONECT 4575 4580
CONECT 4576 4581 4582 4583
CONECT 4576 4582
CONECT 4577 4573 4578 4590
CONECT 4577 4578
CONECT 4578 4569 4577 4579
CONECT 4578 4577
CONECT 4579 4574 4578 4591
CONECT 4579 4574
CONECT 4580 4575 4581 4592
CONECT 4580 4575
CONECT 4581 4570 4576 4580
CONECT 4581 4570
CONECT 4582 4576 4584 4593
CONECT 4582 4576
CONECT 4583 4576 4585 4594
CONECT 4583 4585
CONECT 4584 4582 4586 4595
CONECT 4584 4586
CONECT 4585 4583 4586 4596
CONECT 4585 4583
CONECT 4586 4571 4584 4585
CONECT 4586 4584
CONECT 4587 4568 4597 4598 4599
CONECT 4588 4574
CONECT 4589 4575
CONECT 4590 4577
CONECT 4591 4579
CONECT 4592 4580
CONECT 4593 4582
CONECT 4594 4583
CONECT 4595 4584
CONECT 4596 4585
CONECT 4597 4587
CONECT 4598 4587
CONECT 4599 4587
CONECT 4600 4569
CONECT 4601 4571
ENDMDL
END   
