# Supplementary material for: Echinatin attenuates acute lung injury and inflammatory responses via TAK1-MAPK/NF-κB and Keap1-Nrf2-HO-1 signaling pathways in macrophages
Source: PLoS One. 2024 May 16;19(5):e0303556. doi: 10.1371/journal.pone.0303556 (PMC11098428; doi:10.1371/journal.pone.0303556)
Supplement: S1 File — (ZIP) [file pone.0303556.s002.zip › Supporting Information/Fig 7-molecular docking-TAK1.pdb]

HEADER    TRANSFERASE/TRANSFERASE INHIBITOR       31-DEC-13   4O91
REMARK   4 4O91 COMPLIES WITH FORMAT V. 3.30,
REMARK 888
REMARK 888 WRITTEN BY MAESTRO (A PRODUCT OF SCHRODINGER, LLC)
TITLE     CRYSTAL STRUCTURE OF TYPE II INHIBITOR NG25 BOUND TO
TITLE    2 TAK1-TAB1
EXPDTA    X-RAY DIFFRACTION
REMARK   2 RESOLUTION.    2.39 ANGSTROMS
REMARK   3  R VALUE : 0.177000
REMARK   3  FREE R VALUE : 0.207000
REMARK 200  TEMPERATURE           (KELVIN) : 100.00
REMARK 200  PH                             : 7.00
REMARK 350 BIOMOLECULE: 1
REMARK 350 APPLY THE FOLLOWING TO CHAINS: A
REMARK 350   BIOMT1  1   1.000000 0.000000 0.000000   0.000000
REMARK 350   BIOMT2  1   0.000000 1.000000 0.000000   0.000000
REMARK 350   BIOMT3  1   0.000000 0.000000 1.000000   0.000000
REMARK 350 BIOMOLECULE: 2
REMARK 350 APPLY THE FOLLOWING TO CHAINS: A
REMARK 350   BIOMT1  1   1.000000 0.000000 0.000000   0.000000
REMARK 350   BIOMT2  1   0.000000 1.000000 0.000000   0.000000
REMARK 350   BIOMT3  1   0.000000 0.000000 1.000000   0.000000
REMARK 350   BIOMT1  2   -1.000000 0.000000 0.000000   0.000000
REMARK 350   BIOMT2  2   0.000000 -1.000000 0.000000   -132.905000
REMARK 350   BIOMT3  2   0.000000 0.000000 1.000000   0.000000
REMARK 350   BIOMT1  3   -1.000000 0.000000 0.000000   0.000000
REMARK 350   BIOMT2  3   0.000000 1.000000 0.000000   0.000000
REMARK 350   BIOMT3  3   0.000000 0.000000 -1.000000   0.000000
REMARK 350   BIOMT1  4   1.000000 0.000000 0.000000   0.000000
REMARK 350   BIOMT2  4   0.000000 -1.000000 0.000000   -132.905000
REMARK 350   BIOMT3  4   0.000000 0.000000 -1.000000   0.000000
CRYST1   58.214  132.905  145.498  90.00  90.00  90.00 I 2 2 2       8
MODEL        1
ATOM      1  N   SER A  27       2.278 -41.055  -2.205  1.00108.64           N1+
ATOM      2  CA  SER A  27       1.958 -41.312  -3.651  1.00119.62           C  
ATOM      3  C   SER A  27       0.450 -41.627  -3.687  1.00129.08           C  
ATOM      4  O   SER A  27      -0.288 -40.891  -4.340  1.00126.20           O  
ATOM      5  CB  SER A  27       2.829 -42.432  -4.264  1.00109.51           C  
ATOM      6  OG  SER A  27       4.198 -42.092  -4.185  1.00113.06           O  
ATOM      7  H1  SER A  27       3.259 -40.822  -2.141  1.00  0.00           H  
ATOM      8  H2  SER A  27       1.721 -40.280  -1.872  1.00  0.00           H  
ATOM      9  H3  SER A  27       2.093 -41.884  -1.660  1.00  0.00           H  
ATOM     10  HA  SER A  27       2.156 -40.359  -4.148  1.00  0.00           H  
ATOM     11  HB3 SER A  27       2.574 -42.585  -5.314  1.00  0.00           H  
ATOM     12  HB2 SER A  27       2.679 -43.386  -3.755  1.00  0.00           H  
ATOM     13  HG  SER A  27       4.711 -42.771  -4.634  1.00  0.00           H  
ATOM     14  N   LEU A  28       0.025 -42.709  -3.007  1.00126.61           N  
ATOM     15  CA  LEU A  28      -1.368 -43.146  -2.906  1.00127.02           C  
ATOM     16  C   LEU A  28      -1.911 -42.871  -1.494  1.00119.91           C  
ATOM     17  O   LEU A  28      -1.143 -42.827  -0.530  1.00132.43           O  
ATOM     18  CB  LEU A  28      -1.449 -44.640  -3.322  1.00108.97           C  
ATOM     19  CG  LEU A  28      -0.830 -45.683  -2.347  1.00116.40           C  
ATOM     20  CD1 LEU A  28      -1.797 -46.106  -1.216  1.00113.11           C  
ATOM     21  CD2 LEU A  28      -0.279 -46.914  -3.102  1.00121.85           C  
ATOM     22  H   LEU A  28       0.685 -43.279  -2.500  1.00  0.00           H  
ATOM     23  HA  LEU A  28      -1.983 -42.581  -3.610  1.00  0.00           H  
ATOM     24  HB3 LEU A  28      -0.960 -44.709  -4.294  1.00  0.00           H  
ATOM     25  HB2 LEU A  28      -2.487 -44.909  -3.523  1.00  0.00           H  
ATOM     26  HG  LEU A  28       0.037 -45.217  -1.878  1.00  0.00           H  
ATOM     27 HD11 LEU A  28      -1.826 -47.185  -1.064  1.00  0.00           H  
ATOM     28 HD12 LEU A  28      -1.498 -45.666  -0.264  1.00  0.00           H  
ATOM     29 HD13 LEU A  28      -2.820 -45.791  -1.414  1.00  0.00           H  
ATOM     30 HD21 LEU A  28       0.726 -47.158  -2.756  1.00  0.00           H  
ATOM     31 HD22 LEU A  28      -0.893 -47.804  -2.960  1.00  0.00           H  
ATOM     32 HD23 LEU A  28      -0.208 -46.753  -4.178  1.00  0.00           H  
ATOM     33  N   HIS A  29      -3.240 -42.725  -1.412  1.00101.04           N  
ATOM     34  CA  HIS A  29      -4.001 -42.611  -0.170  1.00109.28           C  
ATOM     35  C   HIS A  29      -4.560 -43.998   0.182  1.00110.52           C  
ATOM     36  O   HIS A  29      -5.235 -44.595  -0.654  1.00107.62           O  
ATOM     37  CB  HIS A  29      -5.128 -41.584  -0.410  1.00121.78           C  
ATOM     38  CG  HIS A  29      -6.174 -41.461   0.671  1.00130.83           C  
ATOM     39  ND1 HIS A  29      -7.525 -41.417   0.380  1.00127.19           N  
ATOM     40  CD2 HIS A  29      -6.086 -41.365   2.043  1.00136.91           C  
ATOM     41  CE1 HIS A  29      -8.171 -41.304   1.541  1.00130.05           C  
ATOM     42  NE2 HIS A  29      -7.365 -41.262   2.594  1.00141.74           N  
ATOM     43  H   HIS A  29      -3.795 -42.776  -2.255  1.00  0.00           H  
ATOM     44  HA  HIS A  29      -3.370 -42.258   0.647  1.00  0.00           H  
ATOM     45  HB3 HIS A  29      -5.644 -41.818  -1.342  1.00  0.00           H  
ATOM     46  HB2 HIS A  29      -4.689 -40.596  -0.554  1.00  0.00           H  
ATOM     47  HD1 HIS A  29      -7.942 -41.467  -0.538  1.00  0.00           H  
ATOM     48  HD2 HIS A  29      -5.208 -41.363   2.673  1.00  0.00           H  
ATOM     49  HE1 HIS A  29      -9.244 -41.244   1.616  1.00  0.00           H  
ATOM     50  N   MET A  30      -4.293 -44.488   1.404  1.00108.57           N  
ATOM     51  CA  MET A  30      -4.873 -45.746   1.881  1.00 93.04           C  
ATOM     52  C   MET A  30      -6.366 -45.599   2.204  1.00 98.48           C  
ATOM     53  O   MET A  30      -6.784 -44.597   2.785  1.00115.13           O  
ATOM     54  CB  MET A  30      -4.100 -46.307   3.087  1.00 90.86           C  
ATOM     55  CG  MET A  30      -2.785 -46.997   2.687  1.00 94.54           C  
ATOM     56  SD  MET A  30      -2.139 -48.176   3.906  1.00115.45           S  
ATOM     57  CE  MET A  30      -3.386 -49.493   3.793  1.00 84.23           C  
ATOM     58  H   MET A  30      -3.738 -43.960   2.062  1.00  0.00           H  
ATOM     59  HA  MET A  30      -4.791 -46.474   1.072  1.00  0.00           H  
ATOM     60  HB3 MET A  30      -4.726 -47.022   3.622  1.00  0.00           H  
ATOM     61  HB2 MET A  30      -3.895 -45.510   3.803  1.00  0.00           H  
ATOM     62  HG3 MET A  30      -2.021 -46.243   2.498  1.00  0.00           H  
ATOM     63  HG2 MET A  30      -2.909 -47.543   1.751  1.00  0.00           H  
ATOM     64  HE1 MET A  30      -3.044 -50.379   4.328  1.00  0.00           H  
ATOM     65  HE2 MET A  30      -4.331 -49.176   4.233  1.00  0.00           H  
ATOM     66  HE3 MET A  30      -3.563 -49.766   2.753  1.00  0.00           H  
ATOM     67  N   ILE A  31      -7.121 -46.629   1.808  1.00 82.74           N  
ATOM     68  CA  ILE A  31      -8.569 -46.735   1.951  1.00 97.20           C  
ATOM     69  C   ILE A  31      -8.895 -47.974   2.806  1.00 92.79           C  
ATOM     70  O   ILE A  31      -8.117 -48.929   2.816  1.00 98.76           O  
ATOM     71  CB  ILE A  31      -9.219 -46.841   0.532  1.00101.09           C  
ATOM     72  CG1 ILE A  31      -9.100 -45.473  -0.183  1.00 88.99           C  
ATOM     73  CG2 ILE A  31     -10.679 -47.348   0.505  1.00 90.95           C  
ATOM     74  CD1 ILE A  31      -9.451 -45.490  -1.675  1.00 95.01           C  
ATOM     75  H   ILE A  31      -6.676 -47.416   1.356  1.00  0.00           H  
ATOM     76  HA  ILE A  31      -8.971 -45.859   2.465  1.00  0.00           H  
ATOM     77  HB  ILE A  31      -8.635 -47.556  -0.048  1.00  0.00           H  
ATOM     78 HG13 ILE A  31      -8.086 -45.082  -0.096  1.00  0.00           H  
ATOM     79 HG12 ILE A  31      -9.732 -44.754   0.332  1.00  0.00           H  
ATOM     80 HG21 ILE A  31     -11.117 -47.285  -0.490  1.00  0.00           H  
ATOM     81 HG22 ILE A  31     -10.744 -48.396   0.793  1.00  0.00           H  
ATOM     82 HG23 ILE A  31     -11.312 -46.775   1.181  1.00  0.00           H  
ATOM     83 HD11 ILE A  31      -9.040 -44.615  -2.180  1.00  0.00           H  
ATOM     84 HD12 ILE A  31      -9.043 -46.375  -2.161  1.00  0.00           H  
ATOM     85 HD13 ILE A  31     -10.529 -45.476  -1.830  1.00  0.00           H  
ATOM     86  N   ASP A  32     -10.040 -47.931   3.504  1.00101.15           N  
ATOM     87  CA  ASP A  32     -10.604 -49.067   4.232  1.00110.35           C  
ATOM     88  C   ASP A  32     -11.752 -49.633   3.376  1.00112.90           C  
ATOM     89  O   ASP A  32     -12.556 -48.864   2.847  1.00111.38           O  
ATOM     90  CB  ASP A  32     -11.081 -48.624   5.634  1.00117.41           C  
ATOM     91  CG  ASP A  32     -11.426 -49.757   6.610  1.00124.63           C  
ATOM     92  OD1 ASP A  32     -11.369 -50.944   6.222  1.00124.23           O  
ATOM     93  OD2 ASP A  32     -11.763 -49.403   7.759  1.00131.58           O1-
ATOM     94  H   ASP A  32     -10.627 -47.108   3.457  1.00  0.00           H  
ATOM     95  HA  ASP A  32      -9.846 -49.843   4.356  1.00  0.00           H  
ATOM     96  HB3 ASP A  32     -11.957 -47.983   5.531  1.00  0.00           H  
ATOM     97  HB2 ASP A  32     -10.290 -48.029   6.092  1.00  0.00           H  
ATOM     98  N   TYR A  33     -11.805 -50.970   3.258  1.00 96.59           N  
ATOM     99  CA  TYR A  33     -12.772 -51.693   2.428  1.00 95.24           C  
ATOM    100  C   TYR A  33     -14.241 -51.548   2.887  1.00109.89           C  
ATOM    101  O   TYR A  33     -15.128 -51.699   2.047  1.00109.70           O  
ATOM    102  CB  TYR A  33     -12.333 -53.170   2.303  1.00 91.57           C  
ATOM    103  CG  TYR A  33     -13.136 -53.998   1.309  1.00 96.34           C  
ATOM    104  CD1 TYR A  33     -12.909 -53.854  -0.076  1.00 94.98           C  
ATOM    105  CD2 TYR A  33     -14.126 -54.896   1.761  1.00 98.49           C  
ATOM    106  CE1 TYR A  33     -13.674 -54.586  -1.003  1.00 97.87           C  
ATOM    107  CE2 TYR A  33     -14.894 -55.627   0.834  1.00 98.76           C  
ATOM    108  CZ  TYR A  33     -14.672 -55.469  -0.548  1.00102.57           C  
ATOM    109  OH  TYR A  33     -15.426 -56.173  -1.440  1.00102.78           O  
ATOM    110  H   TYR A  33     -11.141 -51.535   3.769  1.00  0.00           H  
ATOM    111  HA  TYR A  33     -12.715 -51.251   1.432  1.00  0.00           H  
ATOM    112  HB3 TYR A  33     -12.363 -53.652   3.281  1.00  0.00           H  
ATOM    113  HB2 TYR A  33     -11.290 -53.212   1.987  1.00  0.00           H  
ATOM    114  HD1 TYR A  33     -12.156 -53.171  -0.435  1.00  0.00           H  
ATOM    115  HD2 TYR A  33     -14.311 -55.013   2.819  1.00  0.00           H  
ATOM    116  HE1 TYR A  33     -13.496 -54.460  -2.061  1.00  0.00           H  
ATOM    117  HE2 TYR A  33     -15.659 -56.304   1.186  1.00  0.00           H  
ATOM    118  HH  TYR A  33     -15.146 -56.045  -2.352  1.00  0.00           H  
ATOM    119  N   LYS A  34     -14.486 -51.219   4.173  1.00116.99           N  
ATOM    120  CA  LYS A  34     -15.836 -50.963   4.695  1.00114.24           C  
ATOM    121  C   LYS A  34     -16.474 -49.666   4.152  1.00111.94           C  
ATOM    122  O   LYS A  34     -17.701 -49.582   4.124  1.00120.43           O  
ATOM    123  CB  LYS A  34     -15.853 -51.026   6.243  1.00113.54           C  
ATOM    124  CG  LYS A  34     -15.316 -49.793   7.007  1.00116.37           C  
ATOM    125  CD  LYS A  34     -15.644 -49.822   8.513  1.00120.17           C  
ATOM    126  CE  LYS A  34     -14.865 -50.863   9.335  1.00124.54           C  
ATOM    127  NZ  LYS A  34     -13.508 -50.399   9.666  1.00120.65           N1+
ATOM    128  H   LYS A  34     -13.717 -51.101   4.817  1.00  0.00           H  
ATOM    129  HA  LYS A  34     -16.469 -51.781   4.345  1.00  0.00           H  
ATOM    130  HB3 LYS A  34     -15.349 -51.934   6.574  1.00  0.00           H  
ATOM    131  HB2 LYS A  34     -16.896 -51.152   6.537  1.00  0.00           H  
ATOM    132  HG3 LYS A  34     -15.747 -48.876   6.606  1.00  0.00           H  
ATOM    133  HG2 LYS A  34     -14.244 -49.705   6.853  1.00  0.00           H  
ATOM    134  HD3 LYS A  34     -16.711 -50.010   8.637  1.00  0.00           H  
ATOM    135  HD2 LYS A  34     -15.480 -48.828   8.933  1.00  0.00           H  
ATOM    136  HE3 LYS A  34     -14.814 -51.822   8.819  1.00  0.00           H  
ATOM    137  HE2 LYS A  34     -15.384 -51.043  10.277  1.00  0.00           H  
ATOM    138  HZ1 LYS A  34     -12.984 -50.192   8.820  1.00  0.00           H  
ATOM    139  HZ2 LYS A  34     -13.563 -49.557  10.220  1.00  0.00           H  
ATOM    140  HZ3 LYS A  34     -13.019 -51.112  10.187  1.00  0.00           H  
ATOM    141  N   GLU A  35     -15.645 -48.696   3.720  1.00113.75           N  
ATOM    142  CA  GLU A  35     -16.085 -47.457   3.074  1.00103.45           C  
ATOM    143  C   GLU A  35     -16.578 -47.673   1.629  1.00104.69           C  
ATOM    144  O   GLU A  35     -17.324 -46.832   1.128  1.00107.15           O  
ATOM    145  CB  GLU A  35     -14.936 -46.429   3.063  1.00105.25           C  
ATOM    146  CG  GLU A  35     -14.383 -46.038   4.444  1.00111.57           C  
ATOM    147  CD  GLU A  35     -13.298 -44.967   4.311  1.00129.14           C  
ATOM    148  OE1 GLU A  35     -12.262 -45.263   3.673  1.00125.31           O  
ATOM    149  OE2 GLU A  35     -13.530 -43.849   4.817  1.00121.87           O1-
ATOM    150  H   GLU A  35     -14.645 -48.837   3.770  1.00  0.00           H  
ATOM    151  HA  GLU A  35     -16.914 -47.041   3.650  1.00  0.00           H  
ATOM    152  HB3 GLU A  35     -15.277 -45.522   2.559  1.00  0.00           H  
ATOM    153  HB2 GLU A  35     -14.118 -46.818   2.455  1.00  0.00           H  
ATOM    154  HG3 GLU A  35     -13.960 -46.905   4.949  1.00  0.00           H  
ATOM    155  HG2 GLU A  35     -15.188 -45.664   5.078  1.00  0.00           H  
ATOM    156  N   ILE A  36     -16.139 -48.771   0.988  1.00111.33           N  
ATOM    157  CA  ILE A  36     -16.467 -49.124  -0.390  1.00105.71           C  
ATOM    158  C   ILE A  36     -17.766 -49.955  -0.403  1.00111.24           C  
ATOM    159  O   ILE A  36     -17.759 -51.113   0.017  1.00107.68           O  
ATOM    160  CB  ILE A  36     -15.320 -49.948  -1.054  1.00111.37           C  
ATOM    161  CG1 ILE A  36     -13.977 -49.175  -1.043  1.00101.15           C  
ATOM    162  CG2 ILE A  36     -15.652 -50.406  -2.493  1.00105.14           C  
ATOM    163  CD1 ILE A  36     -12.771 -50.024  -1.472  1.00110.48           C  
ATOM    164  H   ILE A  36     -15.550 -49.428   1.480  1.00  0.00           H  
ATOM    165  HA  ILE A  36     -16.611 -48.213  -0.975  1.00  0.00           H  
ATOM    166  HB  ILE A  36     -15.170 -50.852  -0.462  1.00  0.00           H  
ATOM    167 HG13 ILE A  36     -13.767 -48.783  -0.048  1.00  0.00           H  
ATOM    168 HG12 ILE A  36     -14.053 -48.303  -1.695  1.00  0.00           H  
ATOM    169 HG21 ILE A  36     -14.852 -51.022  -2.901  1.00  0.00           H  
ATOM    170 HG22 ILE A  36     -16.555 -51.012  -2.551  1.00  0.00           H  
ATOM    171 HG23 ILE A  36     -15.783 -49.550  -3.156  1.00  0.00           H  
ATOM    172 HD11 ILE A  36     -11.845 -49.635  -1.051  1.00  0.00           H  
ATOM    173 HD12 ILE A  36     -12.872 -51.057  -1.141  1.00  0.00           H  
ATOM    174 HD13 ILE A  36     -12.662 -50.034  -2.556  1.00  0.00           H  
ATOM    175  N   GLU A  37     -18.849 -49.339  -0.897  1.00115.40           N  
ATOM    176  CA  GLU A  37     -20.152 -49.966  -1.109  1.00107.86           C  
ATOM    177  C   GLU A  37     -20.186 -50.455  -2.566  1.00 98.70           C  
ATOM    178  O   GLU A  37     -20.309 -49.632  -3.471  1.00109.23           O  
ATOM    179  CB  GLU A  37     -21.244 -48.922  -0.757  1.00100.62           C  
ATOM    180  CG  GLU A  37     -22.697 -49.445  -0.656  1.00130.60           C  
ATOM    181  CD  GLU A  37     -23.371 -49.796  -1.985  1.00142.35           C  
ATOM    182  OE1 GLU A  37     -23.319 -48.943  -2.898  1.00148.21           O  
ATOM    183  OE2 GLU A  37     -23.942 -50.905  -2.056  1.00126.80           O1-
ATOM    184  H   GLU A  37     -18.774 -48.377  -1.205  1.00  0.00           H  
ATOM    185  HA  GLU A  37     -20.270 -50.818  -0.438  1.00  0.00           H  
ATOM    186  HB3 GLU A  37     -21.206 -48.092  -1.463  1.00  0.00           H  
ATOM    187  HB2 GLU A  37     -20.992 -48.476   0.207  1.00  0.00           H  
ATOM    188  HG3 GLU A  37     -23.314 -48.681  -0.182  1.00  0.00           H  
ATOM    189  HG2 GLU A  37     -22.729 -50.311   0.007  1.00  0.00           H  
ATOM    190  N   VAL A  38     -20.022 -51.773  -2.765  1.00 94.51           N  
ATOM    191  CA  VAL A  38     -19.954 -52.400  -4.087  1.00 99.70           C  
ATOM    192  C   VAL A  38     -21.362 -52.513  -4.704  1.00102.44           C  
ATOM    193  O   VAL A  38     -22.210 -53.215  -4.152  1.00120.55           O  
ATOM    194  CB  VAL A  38     -19.310 -53.817  -4.020  1.00106.91           C  
ATOM    195  CG1 VAL A  38     -19.194 -54.500  -5.400  1.00104.79           C  
ATOM    196  CG2 VAL A  38     -17.923 -53.778  -3.349  1.00 98.99           C  
ATOM    197  H   VAL A  38     -19.921 -52.390  -1.972  1.00  0.00           H  
ATOM    198  HA  VAL A  38     -19.335 -51.780  -4.735  1.00  0.00           H  
ATOM    199  HB  VAL A  38     -19.939 -54.456  -3.397  1.00  0.00           H  
ATOM    200 HG11 VAL A  38     -18.680 -55.458  -5.323  1.00  0.00           H  
ATOM    201 HG12 VAL A  38     -20.167 -54.701  -5.847  1.00  0.00           H  
ATOM    202 HG13 VAL A  38     -18.629 -53.880  -6.097  1.00  0.00           H  
ATOM    203 HG21 VAL A  38     -17.454 -54.762  -3.349  1.00  0.00           H  
ATOM    204 HG22 VAL A  38     -17.257 -53.093  -3.869  1.00  0.00           H  
ATOM    205 HG23 VAL A  38     -17.983 -53.455  -2.310  1.00  0.00           H  
ATOM    206  N   GLU A  39     -21.577 -51.809  -5.828  1.00110.19           N  
ATOM    207  CA  GLU A  39     -22.867 -51.723  -6.513  1.00100.19           C  
ATOM    208  C   GLU A  39     -23.104 -52.895  -7.482  1.00 99.06           C  
ATOM    209  O   GLU A  39     -24.115 -53.583  -7.343  1.00123.17           O  
ATOM    210  CB  GLU A  39     -22.998 -50.364  -7.236  1.00 90.63           C  
ATOM    211  CG  GLU A  39     -23.041 -49.148  -6.281  1.00108.80           C  
ATOM    212  CD  GLU A  39     -23.234 -47.803  -6.991  1.00118.43           C  
ATOM    213  OE1 GLU A  39     -23.243 -47.789  -8.242  1.00124.64           O  
ATOM    214  OE2 GLU A  39     -23.372 -46.786  -6.275  1.00120.13           O1-
ATOM    215  H   GLU A  39     -20.825 -51.269  -6.234  1.00  0.00           H  
ATOM    216  HA  GLU A  39     -23.660 -51.763  -5.764  1.00  0.00           H  
ATOM    217  HB3 GLU A  39     -23.905 -50.370  -7.844  1.00  0.00           H  
ATOM    218  HB2 GLU A  39     -22.172 -50.240  -7.938  1.00  0.00           H  
ATOM    219  HG3 GLU A  39     -22.126 -49.093  -5.692  1.00  0.00           H  
ATOM    220  HG2 GLU A  39     -23.858 -49.273  -5.571  1.00  0.00           H  
ATOM    221  N   GLU A  40     -22.196 -53.087  -8.456  1.00 97.18           N  
ATOM    222  CA  GLU A  40     -22.385 -54.018  -9.575  1.00100.65           C  
ATOM    223  C   GLU A  40     -21.044 -54.368 -10.239  1.00 96.24           C  
ATOM    224  O   GLU A  40     -20.144 -53.532 -10.265  1.00 89.00           O  
ATOM    225  CB  GLU A  40     -23.381 -53.415 -10.600  1.00 99.80           C  
ATOM    226  CG  GLU A  40     -22.956 -52.052 -11.202  1.00106.34           C  
ATOM    227  CD  GLU A  40     -23.960 -51.455 -12.192  1.00117.13           C  
ATOM    228  OE1 GLU A  40     -24.847 -52.201 -12.662  1.00135.39           O  
ATOM    229  OE2 GLU A  40     -23.809 -50.246 -12.474  1.00109.24           O1-
ATOM    230  H   GLU A  40     -21.373 -52.501  -8.501  1.00  0.00           H  
ATOM    231  HA  GLU A  40     -22.804 -54.947  -9.183  1.00  0.00           H  
ATOM    232  HB3 GLU A  40     -24.362 -53.313 -10.133  1.00  0.00           H  
ATOM    233  HB2 GLU A  40     -23.523 -54.133 -11.410  1.00  0.00           H  
ATOM    234  HG3 GLU A  40     -22.003 -52.142 -11.722  1.00  0.00           H  
ATOM    235  HG2 GLU A  40     -22.812 -51.325 -10.402  1.00  0.00           H  
ATOM    236  N   VAL A  41     -20.956 -55.584 -10.805  1.00 84.72           N  
ATOM    237  CA  VAL A  41     -19.806 -56.052 -11.585  1.00 90.15           C  
ATOM    238  C   VAL A  41     -19.851 -55.467 -13.011  1.00 97.31           C  
ATOM    239  O   VAL A  41     -20.882 -55.571 -13.677  1.00108.77           O  
ATOM    240  CB  VAL A  41     -19.772 -57.608 -11.684  1.00 91.64           C  
ATOM    241  CG1 VAL A  41     -18.672 -58.164 -12.617  1.00 88.24           C  
ATOM    242  CG2 VAL A  41     -19.630 -58.260 -10.296  1.00 84.77           C  
ATOM    243  H   VAL A  41     -21.746 -56.211 -10.762  1.00  0.00           H  
ATOM    244  HA  VAL A  41     -18.890 -55.723 -11.095  1.00  0.00           H  
ATOM    245  HB  VAL A  41     -20.730 -57.942 -12.087  1.00  0.00           H  
ATOM    246 HG11 VAL A  41     -18.593 -59.248 -12.536  1.00  0.00           H  
ATOM    247 HG12 VAL A  41     -18.874 -57.945 -13.665  1.00  0.00           H  
ATOM    248 HG13 VAL A  41     -17.697 -57.743 -12.370  1.00  0.00           H  
ATOM    249 HG21 VAL A  41     -19.674 -59.347 -10.367  1.00  0.00           H  
ATOM    250 HG22 VAL A  41     -18.679 -58.002  -9.833  1.00  0.00           H  
ATOM    251 HG23 VAL A  41     -20.426 -57.951  -9.619  1.00  0.00           H  
ATOM    252  N   VAL A  42     -18.720 -54.893 -13.450  1.00 96.69           N  
ATOM    253  CA  VAL A  42     -18.525 -54.356 -14.799  1.00 85.52           C  
ATOM    254  C   VAL A  42     -17.986 -55.440 -15.756  1.00 92.22           C  
ATOM    255  O   VAL A  42     -18.432 -55.496 -16.902  1.00 98.64           O  
ATOM    256  CB  VAL A  42     -17.543 -53.147 -14.778  1.00 89.37           C  
ATOM    257  CG1 VAL A  42     -17.073 -52.647 -16.162  1.00 76.69           C  
ATOM    258  CG2 VAL A  42     -18.146 -51.969 -13.993  1.00 81.44           C  
ATOM    259  H   VAL A  42     -17.909 -54.867 -12.846  1.00  0.00           H  
ATOM    260  HA  VAL A  42     -19.482 -54.008 -15.192  1.00  0.00           H  
ATOM    261  HB  VAL A  42     -16.648 -53.460 -14.241  1.00  0.00           H  
ATOM    262 HG11 VAL A  42     -16.476 -51.739 -16.068  1.00  0.00           H  
ATOM    263 HG12 VAL A  42     -16.446 -53.377 -16.674  1.00  0.00           H  
ATOM    264 HG13 VAL A  42     -17.922 -52.418 -16.808  1.00  0.00           H  
ATOM    265 HG21 VAL A  42     -17.432 -51.152 -13.888  1.00  0.00           H  
ATOM    266 HG22 VAL A  42     -19.034 -51.576 -14.489  1.00  0.00           H  
ATOM    267 HG23 VAL A  42     -18.442 -52.270 -12.989  1.00  0.00           H  
ATOM    268  N   GLY A  43     -17.068 -56.291 -15.267  1.00 97.31           N  
ATOM    269  CA  GLY A  43     -16.483 -57.375 -16.049  1.00 84.98           C  
ATOM    270  C   GLY A  43     -15.146 -57.803 -15.434  1.00 89.55           C  
ATOM    271  O   GLY A  43     -14.723 -57.288 -14.399  1.00 82.23           O  
ATOM    272  H   GLY A  43     -16.739 -56.184 -14.317  1.00  0.00           H  
ATOM    273  HA3 GLY A  43     -16.314 -57.064 -17.082  1.00  0.00           H  
ATOM    274  HA2 GLY A  43     -17.169 -58.223 -16.062  1.00  0.00           H  
ATOM    275  N   ARG A  44     -14.490 -58.769 -16.094  1.00 95.25           N  
ATOM    276  CA  ARG A  44     -13.187 -59.320 -15.717  1.00 82.46           C  
ATOM    277  C   ARG A  44     -12.210 -59.168 -16.887  1.00 89.08           C  
ATOM    278  O   ARG A  44     -12.571 -59.445 -18.032  1.00 91.25           O  
ATOM    279  CB  ARG A  44     -13.351 -60.803 -15.326  1.00 81.12           C  
ATOM    280  CG  ARG A  44     -14.046 -60.976 -13.968  1.00 99.12           C  
ATOM    281  CD  ARG A  44     -14.166 -62.434 -13.519  1.00 94.31           C  
ATOM    282  NE  ARG A  44     -14.834 -62.525 -12.217  1.00 88.39           N  
ATOM    283  CZ  ARG A  44     -16.140 -62.361 -11.956  1.00 97.61           C  
ATOM    284  NH1 ARG A  44     -17.035 -62.156 -12.933  1.00 91.10           N  
ATOM    285  NH2 ARG A  44     -16.541 -62.401 -10.681  1.00 96.93           N1+
ATOM    286  H   ARG A  44     -14.881 -59.140 -16.948  1.00  0.00           H  
ATOM    287  HA  ARG A  44     -12.777 -58.778 -14.861  1.00  0.00           H  
ATOM    288  HB3 ARG A  44     -12.369 -61.276 -15.264  1.00  0.00           H  
ATOM    289  HB2 ARG A  44     -13.900 -61.339 -16.102  1.00  0.00           H  
ATOM    290  HG3 ARG A  44     -15.017 -60.482 -13.936  1.00  0.00           H  
ATOM    291  HG2 ARG A  44     -13.424 -60.466 -13.237  1.00  0.00           H  
ATOM    292  HD3 ARG A  44     -13.159 -62.814 -13.341  1.00  0.00           H  
ATOM    293  HD2 ARG A  44     -14.614 -63.079 -14.276  1.00  0.00           H  
ATOM    294  HE  ARG A  44     -14.210 -62.641 -11.421  1.00  0.00           H  
ATOM    295 HH12 ARG A  44     -18.014 -62.035 -12.718  1.00  0.00           H  
ATOM    296 HH11 ARG A  44     -16.727 -62.132 -13.894  1.00  0.00           H  
ATOM    297 HH22 ARG A  44     -17.510 -62.286 -10.427  1.00  0.00           H  
ATOM    298 HH21 ARG A  44     -15.840 -62.537  -9.957  1.00  0.00           H  
ATOM    299  N   GLY A  45     -10.983 -58.747 -16.550  1.00 75.75           N  
ATOM    300  CA  GLY A  45      -9.875 -58.562 -17.482  1.00 77.70           C  
ATOM    301  C   GLY A  45      -8.968 -59.797 -17.445  1.00 95.43           C  
ATOM    302  O   GLY A  45      -9.441 -60.925 -17.293  1.00 91.99           O  
ATOM    303  H   GLY A  45     -10.780 -58.572 -15.577  1.00  0.00           H  
ATOM    304  HA3 GLY A  45      -9.327 -57.680 -17.159  1.00  0.00           H  
ATOM    305  HA2 GLY A  45     -10.218 -58.380 -18.501  1.00  0.00           H  
ATOM    306  N   ALA A  46      -7.651 -59.571 -17.596  1.00 88.75           N  
ATOM    307  CA  ALA A  46      -6.609 -60.602 -17.494  1.00 86.66           C  
ATOM    308  C   ALA A  46      -6.467 -61.217 -16.088  1.00 86.66           C  
ATOM    309  O   ALA A  46      -6.060 -62.373 -15.983  1.00 90.77           O  
ATOM    310  CB  ALA A  46      -5.267 -60.009 -17.950  1.00 90.96           C  
ATOM    311  H   ALA A  46      -7.326 -58.624 -17.733  1.00  0.00           H  
ATOM    312  HA  ALA A  46      -6.870 -61.411 -18.179  1.00  0.00           H  
ATOM    313  HB1 ALA A  46      -4.453 -60.725 -17.832  1.00  0.00           H  
ATOM    314  HB2 ALA A  46      -5.300 -59.736 -19.004  1.00  0.00           H  
ATOM    315  HB3 ALA A  46      -5.008 -59.115 -17.380  1.00  0.00           H  
ATOM    316  N   PHE A  47      -6.813 -60.441 -15.048  1.00 87.32           N  
ATOM    317  CA  PHE A  47      -6.796 -60.847 -13.645  1.00 92.37           C  
ATOM    318  C   PHE A  47      -7.714 -59.918 -12.836  1.00 76.87           C  
ATOM    319  O   PHE A  47      -7.868 -58.746 -13.186  1.00 75.31           O  
ATOM    320  CB  PHE A  47      -5.343 -60.888 -13.107  1.00 77.45           C  
ATOM    321  CG  PHE A  47      -4.587 -59.569 -13.037  1.00 79.76           C  
ATOM    322  CD1 PHE A  47      -3.927 -59.064 -14.177  1.00 76.14           C  
ATOM    323  CD2 PHE A  47      -4.648 -58.771 -11.875  1.00 78.56           C  
ATOM    324  CE1 PHE A  47      -3.291 -57.831 -14.123  1.00 78.77           C  
ATOM    325  CE2 PHE A  47      -4.005 -57.542 -11.838  1.00 76.48           C  
ATOM    326  CZ  PHE A  47      -3.320 -57.080 -12.955  1.00 70.07           C  
ATOM    327  H   PHE A  47      -7.148 -59.504 -15.219  1.00  0.00           H  
ATOM    328  HA  PHE A  47      -7.214 -61.854 -13.583  1.00  0.00           H  
ATOM    329  HB3 PHE A  47      -4.752 -61.591 -13.695  1.00  0.00           H  
ATOM    330  HB2 PHE A  47      -5.358 -61.306 -12.101  1.00  0.00           H  
ATOM    331  HD1 PHE A  47      -3.905 -59.639 -15.091  1.00  0.00           H  
ATOM    332  HD2 PHE A  47      -5.188 -59.123 -11.010  1.00  0.00           H  
ATOM    333  HE1 PHE A  47      -2.770 -57.455 -14.991  1.00  0.00           H  
ATOM    334  HE2 PHE A  47      -4.036 -56.941 -10.941  1.00  0.00           H  
ATOM    335  HZ  PHE A  47      -2.811 -56.128 -12.917  1.00  0.00           H  
ATOM    336  N   GLY A  48      -8.299 -60.471 -11.762  1.00 86.27           N  
ATOM    337  CA  GLY A  48      -9.228 -59.790 -10.860  1.00 83.55           C  
ATOM    338  C   GLY A  48     -10.594 -59.540 -11.519  1.00 83.62           C  
ATOM    339  O   GLY A  48     -10.887 -60.037 -12.608  1.00 91.31           O  
ATOM    340  H   GLY A  48      -8.104 -61.442 -11.542  1.00  0.00           H  
ATOM    341  HA3 GLY A  48      -8.797 -58.844 -10.535  1.00  0.00           H  
ATOM    342  HA2 GLY A  48      -9.365 -60.405  -9.970  1.00  0.00           H  
ATOM    343  N   VAL A  49     -11.427 -58.749 -10.826  1.00 85.01           N  
ATOM    344  CA  VAL A  49     -12.753 -58.330 -11.272  1.00 85.89           C  
ATOM    345  C   VAL A  49     -12.930 -56.824 -11.038  1.00 79.67           C  
ATOM    346  O   VAL A  49     -12.698 -56.339  -9.931  1.00 80.19           O  
ATOM    347  CB  VAL A  49     -13.885 -59.135 -10.564  1.00 84.33           C  
ATOM    348  CG1 VAL A  49     -13.878 -59.051  -9.023  1.00 76.66           C  
ATOM    349  CG2 VAL A  49     -15.290 -58.792 -11.095  1.00 82.51           C  
ATOM    350  H   VAL A  49     -11.135 -58.393  -9.925  1.00  0.00           H  
ATOM    351  HA  VAL A  49     -12.839 -58.494 -12.347  1.00  0.00           H  
ATOM    352  HB  VAL A  49     -13.711 -60.180 -10.819  1.00  0.00           H  
ATOM    353 HG11 VAL A  49     -14.597 -59.752  -8.598  1.00  0.00           H  
ATOM    354 HG12 VAL A  49     -12.903 -59.305  -8.608  1.00  0.00           H  
ATOM    355 HG13 VAL A  49     -14.148 -58.059  -8.661  1.00  0.00           H  
ATOM    356 HG21 VAL A  49     -16.041 -59.462 -10.677  1.00  0.00           H  
ATOM    357 HG22 VAL A  49     -15.587 -57.775 -10.839  1.00  0.00           H  
ATOM    358 HG23 VAL A  49     -15.337 -58.887 -12.179  1.00  0.00           H  
ATOM    359  N   VAL A  50     -13.353 -56.123 -12.102  1.00 81.79           N  
ATOM    360  CA  VAL A  50     -13.703 -54.708 -12.073  1.00 73.44           C  
ATOM    361  C   VAL A  50     -15.195 -54.581 -11.718  1.00 84.98           C  
ATOM    362  O   VAL A  50     -16.024 -55.280 -12.304  1.00 81.10           O  
ATOM    363  CB  VAL A  50     -13.449 -54.012 -13.441  1.00 75.80           C  
ATOM    364  CG1 VAL A  50     -13.828 -52.514 -13.455  1.00 73.59           C  
ATOM    365  CG2 VAL A  50     -11.978 -54.156 -13.875  1.00 71.94           C  
ATOM    366  H   VAL A  50     -13.558 -56.604 -12.968  1.00  0.00           H  
ATOM    367  HA  VAL A  50     -13.096 -54.211 -11.321  1.00  0.00           H  
ATOM    368  HB  VAL A  50     -14.057 -54.507 -14.201  1.00  0.00           H  
ATOM    369 HG11 VAL A  50     -13.605 -52.064 -14.423  1.00  0.00           H  
ATOM    370 HG12 VAL A  50     -14.887 -52.343 -13.269  1.00  0.00           H  
ATOM    371 HG13 VAL A  50     -13.270 -51.961 -12.699  1.00  0.00           H  
ATOM    372 HG21 VAL A  50     -11.802 -53.669 -14.835  1.00  0.00           H  
ATOM    373 HG22 VAL A  50     -11.306 -53.702 -13.147  1.00  0.00           H  
ATOM    374 HG23 VAL A  50     -11.689 -55.201 -13.990  1.00  0.00           H  
ATOM    375  N   CYS A  51     -15.495 -53.691 -10.764  1.00 72.18           N  
ATOM    376  CA  CYS A  51     -16.845 -53.392 -10.293  1.00 80.76           C  
ATOM    377  C   CYS A  51     -17.011 -51.870 -10.225  1.00 80.33           C  
ATOM    378  O   CYS A  51     -16.056 -51.168  -9.895  1.00 81.29           O  
ATOM    379  CB  CYS A  51     -17.114 -53.978  -8.887  1.00 77.32           C  
ATOM    380  SG  CYS A  51     -17.023 -55.788  -8.864  1.00100.31           S  
ATOM    381  H   CYS A  51     -14.754 -53.143 -10.345  1.00  0.00           H  
ATOM    382  HA  CYS A  51     -17.584 -53.777 -10.996  1.00  0.00           H  
ATOM    383  HB3 CYS A  51     -18.105 -53.690  -8.535  1.00  0.00           H  
ATOM    384  HB2 CYS A  51     -16.404 -53.594  -8.159  1.00  0.00           H  
ATOM    385  HG  CYS A  51     -15.712 -55.864  -9.111  1.00  0.00           H  
ATOM    386  N   LYS A  52     -18.246 -51.395 -10.444  1.00 86.08           N  
ATOM    387  CA  LYS A  52     -18.672 -50.074  -9.995  1.00 83.95           C  
ATOM    388  C   LYS A  52     -19.001 -50.163  -8.497  1.00 77.23           C  
ATOM    389  O   LYS A  52     -19.602 -51.142  -8.050  1.00 72.38           O  
ATOM    390  CB  LYS A  52     -19.881 -49.576 -10.816  1.00 80.32           C  
ATOM    391  CG  LYS A  52     -20.285 -48.130 -10.459  1.00 87.16           C  
ATOM    392  CD  LYS A  52     -21.521 -47.616 -11.211  1.00100.96           C  
ATOM    393  CE  LYS A  52     -21.778 -46.113 -10.990  1.00 96.63           C  
ATOM    394  NZ  LYS A  52     -21.858 -45.759  -9.562  1.00 96.09           N1+
ATOM    395  H   LYS A  52     -18.992 -52.039 -10.678  1.00  0.00           H  
ATOM    396  HA  LYS A  52     -17.855 -49.365 -10.142  1.00  0.00           H  
ATOM    397  HB3 LYS A  52     -20.730 -50.242 -10.666  1.00  0.00           H  
ATOM    398  HB2 LYS A  52     -19.641 -49.621 -11.879  1.00  0.00           H  
ATOM    399  HG3 LYS A  52     -19.440 -47.466 -10.645  1.00  0.00           H  
ATOM    400  HG2 LYS A  52     -20.496 -48.060  -9.392  1.00  0.00           H  
ATOM    401  HD3 LYS A  52     -22.396 -48.183 -10.893  1.00  0.00           H  
ATOM    402  HD2 LYS A  52     -21.412 -47.814 -12.278  1.00  0.00           H  
ATOM    403  HE3 LYS A  52     -22.704 -45.817 -11.483  1.00  0.00           H  
ATOM    404  HE2 LYS A  52     -20.977 -45.523 -11.431  1.00  0.00           H  
ATOM    405  HZ1 LYS A  52     -20.974 -45.959  -9.117  1.00  0.00           H  
ATOM    406  HZ2 LYS A  52     -22.070 -44.777  -9.442  1.00  0.00           H  
ATOM    407  HZ3 LYS A  52     -22.572 -46.327  -9.114  1.00  0.00           H  
ATOM    408  N   ALA A  53     -18.603 -49.120  -7.764  1.00 75.47           N  
ATOM    409  CA  ALA A  53     -18.829 -48.976  -6.336  1.00 81.10           C  
ATOM    410  C   ALA A  53     -18.988 -47.493  -5.980  1.00 82.07           C  
ATOM    411  O   ALA A  53     -18.974 -46.628  -6.861  1.00 89.98           O  
ATOM    412  CB  ALA A  53     -17.673 -49.657  -5.580  1.00 85.94           C  
ATOM    413  H   ALA A  53     -18.110 -48.353  -8.204  1.00  0.00           H  
ATOM    414  HA  ALA A  53     -19.767 -49.465  -6.072  1.00  0.00           H  
ATOM    415  HB1 ALA A  53     -17.827 -49.638  -4.502  1.00  0.00           H  
ATOM    416  HB2 ALA A  53     -17.575 -50.703  -5.872  1.00  0.00           H  
ATOM    417  HB3 ALA A  53     -16.721 -49.174  -5.785  1.00  0.00           H  
ATOM    418  N   LYS A  54     -19.152 -47.236  -4.677  1.00 81.68           N  
ATOM    419  CA  LYS A  54     -19.331 -45.909  -4.114  1.00101.90           C  
ATOM    420  C   LYS A  54     -18.496 -45.804  -2.837  1.00 95.90           C  
ATOM    421  O   LYS A  54     -18.681 -46.605  -1.922  1.00 98.11           O  
ATOM    422  CB  LYS A  54     -20.831 -45.673  -3.883  1.00108.22           C  
ATOM    423  CG  LYS A  54     -21.197 -44.236  -3.464  1.00113.42           C  
ATOM    424  CD  LYS A  54     -22.602 -43.854  -3.951  1.00117.76           C  
ATOM    425  CE  LYS A  54     -22.621 -43.527  -5.455  1.00115.76           C  
ATOM    426  NZ  LYS A  54     -23.920 -43.834  -6.072  1.00111.92           N1+
ATOM    427  H   LYS A  54     -19.205 -48.005  -4.022  1.00  0.00           H  
ATOM    428  HA  LYS A  54     -18.973 -45.165  -4.825  1.00  0.00           H  
ATOM    429  HB3 LYS A  54     -21.235 -46.385  -3.162  1.00  0.00           H  
ATOM    430  HB2 LYS A  54     -21.334 -45.911  -4.819  1.00  0.00           H  
ATOM    431  HG3 LYS A  54     -20.470 -43.522  -3.854  1.00  0.00           H  
ATOM    432  HG2 LYS A  54     -21.148 -44.156  -2.378  1.00  0.00           H  
ATOM    433  HD3 LYS A  54     -22.967 -42.997  -3.383  1.00  0.00           H  
ATOM    434  HD2 LYS A  54     -23.289 -44.674  -3.734  1.00  0.00           H  
ATOM    435  HE3 LYS A  54     -21.874 -44.111  -5.991  1.00  0.00           H  
ATOM    436  HE2 LYS A  54     -22.368 -42.478  -5.616  1.00  0.00           H  
ATOM    437  HZ1 LYS A  54     -24.077 -44.833  -6.009  1.00  0.00           H  
ATOM    438  HZ2 LYS A  54     -24.660 -43.334  -5.601  1.00  0.00           H  
ATOM    439  HZ3 LYS A  54     -23.888 -43.566  -7.046  1.00  0.00           H  
ATOM    440  N   TRP A  55     -17.588 -44.821  -2.818  1.00 90.48           N  
ATOM    441  CA  TRP A  55     -16.645 -44.582  -1.734  1.00100.30           C  
ATOM    442  C   TRP A  55     -16.722 -43.107  -1.328  1.00112.77           C  
ATOM    443  O   TRP A  55     -16.390 -42.240  -2.137  1.00115.57           O  
ATOM    444  CB  TRP A  55     -15.236 -45.018  -2.185  1.00 98.35           C  
ATOM    445  CG  TRP A  55     -14.122 -44.672  -1.247  1.00 98.14           C  
ATOM    446  CD1 TRP A  55     -13.879 -45.283  -0.068  1.00104.13           C  
ATOM    447  CD2 TRP A  55     -13.160 -43.580  -1.341  1.00 96.49           C  
ATOM    448  NE1 TRP A  55     -12.857 -44.632   0.590  1.00109.69           N  
ATOM    449  CE2 TRP A  55     -12.368 -43.577  -0.153  1.00105.94           C  
ATOM    450  CE3 TRP A  55     -12.881 -42.579  -2.302  1.00103.60           C  
ATOM    451  CZ2 TRP A  55     -11.355 -42.631   0.069  1.00106.87           C  
ATOM    452  CZ3 TRP A  55     -11.857 -41.633  -2.096  1.00 99.68           C  
ATOM    453  CH2 TRP A  55     -11.095 -41.656  -0.912  1.00108.52           C  
ATOM    454  H   TRP A  55     -17.517 -44.193  -3.609  1.00  0.00           H  
ATOM    455  HA  TRP A  55     -16.908 -45.176  -0.857  1.00  0.00           H  
ATOM    456  HB3 TRP A  55     -15.003 -44.564  -3.149  1.00  0.00           H  
ATOM    457  HB2 TRP A  55     -15.223 -46.097  -2.348  1.00  0.00           H  
ATOM    458  HD1 TRP A  55     -14.437 -46.132   0.294  1.00  0.00           H  
ATOM    459  HE1 TRP A  55     -12.530 -44.914   1.508  1.00  0.00           H  
ATOM    460  HE3 TRP A  55     -13.463 -42.542  -3.212  1.00  0.00           H  
ATOM    461  HZ2 TRP A  55     -10.788 -42.664   0.985  1.00  0.00           H  
ATOM    462  HZ3 TRP A  55     -11.661 -40.883  -2.848  1.00  0.00           H  
ATOM    463  HH2 TRP A  55     -10.317 -40.924  -0.756  1.00  0.00           H  
ATOM    464  N   ARG A  56     -17.178 -42.863  -0.085  1.00119.38           N  
ATOM    465  CA  ARG A  56     -17.406 -41.544   0.525  1.00119.85           C  
ATOM    466  C   ARG A  56     -18.408 -40.677  -0.271  1.00125.38           C  
ATOM    467  O   ARG A  56     -18.199 -39.472  -0.419  1.00116.99           O  
ATOM    468  CB  ARG A  56     -16.070 -40.819   0.827  1.00104.69           C  
ATOM    469  CG  ARG A  56     -15.094 -41.646   1.683  1.00109.08           C  
ATOM    470  CD  ARG A  56     -13.832 -40.860   2.063  1.00111.29           C  
ATOM    471  NE  ARG A  56     -12.972 -41.633   2.969  1.00123.67           N  
ATOM    472  CZ  ARG A  56     -11.738 -41.291   3.372  1.00128.30           C  
ATOM    473  NH1 ARG A  56     -11.179 -40.129   3.005  1.00126.50           N  
ATOM    474  NH2 ARG A  56     -11.061 -42.136   4.158  1.00126.34           N1+
ATOM    475  H   ARG A  56     -17.417 -43.652   0.499  1.00  0.00           H  
ATOM    476  HA  ARG A  56     -17.890 -41.742   1.482  1.00  0.00           H  
ATOM    477  HB3 ARG A  56     -16.290 -39.892   1.360  1.00  0.00           H  
ATOM    478  HB2 ARG A  56     -15.577 -40.526  -0.101  1.00  0.00           H  
ATOM    479  HG3 ARG A  56     -14.793 -42.513   1.096  1.00  0.00           H  
ATOM    480  HG2 ARG A  56     -15.575 -42.039   2.580  1.00  0.00           H  
ATOM    481  HD3 ARG A  56     -14.064 -39.871   2.458  1.00  0.00           H  
ATOM    482  HD2 ARG A  56     -13.244 -40.709   1.157  1.00  0.00           H  
ATOM    483  HE  ARG A  56     -13.367 -42.483   3.361  1.00  0.00           H  
ATOM    484 HH12 ARG A  56     -10.257 -39.877   3.329  1.00  0.00           H  
ATOM    485 HH11 ARG A  56     -11.694 -39.487   2.420  1.00  0.00           H  
ATOM    486 HH22 ARG A  56     -10.126 -41.925   4.476  1.00  0.00           H  
ATOM    487 HH21 ARG A  56     -11.499 -43.009   4.436  1.00  0.00           H  
ATOM    488  N   ALA A  57     -19.469 -41.332  -0.781  1.00126.84           N  
ATOM    489  CA  ALA A  57     -20.539 -40.786  -1.626  1.00129.62           C  
ATOM    490  C   ALA A  57     -20.098 -40.379  -3.049  1.00130.97           C  
ATOM    491  O   ALA A  57     -20.858 -39.688  -3.728  1.00132.90           O  
ATOM    492  CB  ALA A  57     -21.294 -39.654  -0.899  1.00133.19           C  
ATOM    493  H   ALA A  57     -19.541 -42.323  -0.597  1.00  0.00           H  
ATOM    494  HA  ALA A  57     -21.242 -41.608  -1.761  1.00  0.00           H  
ATOM    495  HB1 ALA A  57     -22.218 -39.399  -1.419  1.00  0.00           H  
ATOM    496  HB2 ALA A  57     -21.568 -39.951   0.114  1.00  0.00           H  
ATOM    497  HB3 ALA A  57     -20.698 -38.743  -0.829  1.00  0.00           H  
ATOM    498  N   LYS A  58     -18.900 -40.809  -3.484  1.00135.16           N  
ATOM    499  CA  LYS A  58     -18.352 -40.532  -4.813  1.00124.80           C  
ATOM    500  C   LYS A  58     -18.388 -41.838  -5.625  1.00116.68           C  
ATOM    501  O   LYS A  58     -17.987 -42.874  -5.092  1.00112.32           O  
ATOM    502  CB  LYS A  58     -16.882 -40.040  -4.705  1.00116.36           C  
ATOM    503  CG  LYS A  58     -16.530 -39.069  -3.553  1.00119.58           C  
ATOM    504  CD  LYS A  58     -17.430 -37.834  -3.370  1.00130.09           C  
ATOM    505  CE  LYS A  58     -17.533 -36.929  -4.601  1.00129.68           C  
ATOM    506  NZ  LYS A  58     -18.393 -35.767  -4.318  1.00128.35           N1+
ATOM    507  H   LYS A  58     -18.319 -41.373  -2.879  1.00  0.00           H  
ATOM    508  HA  LYS A  58     -18.939 -39.774  -5.333  1.00  0.00           H  
ATOM    509  HB3 LYS A  58     -16.593 -39.596  -5.658  1.00  0.00           H  
ATOM    510  HB2 LYS A  58     -16.216 -40.896  -4.581  1.00  0.00           H  
ATOM    511  HG3 LYS A  58     -15.502 -38.731  -3.694  1.00  0.00           H  
ATOM    512  HG2 LYS A  58     -16.516 -39.623  -2.615  1.00  0.00           H  
ATOM    513  HD3 LYS A  58     -17.037 -37.252  -2.535  1.00  0.00           H  
ATOM    514  HD2 LYS A  58     -18.427 -38.138  -3.057  1.00  0.00           H  
ATOM    515  HE3 LYS A  58     -17.954 -37.473  -5.447  1.00  0.00           H  
ATOM    516  HE2 LYS A  58     -16.545 -36.577  -4.899  1.00  0.00           H  
ATOM    517  HZ1 LYS A  58     -18.002 -35.235  -3.554  1.00  0.00           H  
ATOM    518  HZ2 LYS A  58     -18.452 -35.182  -5.139  1.00  0.00           H  
ATOM    519  HZ3 LYS A  58     -19.318 -36.087  -4.068  1.00  0.00           H  
ATOM    520  N   ASP A  59     -18.808 -41.768  -6.902  1.00113.62           N  
ATOM    521  CA  ASP A  59     -18.702 -42.879  -7.861  1.00105.09           C  
ATOM    522  C   ASP A  59     -17.234 -43.245  -8.129  1.00102.99           C  
ATOM    523  O   ASP A  59     -16.449 -42.373  -8.507  1.00 95.55           O  
ATOM    524  CB  ASP A  59     -19.418 -42.618  -9.210  1.00113.73           C  
ATOM    525  CG  ASP A  59     -20.913 -42.307  -9.106  1.00113.95           C  
ATOM    526  OD1 ASP A  59     -21.602 -43.023  -8.347  1.00109.93           O  
ATOM    527  OD2 ASP A  59     -21.368 -41.439  -9.879  1.00 97.33           O1-
ATOM    528  H   ASP A  59     -19.131 -40.888  -7.279  1.00  0.00           H  
ATOM    529  HA  ASP A  59     -19.185 -43.742  -7.396  1.00  0.00           H  
ATOM    530  HB3 ASP A  59     -19.298 -43.467  -9.884  1.00  0.00           H  
ATOM    531  HB2 ASP A  59     -18.935 -41.769  -9.698  1.00  0.00           H  
ATOM    532  N   VAL A  60     -16.906 -44.530  -7.933  1.00 89.30           N  
ATOM    533  CA  VAL A  60     -15.569 -45.082  -8.133  1.00 85.97           C  
ATOM    534  C   VAL A  60     -15.646 -46.423  -8.884  1.00 84.38           C  
ATOM    535  O   VAL A  60     -16.586 -47.193  -8.685  1.00 75.76           O  
ATOM    536  CB  VAL A  60     -14.816 -45.292  -6.785  1.00 80.25           C  
ATOM    537  CG1 VAL A  60     -14.445 -43.953  -6.126  1.00 90.09           C  
ATOM    538  CG2 VAL A  60     -15.533 -46.206  -5.774  1.00 80.44           C  
ATOM    539  H   VAL A  60     -17.611 -45.189  -7.627  1.00  0.00           H  
ATOM    540  HA  VAL A  60     -14.986 -44.400  -8.756  1.00  0.00           H  
ATOM    541  HB  VAL A  60     -13.871 -45.781  -7.021  1.00  0.00           H  
ATOM    542 HG11 VAL A  60     -13.788 -44.104  -5.270  1.00  0.00           H  
ATOM    543 HG12 VAL A  60     -13.927 -43.304  -6.830  1.00  0.00           H  
ATOM    544 HG13 VAL A  60     -15.328 -43.420  -5.773  1.00  0.00           H  
ATOM    545 HG21 VAL A  60     -14.928 -46.351  -4.879  1.00  0.00           H  
ATOM    546 HG22 VAL A  60     -16.486 -45.780  -5.460  1.00  0.00           H  
ATOM    547 HG23 VAL A  60     -15.726 -47.193  -6.185  1.00  0.00           H  
ATOM    548  N   ALA A  61     -14.638 -46.669  -9.733  1.00 80.50           N  
ATOM    549  CA  ALA A  61     -14.415 -47.943 -10.408  1.00 78.54           C  
ATOM    550  C   ALA A  61     -13.318 -48.684  -9.643  1.00 65.79           C  
ATOM    551  O   ALA A  61     -12.162 -48.274  -9.706  1.00 73.02           O  
ATOM    552  CB  ALA A  61     -13.986 -47.688 -11.865  1.00 67.82           C  
ATOM    553  H   ALA A  61     -13.897 -45.986  -9.827  1.00  0.00           H  
ATOM    554  HA  ALA A  61     -15.323 -48.549 -10.421  1.00  0.00           H  
ATOM    555  HB1 ALA A  61     -13.678 -48.614 -12.351  1.00  0.00           H  
ATOM    556  HB2 ALA A  61     -14.801 -47.275 -12.455  1.00  0.00           H  
ATOM    557  HB3 ALA A  61     -13.155 -46.986 -11.929  1.00  0.00           H  
ATOM    558  N   ILE A  62     -13.695 -49.745  -8.919  1.00 65.79           N  
ATOM    559  CA  ILE A  62     -12.753 -50.569  -8.165  1.00 62.88           C  
ATOM    560  C   ILE A  62     -12.334 -51.805  -8.980  1.00 68.72           C  
ATOM    561  O   ILE A  62     -13.101 -52.257  -9.829  1.00 68.70           O  
ATOM    562  CB  ILE A  62     -13.351 -51.017  -6.800  1.00 72.83           C  
ATOM    563  CG1 ILE A  62     -14.553 -51.989  -6.881  1.00 80.17           C  
ATOM    564  CG2 ILE A  62     -13.675 -49.788  -5.931  1.00 76.47           C  
ATOM    565  CD1 ILE A  62     -14.962 -52.586  -5.530  1.00 86.33           C  
ATOM    566  H   ILE A  62     -14.657 -50.056  -8.933  1.00  0.00           H  
ATOM    567  HA  ILE A  62     -11.857 -49.986  -7.964  1.00  0.00           H  
ATOM    568  HB  ILE A  62     -12.554 -51.547  -6.282  1.00  0.00           H  
ATOM    569 HG13 ILE A  62     -14.336 -52.823  -7.546  1.00  0.00           H  
ATOM    570 HG12 ILE A  62     -15.410 -51.470  -7.312  1.00  0.00           H  
ATOM    571 HG21 ILE A  62     -13.925 -50.068  -4.909  1.00  0.00           H  
ATOM    572 HG22 ILE A  62     -12.826 -49.110  -5.881  1.00  0.00           H  
ATOM    573 HG23 ILE A  62     -14.511 -49.224  -6.340  1.00  0.00           H  
ATOM    574 HD11 ILE A  62     -15.500 -53.525  -5.666  1.00  0.00           H  
ATOM    575 HD12 ILE A  62     -14.098 -52.791  -4.897  1.00  0.00           H  
ATOM    576 HD13 ILE A  62     -15.619 -51.904  -4.993  1.00  0.00           H  
ATOM    577  N   LYS A  63     -11.137 -52.336  -8.690  1.00 64.71           N  
ATOM    578  CA  LYS A  63     -10.634 -53.590  -9.250  1.00 71.02           C  
ATOM    579  C   LYS A  63     -10.091 -54.428  -8.090  1.00 76.01           C  
ATOM    580  O   LYS A  63      -9.083 -54.044  -7.499  1.00 72.81           O  
ATOM    581  CB  LYS A  63      -9.573 -53.313 -10.339  1.00 73.63           C  
ATOM    582  CG  LYS A  63      -9.073 -54.588 -11.047  1.00 66.31           C  
ATOM    583  CD  LYS A  63      -7.933 -54.314 -12.038  1.00 62.67           C  
ATOM    584  CE  LYS A  63      -7.428 -55.598 -12.711  1.00 70.22           C  
ATOM    585  NZ  LYS A  63      -6.318 -55.323 -13.637  1.00 70.48           N1+
ATOM    586  H   LYS A  63     -10.561 -51.905  -7.978  1.00  0.00           H  
ATOM    587  HA  LYS A  63     -11.449 -54.143  -9.713  1.00  0.00           H  
ATOM    588  HB3 LYS A  63      -8.725 -52.786  -9.902  1.00  0.00           H  
ATOM    589  HB2 LYS A  63      -9.993 -52.641 -11.088  1.00  0.00           H  
ATOM    590  HG3 LYS A  63      -9.907 -55.059 -11.569  1.00  0.00           H  
ATOM    591  HG2 LYS A  63      -8.731 -55.319 -10.316  1.00  0.00           H  
ATOM    592  HD3 LYS A  63      -7.107 -53.829 -11.515  1.00  0.00           H  
ATOM    593  HD2 LYS A  63      -8.272 -53.609 -12.798  1.00  0.00           H  
ATOM    594  HE3 LYS A  63      -8.237 -56.077 -13.265  1.00  0.00           H  
ATOM    595  HE2 LYS A  63      -7.082 -56.308 -11.959  1.00  0.00           H  
ATOM    596  HZ1 LYS A  63      -5.558 -54.888 -13.122  1.00  0.00           H  
ATOM    597  HZ2 LYS A  63      -5.991 -56.186 -14.048  1.00  0.00           H  
ATOM    598  HZ3 LYS A  63      -6.619 -54.689 -14.363  1.00  0.00           H  
ATOM    599  N   GLN A  64     -10.786 -55.531  -7.777  1.00 82.94           N  
ATOM    600  CA  GLN A  64     -10.532 -56.383  -6.617  1.00 81.05           C  
ATOM    601  C   GLN A  64      -9.936 -57.734  -7.039  1.00 82.63           C  
ATOM    602  O   GLN A  64     -10.299 -58.267  -8.088  1.00 84.73           O  
ATOM    603  CB  GLN A  64     -11.868 -56.547  -5.860  1.00 83.65           C  
ATOM    604  CG  GLN A  64     -11.779 -57.368  -4.555  1.00 91.49           C  
ATOM    605  CD  GLN A  64     -13.058 -57.327  -3.716  1.00105.78           C  
ATOM    606  OE1 GLN A  64     -13.947 -56.507  -3.938  1.00104.13           O  
ATOM    607  NE2 GLN A  64     -13.146 -58.213  -2.722  1.00104.92           N  
ATOM    608  H   GLN A  64     -11.581 -55.793  -8.347  1.00  0.00           H  
ATOM    609  HA  GLN A  64      -9.819 -55.897  -5.950  1.00  0.00           H  
ATOM    610  HB3 GLN A  64     -12.612 -57.000  -6.519  1.00  0.00           H  
ATOM    611  HB2 GLN A  64     -12.247 -55.550  -5.631  1.00  0.00           H  
ATOM    612  HG3 GLN A  64     -10.959 -57.005  -3.936  1.00  0.00           H  
ATOM    613  HG2 GLN A  64     -11.561 -58.409  -4.786  1.00  0.00           H  
ATOM    614 HE22 GLN A  64     -13.962 -58.225  -2.127  1.00  0.00           H  
ATOM    615 HE21 GLN A  64     -12.404 -58.879  -2.562  1.00  0.00           H  
ATOM    616  N   ILE A  65      -9.046 -58.264  -6.184  1.00 81.27           N  
ATOM    617  CA  ILE A  65      -8.416 -59.578  -6.317  1.00 79.05           C  
ATOM    618  C   ILE A  65      -9.409 -60.736  -6.076  1.00 84.80           C  
ATOM    619  O   ILE A  65     -10.297 -60.611  -5.231  1.00 89.61           O  
ATOM    620  CB  ILE A  65      -7.229 -59.695  -5.314  1.00 82.62           C  
ATOM    621  CG1 ILE A  65      -6.313 -60.901  -5.611  1.00 86.89           C  
ATOM    622  CG2 ILE A  65      -7.651 -59.687  -3.825  1.00 85.69           C  
ATOM    623  CD1 ILE A  65      -4.896 -60.763  -5.040  1.00 87.81           C  
ATOM    624  H   ILE A  65      -8.793 -57.746  -5.354  1.00  0.00           H  
ATOM    625  HA  ILE A  65      -8.040 -59.663  -7.337  1.00  0.00           H  
ATOM    626  HB  ILE A  65      -6.626 -58.801  -5.475  1.00  0.00           H  
ATOM    627 HG13 ILE A  65      -6.228 -61.025  -6.689  1.00  0.00           H  
ATOM    628 HG12 ILE A  65      -6.766 -61.820  -5.238  1.00  0.00           H  
ATOM    629 HG21 ILE A  65      -6.790 -59.610  -3.166  1.00  0.00           H  
ATOM    630 HG22 ILE A  65      -8.303 -58.844  -3.598  1.00  0.00           H  
ATOM    631 HG23 ILE A  65      -8.180 -60.598  -3.544  1.00  0.00           H  
ATOM    632 HD11 ILE A  65      -4.248 -61.553  -5.416  1.00  0.00           H  
ATOM    633 HD12 ILE A  65      -4.449 -59.812  -5.329  1.00  0.00           H  
ATOM    634 HD13 ILE A  65      -4.892 -60.827  -3.953  1.00  0.00           H  
ATOM    635  N   GLU A  66      -9.221 -61.840  -6.816  1.00 84.73           N  
ATOM    636  CA  GLU A  66     -10.030 -63.057  -6.712  1.00100.30           C  
ATOM    637  C   GLU A  66      -9.214 -64.282  -6.263  1.00 97.80           C  
ATOM    638  O   GLU A  66      -9.812 -65.207  -5.714  1.00105.84           O  
ATOM    639  CB  GLU A  66     -10.745 -63.325  -8.051  1.00 96.72           C  
ATOM    640  CG  GLU A  66     -11.764 -62.227  -8.413  1.00 84.85           C  
ATOM    641  CD  GLU A  66     -12.604 -62.589  -9.635  1.00 99.13           C  
ATOM    642  OE1 GLU A  66     -12.007 -62.810 -10.710  1.00 98.77           O  
ATOM    643  OE2 GLU A  66     -13.845 -62.624  -9.485  1.00 93.50           O1-
ATOM    644  H   GLU A  66      -8.483 -61.860  -7.513  1.00  0.00           H  
ATOM    645  HA  GLU A  66     -10.803 -62.929  -5.951  1.00  0.00           H  
ATOM    646  HB3 GLU A  66     -11.254 -64.289  -8.009  1.00  0.00           H  
ATOM    647  HB2 GLU A  66     -10.005 -63.409  -8.850  1.00  0.00           H  
ATOM    648  HG3 GLU A  66     -11.257 -61.284  -8.615  1.00  0.00           H  
ATOM    649  HG2 GLU A  66     -12.430 -62.046  -7.568  1.00  0.00           H  
ATOM    650  N   SER A  67      -7.885 -64.274  -6.466  1.00 94.31           N  
ATOM    651  CA  SER A  67      -6.987 -65.347  -6.028  1.00 91.37           C  
ATOM    652  C   SER A  67      -5.573 -64.811  -5.762  1.00 89.46           C  
ATOM    653  O   SER A  67      -5.161 -63.829  -6.378  1.00 93.10           O  
ATOM    654  CB  SER A  67      -7.014 -66.515  -7.043  1.00 97.45           C  
ATOM    655  OG  SER A  67      -6.331 -66.219  -8.246  1.00102.46           O  
ATOM    656  H   SER A  67      -7.448 -63.491  -6.934  1.00  0.00           H  
ATOM    657  HA  SER A  67      -7.361 -65.723  -5.073  1.00  0.00           H  
ATOM    658  HB3 SER A  67      -8.037 -66.810  -7.277  1.00  0.00           H  
ATOM    659  HB2 SER A  67      -6.537 -67.392  -6.604  1.00  0.00           H  
ATOM    660  HG  SER A  67      -6.849 -65.577  -8.739  1.00  0.00           H  
ATOM    661  N   GLU A  68      -4.846 -65.496  -4.861  1.00 99.06           N  
ATOM    662  CA  GLU A  68      -3.478 -65.171  -4.437  1.00 93.09           C  
ATOM    663  C   GLU A  68      -2.411 -65.239  -5.549  1.00 87.14           C  
ATOM    664  O   GLU A  68      -1.353 -64.629  -5.389  1.00 81.70           O  
ATOM    665  CB  GLU A  68      -3.083 -66.087  -3.255  1.00102.63           C  
ATOM    666  CG  GLU A  68      -3.911 -65.887  -1.965  1.00107.81           C  
ATOM    667  CD  GLU A  68      -3.779 -64.494  -1.340  1.00115.91           C  
ATOM    668  OE1 GLU A  68      -2.730 -63.849  -1.557  1.00102.25           O  
ATOM    669  OE2 GLU A  68      -4.736 -64.087  -0.647  1.00121.05           O1-
ATOM    670  H   GLU A  68      -5.264 -66.291  -4.399  1.00  0.00           H  
ATOM    671  HA  GLU A  68      -3.486 -64.133  -4.102  1.00  0.00           H  
ATOM    672  HB3 GLU A  68      -2.024 -65.959  -3.019  1.00  0.00           H  
ATOM    673  HB2 GLU A  68      -3.179 -67.128  -3.565  1.00  0.00           H  
ATOM    674  HG3 GLU A  68      -3.593 -66.614  -1.217  1.00  0.00           H  
ATOM    675  HG2 GLU A  68      -4.964 -66.091  -2.159  1.00  0.00           H  
ATOM    676  N   SER A  69      -2.710 -65.937  -6.659  1.00 86.70           N  
ATOM    677  CA  SER A  69      -1.887 -65.992  -7.870  1.00 94.55           C  
ATOM    678  C   SER A  69      -1.767 -64.627  -8.585  1.00 91.31           C  
ATOM    679  O   SER A  69      -0.747 -64.367  -9.222  1.00 89.39           O  
ATOM    680  CB  SER A  69      -2.478 -67.072  -8.802  1.00 94.36           C  
ATOM    681  OG  SER A  69      -1.691 -67.274  -9.959  1.00119.68           O  
ATOM    682  H   SER A  69      -3.603 -66.406  -6.712  1.00  0.00           H  
ATOM    683  HA  SER A  69      -0.882 -66.303  -7.575  1.00  0.00           H  
ATOM    684  HB3 SER A  69      -3.490 -66.803  -9.110  1.00  0.00           H  
ATOM    685  HB2 SER A  69      -2.552 -68.025  -8.275  1.00  0.00           H  
ATOM    686  HG  SER A  69      -1.728 -66.481 -10.500  1.00  0.00           H  
ATOM    687  N   GLU A  70      -2.804 -63.784  -8.450  1.00 86.01           N  
ATOM    688  CA  GLU A  70      -2.917 -62.460  -9.062  1.00 84.70           C  
ATOM    689  C   GLU A  70      -2.197 -61.358  -8.265  1.00 90.64           C  
ATOM    690  O   GLU A  70      -2.073 -60.251  -8.788  1.00 84.21           O  
ATOM    691  CB  GLU A  70      -4.412 -62.095  -9.165  1.00 84.04           C  
ATOM    692  CG  GLU A  70      -5.287 -63.157  -9.861  1.00 91.75           C  
ATOM    693  CD  GLU A  70      -6.772 -62.792  -9.880  1.00 98.11           C  
ATOM    694  OE1 GLU A  70      -7.422 -63.136 -10.889  1.00103.10           O  
ATOM    695  OE2 GLU A  70      -7.242 -62.185  -8.892  1.00 88.49           O1-
ATOM    696  H   GLU A  70      -3.598 -64.070  -7.894  1.00  0.00           H  
ATOM    697  HA  GLU A  70      -2.492 -62.493 -10.067  1.00  0.00           H  
ATOM    698  HB3 GLU A  70      -4.518 -61.150  -9.700  1.00  0.00           H  
ATOM    699  HB2 GLU A  70      -4.793 -61.908  -8.162  1.00  0.00           H  
ATOM    700  HG3 GLU A  70      -5.204 -64.116  -9.354  1.00  0.00           H  
ATOM    701  HG2 GLU A  70      -4.938 -63.316 -10.881  1.00  0.00           H  
ATOM    702  N   ARG A  71      -1.786 -61.647  -7.015  1.00 93.36           N  
ATOM    703  CA  ARG A  71      -1.346 -60.661  -6.025  1.00 73.42           C  
ATOM    704  C   ARG A  71      -0.148 -59.798  -6.461  1.00 79.41           C  
ATOM    705  O   ARG A  71      -0.165 -58.594  -6.214  1.00 88.43           O  
ATOM    706  CB  ARG A  71      -1.096 -61.359  -4.669  1.00 88.04           C  
ATOM    707  CG  ARG A  71      -1.080 -60.388  -3.476  1.00 90.70           C  
ATOM    708  CD  ARG A  71      -0.692 -61.045  -2.146  1.00101.78           C  
ATOM    709  NE  ARG A  71      -1.043 -60.177  -1.013  1.00107.15           N  
ATOM    710  CZ  ARG A  71      -2.210 -60.207  -0.345  1.00110.38           C  
ATOM    711  NH1 ARG A  71      -3.129 -61.157  -0.572  1.00 99.54           N  
ATOM    712  NH2 ARG A  71      -2.465 -59.264   0.572  1.00113.44           N1+
ATOM    713  H   ARG A  71      -1.910 -62.589  -6.671  1.00  0.00           H  
ATOM    714  HA  ARG A  71      -2.182 -59.973  -5.894  1.00  0.00           H  
ATOM    715  HB3 ARG A  71      -0.168 -61.932  -4.708  1.00  0.00           H  
ATOM    716  HB2 ARG A  71      -1.891 -62.083  -4.488  1.00  0.00           H  
ATOM    717  HG3 ARG A  71      -2.021 -59.845  -3.389  1.00  0.00           H  
ATOM    718  HG2 ARG A  71      -0.316 -59.638  -3.684  1.00  0.00           H  
ATOM    719  HD3 ARG A  71       0.398 -61.052  -2.113  1.00  0.00           H  
ATOM    720  HD2 ARG A  71      -0.989 -62.087  -2.047  1.00  0.00           H  
ATOM    721  HE  ARG A  71      -0.389 -59.437  -0.805  1.00  0.00           H  
ATOM    722 HH12 ARG A  71      -3.999 -61.174  -0.062  1.00  0.00           H  
ATOM    723 HH11 ARG A  71      -2.916 -61.948  -1.175  1.00  0.00           H  
ATOM    724 HH22 ARG A  71      -3.334 -59.271   1.087  1.00  0.00           H  
ATOM    725 HH21 ARG A  71      -1.791 -58.535   0.760  1.00  0.00           H  
ATOM    726  N   LYS A  72       0.843 -60.412  -7.130  1.00 81.55           N  
ATOM    727  CA  LYS A  72       2.025 -59.720  -7.651  1.00 87.78           C  
ATOM    728  C   LYS A  72       1.719 -58.820  -8.863  1.00 70.56           C  
ATOM    729  O   LYS A  72       2.368 -57.785  -9.003  1.00 71.69           O  
ATOM    730  CB  LYS A  72       3.130 -60.743  -7.977  1.00 90.83           C  
ATOM    731  CG  LYS A  72       3.649 -61.485  -6.732  1.00110.85           C  
ATOM    732  CD  LYS A  72       4.865 -62.373  -7.029  1.00104.42           C  
ATOM    733  CE  LYS A  72       5.361 -63.123  -5.785  1.00107.53           C  
ATOM    734  NZ  LYS A  72       6.557 -63.929  -6.083  1.00112.82           N1+
ATOM    735  H   LYS A  72       0.781 -61.403  -7.313  1.00  0.00           H  
ATOM    736  HA  LYS A  72       2.400 -59.066  -6.860  1.00  0.00           H  
ATOM    737  HB3 LYS A  72       3.969 -60.221  -8.439  1.00  0.00           H  
ATOM    738  HB2 LYS A  72       2.774 -61.461  -8.717  1.00  0.00           H  
ATOM    739  HG3 LYS A  72       2.851 -62.098  -6.312  1.00  0.00           H  
ATOM    740  HG2 LYS A  72       3.914 -60.759  -5.961  1.00  0.00           H  
ATOM    741  HD3 LYS A  72       5.671 -61.757  -7.430  1.00  0.00           H  
ATOM    742  HD2 LYS A  72       4.608 -63.089  -7.812  1.00  0.00           H  
ATOM    743  HE3 LYS A  72       4.580 -63.782  -5.403  1.00  0.00           H  
ATOM    744  HE2 LYS A  72       5.606 -62.419  -4.989  1.00  0.00           H  
ATOM    745  HZ1 LYS A  72       7.301 -63.325  -6.405  1.00  0.00           H  
ATOM    746  HZ2 LYS A  72       6.856 -64.413  -5.248  1.00  0.00           H  
ATOM    747  HZ3 LYS A  72       6.340 -64.605  -6.801  1.00  0.00           H  
ATOM    748  N   ALA A  73       0.718 -59.196  -9.681  1.00 75.86           N  
ATOM    749  CA  ALA A  73       0.225 -58.392 -10.803  1.00 74.00           C  
ATOM    750  C   ALA A  73      -0.537 -57.135 -10.344  1.00 76.16           C  
ATOM    751  O   ALA A  73      -0.430 -56.105 -11.010  1.00 69.46           O  
ATOM    752  CB  ALA A  73      -0.639 -59.266 -11.725  1.00 72.81           C  
ATOM    753  H   ALA A  73       0.208 -60.045  -9.487  1.00  0.00           H  
ATOM    754  HA  ALA A  73       1.092 -58.062 -11.379  1.00  0.00           H  
ATOM    755  HB1 ALA A  73      -0.891 -58.730 -12.640  1.00  0.00           H  
ATOM    756  HB2 ALA A  73      -0.109 -60.173 -12.018  1.00  0.00           H  
ATOM    757  HB3 ALA A  73      -1.574 -59.564 -11.251  1.00  0.00           H  
ATOM    758  N   PHE A  74      -1.236 -57.220  -9.195  1.00 71.47           N  
ATOM    759  CA  PHE A  74      -1.836 -56.075  -8.504  1.00 63.05           C  
ATOM    760  C   PHE A  74      -0.815 -55.056  -7.975  1.00 68.85           C  
ATOM    761  O   PHE A  74      -1.086 -53.861  -8.064  1.00 75.41           O  
ATOM    762  CB  PHE A  74      -2.788 -56.534  -7.374  1.00 72.03           C  
ATOM    763  CG  PHE A  74      -4.219 -56.763  -7.814  1.00 85.39           C  
ATOM    764  CD1 PHE A  74      -5.052 -55.654  -8.073  1.00 81.17           C  
ATOM    765  CD2 PHE A  74      -4.692 -58.060  -8.103  1.00 89.43           C  
ATOM    766  CE1 PHE A  74      -6.335 -55.848  -8.560  1.00 87.47           C  
ATOM    767  CE2 PHE A  74      -5.980 -58.233  -8.590  1.00 91.25           C  
ATOM    768  CZ  PHE A  74      -6.798 -57.133  -8.813  1.00 92.21           C  
ATOM    769  H   PHE A  74      -1.297 -58.111  -8.720  1.00  0.00           H  
ATOM    770  HA  PHE A  74      -2.432 -55.536  -9.244  1.00  0.00           H  
ATOM    771  HB3 PHE A  74      -2.829 -55.779  -6.587  1.00  0.00           H  
ATOM    772  HB2 PHE A  74      -2.412 -57.436  -6.891  1.00  0.00           H  
ATOM    773  HD1 PHE A  74      -4.690 -54.650  -7.899  1.00  0.00           H  
ATOM    774  HD2 PHE A  74      -4.062 -58.920  -7.942  1.00  0.00           H  
ATOM    775  HE1 PHE A  74      -6.967 -54.995  -8.753  1.00  0.00           H  
ATOM    776  HE2 PHE A  74      -6.340 -59.228  -8.808  1.00  0.00           H  
ATOM    777  HZ  PHE A  74      -7.798 -57.275  -9.193  1.00  0.00           H  
ATOM    778  N   ILE A  75       0.332 -55.530  -7.455  1.00 75.22           N  
ATOM    779  CA  ILE A  75       1.415 -54.679  -6.945  1.00 68.03           C  
ATOM    780  C   ILE A  75       2.168 -53.933  -8.067  1.00 75.03           C  
ATOM    781  O   ILE A  75       2.524 -52.771  -7.867  1.00 79.99           O  
ATOM    782  CB  ILE A  75       2.419 -55.485  -6.062  1.00 78.82           C  
ATOM    783  CG1 ILE A  75       1.745 -56.024  -4.777  1.00 93.35           C  
ATOM    784  CG2 ILE A  75       3.732 -54.749  -5.703  1.00 79.64           C  
ATOM    785  CD1 ILE A  75       1.132 -54.961  -3.850  1.00 79.52           C  
ATOM    786  H   ILE A  75       0.482 -56.528  -7.403  1.00  0.00           H  
ATOM    787  HA  ILE A  75       0.958 -53.909  -6.323  1.00  0.00           H  
ATOM    788  HB  ILE A  75       2.714 -56.366  -6.635  1.00  0.00           H  
ATOM    789 HG13 ILE A  75       2.455 -56.632  -4.215  1.00  0.00           H  
ATOM    790 HG12 ILE A  75       0.948 -56.708  -5.054  1.00  0.00           H  
ATOM    791 HG21 ILE A  75       4.334 -55.338  -5.011  1.00  0.00           H  
ATOM    792 HG22 ILE A  75       4.357 -54.572  -6.579  1.00  0.00           H  
ATOM    793 HG23 ILE A  75       3.540 -53.785  -5.233  1.00  0.00           H  
ATOM    794 HD11 ILE A  75       1.089 -55.322  -2.823  1.00  0.00           H  
ATOM    795 HD12 ILE A  75       1.704 -54.033  -3.847  1.00  0.00           H  
ATOM    796 HD13 ILE A  75       0.113 -54.720  -4.154  1.00  0.00           H  
ATOM    797  N   VAL A  76       2.351 -54.586  -9.230  1.00 75.36           N  
ATOM    798  CA  VAL A  76       2.897 -53.975 -10.446  1.00 76.00           C  
ATOM    799  C   VAL A  76       1.978 -52.863 -10.988  1.00 73.11           C  
ATOM    800  O   VAL A  76       2.469 -51.772 -11.273  1.00 77.25           O  
ATOM    801  CB  VAL A  76       3.148 -55.040 -11.559  1.00 70.88           C  
ATOM    802  CG1 VAL A  76       3.395 -54.478 -12.978  1.00 69.06           C  
ATOM    803  CG2 VAL A  76       4.315 -55.968 -11.181  1.00 56.61           C  
ATOM    804  H   VAL A  76       2.041 -55.544  -9.313  1.00  0.00           H  
ATOM    805  HA  VAL A  76       3.852 -53.516 -10.186  1.00  0.00           H  
ATOM    806  HB  VAL A  76       2.258 -55.669 -11.619  1.00  0.00           H  
ATOM    807 HG11 VAL A  76       3.680 -55.272 -13.669  1.00  0.00           H  
ATOM    808 HG12 VAL A  76       2.503 -54.011 -13.399  1.00  0.00           H  
ATOM    809 HG13 VAL A  76       4.195 -53.738 -12.978  1.00  0.00           H  
ATOM    810 HG21 VAL A  76       4.385 -56.809 -11.871  1.00  0.00           H  
ATOM    811 HG22 VAL A  76       5.266 -55.437 -11.215  1.00  0.00           H  
ATOM    812 HG23 VAL A  76       4.204 -56.378 -10.179  1.00  0.00           H  
ATOM    813  N   GLU A  77       0.669 -53.156 -11.077  1.00 73.06           N  
ATOM    814  CA  GLU A  77      -0.368 -52.234 -11.540  1.00 76.70           C  
ATOM    815  C   GLU A  77      -0.564 -51.022 -10.605  1.00 76.97           C  
ATOM    816  O   GLU A  77      -0.712 -49.909 -11.103  1.00 69.64           O  
ATOM    817  CB  GLU A  77      -1.665 -53.034 -11.781  1.00 73.66           C  
ATOM    818  CG  GLU A  77      -2.835 -52.199 -12.338  1.00 66.29           C  
ATOM    819  CD  GLU A  77      -4.105 -53.006 -12.616  1.00 81.54           C  
ATOM    820  OE1 GLU A  77      -4.237 -54.120 -12.063  1.00 77.78           O  
ATOM    821  OE2 GLU A  77      -4.953 -52.487 -13.373  1.00 84.32           O1-
ATOM    822  H   GLU A  77       0.351 -54.082 -10.826  1.00  0.00           H  
ATOM    823  HA  GLU A  77      -0.041 -51.843 -12.505  1.00  0.00           H  
ATOM    824  HB3 GLU A  77      -1.969 -53.510 -10.847  1.00  0.00           H  
ATOM    825  HB2 GLU A  77      -1.453 -53.850 -12.475  1.00  0.00           H  
ATOM    826  HG3 GLU A  77      -2.528 -51.701 -13.259  1.00  0.00           H  
ATOM    827  HG2 GLU A  77      -3.099 -51.419 -11.629  1.00  0.00           H  
ATOM    828  N   LEU A  78      -0.513 -51.252  -9.280  1.00 72.03           N  
ATOM    829  CA  LEU A  78      -0.574 -50.223  -8.237  1.00 69.21           C  
ATOM    830  C   LEU A  78       0.625 -49.259  -8.287  1.00 78.78           C  
ATOM    831  O   LEU A  78       0.423 -48.054  -8.156  1.00 75.25           O  
ATOM    832  CB  LEU A  78      -0.723 -50.914  -6.858  1.00 69.13           C  
ATOM    833  CG  LEU A  78      -0.768 -49.999  -5.609  1.00 85.30           C  
ATOM    834  CD1 LEU A  78      -1.887 -48.938  -5.679  1.00 79.46           C  
ATOM    835  CD2 LEU A  78      -0.844 -50.844  -4.318  1.00 83.13           C  
ATOM    836  H   LEU A  78      -0.418 -52.205  -8.952  1.00  0.00           H  
ATOM    837  HA  LEU A  78      -1.472 -49.634  -8.429  1.00  0.00           H  
ATOM    838  HB3 LEU A  78       0.104 -51.615  -6.737  1.00  0.00           H  
ATOM    839  HB2 LEU A  78      -1.626 -51.524  -6.868  1.00  0.00           H  
ATOM    840  HG  LEU A  78       0.179 -49.460  -5.557  1.00  0.00           H  
ATOM    841 HD11 LEU A  78      -2.456 -48.859  -4.754  1.00  0.00           H  
ATOM    842 HD12 LEU A  78      -1.466 -47.952  -5.874  1.00  0.00           H  
ATOM    843 HD13 LEU A  78      -2.600 -49.142  -6.475  1.00  0.00           H  
ATOM    844 HD21 LEU A  78      -0.059 -50.554  -3.620  1.00  0.00           H  
ATOM    845 HD22 LEU A  78      -1.796 -50.736  -3.798  1.00  0.00           H  
ATOM    846 HD23 LEU A  78      -0.716 -51.908  -4.518  1.00  0.00           H  
ATOM    847  N   ARG A  79       1.836 -49.801  -8.510  1.00 76.06           N  
ATOM    848  CA  ARG A  79       3.076 -49.040  -8.684  1.00 80.04           C  
ATOM    849  C   ARG A  79       3.073 -48.158  -9.947  1.00 76.80           C  
ATOM    850  O   ARG A  79       3.531 -47.019  -9.872  1.00 76.66           O  
ATOM    851  CB  ARG A  79       4.278 -50.010  -8.600  1.00 82.92           C  
ATOM    852  CG  ARG A  79       5.640 -49.434  -9.037  1.00 98.72           C  
ATOM    853  CD  ARG A  79       6.859 -50.155  -8.434  1.00105.08           C  
ATOM    854  NE  ARG A  79       6.810 -51.622  -8.544  1.00118.78           N  
ATOM    855  CZ  ARG A  79       6.682 -52.375  -9.650  1.00122.49           C  
ATOM    856  NH1 ARG A  79       6.585 -51.836 -10.872  1.00120.08           N  
ATOM    857  NH2 ARG A  79       6.660 -53.707  -9.520  1.00106.29           N1+
ATOM    858  H   ARG A  79       1.918 -50.806  -8.595  1.00  0.00           H  
ATOM    859  HA  ARG A  79       3.152 -48.368  -7.827  1.00  0.00           H  
ATOM    860  HB3 ARG A  79       4.083 -50.895  -9.208  1.00  0.00           H  
ATOM    861  HB2 ARG A  79       4.345 -50.366  -7.571  1.00  0.00           H  
ATOM    862  HG3 ARG A  79       5.677 -48.436  -8.597  1.00  0.00           H  
ATOM    863  HG2 ARG A  79       5.726 -49.276 -10.113  1.00  0.00           H  
ATOM    864  HD3 ARG A  79       7.077 -49.814  -7.421  1.00  0.00           H  
ATOM    865  HD2 ARG A  79       7.728 -49.886  -9.036  1.00  0.00           H  
ATOM    866  HE  ARG A  79       6.887 -52.108  -7.661  1.00  0.00           H  
ATOM    867 HH12 ARG A  79       6.483 -52.422 -11.688  1.00  0.00           H  
ATOM    868 HH11 ARG A  79       6.600 -50.832 -10.977  1.00  0.00           H  
ATOM    869 HH22 ARG A  79       6.574 -54.301 -10.332  1.00  0.00           H  
ATOM    870 HH21 ARG A  79       6.731 -54.134  -8.607  1.00  0.00           H  
ATOM    871  N   GLN A  80       2.532 -48.678 -11.061  1.00 69.10           N  
ATOM    872  CA  GLN A  80       2.353 -47.945 -12.316  1.00 68.68           C  
ATOM    873  C   GLN A  80       1.347 -46.788 -12.192  1.00 67.56           C  
ATOM    874  O   GLN A  80       1.671 -45.669 -12.584  1.00 69.08           O  
ATOM    875  CB  GLN A  80       1.945 -48.927 -13.432  1.00 75.47           C  
ATOM    876  CG  GLN A  80       3.102 -49.839 -13.890  1.00 60.66           C  
ATOM    877  CD  GLN A  80       2.646 -50.984 -14.800  1.00 81.90           C  
ATOM    878  OE1 GLN A  80       1.514 -51.454 -14.718  1.00 76.53           O  
ATOM    879  NE2 GLN A  80       3.546 -51.469 -15.657  1.00 72.38           N  
ATOM    880  H   GLN A  80       2.183 -49.627 -11.046  1.00  0.00           H  
ATOM    881  HA  GLN A  80       3.316 -47.506 -12.587  1.00  0.00           H  
ATOM    882  HB3 GLN A  80       1.574 -48.377 -14.299  1.00  0.00           H  
ATOM    883  HB2 GLN A  80       1.106 -49.526 -13.078  1.00  0.00           H  
ATOM    884  HG3 GLN A  80       3.603 -50.282 -13.031  1.00  0.00           H  
ATOM    885  HG2 GLN A  80       3.854 -49.241 -14.403  1.00  0.00           H  
ATOM    886 HE22 GLN A  80       3.291 -52.229 -16.271  1.00  0.00           H  
ATOM    887 HE21 GLN A  80       4.473 -51.077 -15.709  1.00  0.00           H  
ATOM    888  N   LEU A  81       0.164 -47.078 -11.627  1.00 64.50           N  
ATOM    889  CA  LEU A  81      -0.945 -46.136 -11.473  1.00 64.51           C  
ATOM    890  C   LEU A  81      -0.701 -45.030 -10.429  1.00 66.73           C  
ATOM    891  O   LEU A  81      -1.253 -43.943 -10.597  1.00 71.84           O  
ATOM    892  CB  LEU A  81      -2.235 -46.923 -11.156  1.00 63.22           C  
ATOM    893  CG  LEU A  81      -2.831 -47.669 -12.371  1.00 63.73           C  
ATOM    894  CD1 LEU A  81      -3.914 -48.673 -11.936  1.00 67.25           C  
ATOM    895  CD2 LEU A  81      -3.351 -46.707 -13.461  1.00 71.16           C  
ATOM    896  H   LEU A  81      -0.023 -48.028 -11.330  1.00  0.00           H  
ATOM    897  HA  LEU A  81      -1.075 -45.628 -12.429  1.00  0.00           H  
ATOM    898  HB3 LEU A  81      -2.998 -46.249 -10.774  1.00  0.00           H  
ATOM    899  HB2 LEU A  81      -2.030 -47.620 -10.341  1.00  0.00           H  
ATOM    900  HG  LEU A  81      -2.030 -48.262 -12.815  1.00  0.00           H  
ATOM    901 HD11 LEU A  81      -3.917 -49.539 -12.595  1.00  0.00           H  
ATOM    902 HD12 LEU A  81      -3.756 -49.032 -10.918  1.00  0.00           H  
ATOM    903 HD13 LEU A  81      -4.912 -48.245 -11.973  1.00  0.00           H  
ATOM    904 HD21 LEU A  81      -4.352 -46.971 -13.804  1.00  0.00           H  
ATOM    905 HD22 LEU A  81      -3.397 -45.675 -13.111  1.00  0.00           H  
ATOM    906 HD23 LEU A  81      -2.699 -46.725 -14.335  1.00  0.00           H  
ATOM    907  N   SER A  82       0.119 -45.298  -9.396  1.00 81.06           N  
ATOM    908  CA  SER A  82       0.492 -44.317  -8.367  1.00 79.63           C  
ATOM    909  C   SER A  82       1.508 -43.260  -8.850  1.00 72.86           C  
ATOM    910  O   SER A  82       1.561 -42.182  -8.258  1.00 75.51           O  
ATOM    911  CB  SER A  82       0.950 -45.043  -7.084  1.00 81.80           C  
ATOM    912  OG  SER A  82       2.214 -45.662  -7.228  1.00 84.68           O  
ATOM    913  H   SER A  82       0.515 -46.223  -9.301  1.00  0.00           H  
ATOM    914  HA  SER A  82      -0.415 -43.769  -8.103  1.00  0.00           H  
ATOM    915  HB3 SER A  82       0.213 -45.786  -6.778  1.00  0.00           H  
ATOM    916  HB2 SER A  82       1.019 -44.330  -6.262  1.00  0.00           H  
ATOM    917  HG  SER A  82       2.106 -46.444  -7.776  1.00  0.00           H  
ATOM    918  N   ARG A  83       2.263 -43.569  -9.920  1.00 66.31           N  
ATOM    919  CA  ARG A  83       3.135 -42.626 -10.625  1.00 68.29           C  
ATOM    920  C   ARG A  83       2.352 -41.759 -11.629  1.00 70.81           C  
ATOM    921  O   ARG A  83       2.735 -40.610 -11.848  1.00 75.89           O  
ATOM    922  CB  ARG A  83       4.222 -43.407 -11.387  1.00 60.57           C  
ATOM    923  CG  ARG A  83       5.219 -44.180 -10.508  1.00 72.84           C  
ATOM    924  CD  ARG A  83       6.098 -45.133 -11.338  1.00 84.08           C  
ATOM    925  NE  ARG A  83       7.019 -44.405 -12.230  1.00 85.15           N  
ATOM    926  CZ  ARG A  83       7.428 -44.792 -13.453  1.00 92.13           C  
ATOM    927  NH1 ARG A  83       6.988 -45.922 -14.023  1.00 84.81           N  
ATOM    928  NH2 ARG A  83       8.294 -44.028 -14.131  1.00 86.56           N1+
ATOM    929  H   ARG A  83       2.166 -44.483 -10.340  1.00  0.00           H  
ATOM    930  HA  ARG A  83       3.618 -41.966  -9.901  1.00  0.00           H  
ATOM    931  HB3 ARG A  83       4.793 -42.721 -12.015  1.00  0.00           H  
ATOM    932  HB2 ARG A  83       3.732 -44.102 -12.070  1.00  0.00           H  
ATOM    933  HG3 ARG A  83       4.732 -44.737  -9.709  1.00  0.00           H  
ATOM    934  HG2 ARG A  83       5.848 -43.439 -10.012  1.00  0.00           H  
ATOM    935  HD3 ARG A  83       5.416 -45.672 -11.994  1.00  0.00           H  
ATOM    936  HD2 ARG A  83       6.590 -45.898 -10.737  1.00  0.00           H  
ATOM    937  HE  ARG A  83       7.420 -43.562 -11.844  1.00  0.00           H  
ATOM    938 HH12 ARG A  83       7.282 -46.170 -14.956  1.00  0.00           H  
ATOM    939 HH11 ARG A  83       6.320 -46.503 -13.536  1.00  0.00           H  
ATOM    940 HH22 ARG A  83       8.607 -44.301 -15.055  1.00  0.00           H  
ATOM    941 HH21 ARG A  83       8.649 -43.168 -13.730  1.00  0.00           H  
ATOM    942  N   VAL A  84       1.306 -42.338 -12.243  1.00 78.06           N  
ATOM    943  CA  VAL A  84       0.511 -41.720 -13.302  1.00 61.93           C  
ATOM    944  C   VAL A  84      -0.479 -40.675 -12.753  1.00 78.53           C  
ATOM    945  O   VAL A  84      -1.222 -40.961 -11.813  1.00 79.06           O  
ATOM    946  CB  VAL A  84      -0.252 -42.811 -14.114  1.00 70.39           C  
ATOM    947  CG1 VAL A  84      -1.461 -42.328 -14.943  1.00 62.62           C  
ATOM    948  CG2 VAL A  84       0.715 -43.574 -15.037  1.00 59.41           C  
ATOM    949  H   VAL A  84       1.049 -43.283 -11.996  1.00  0.00           H  
ATOM    950  HA  VAL A  84       1.205 -41.216 -13.975  1.00  0.00           H  
ATOM    951  HB  VAL A  84      -0.644 -43.537 -13.401  1.00  0.00           H  
ATOM    952 HG11 VAL A  84      -1.867 -43.150 -15.528  1.00  0.00           H  
ATOM    953 HG12 VAL A  84      -2.278 -41.968 -14.317  1.00  0.00           H  
ATOM    954 HG13 VAL A  84      -1.179 -41.528 -15.628  1.00  0.00           H  
ATOM    955 HG21 VAL A  84       0.216 -44.406 -15.536  1.00  0.00           H  
ATOM    956 HG22 VAL A  84       1.120 -42.921 -15.809  1.00  0.00           H  
ATOM    957 HG23 VAL A  84       1.560 -43.985 -14.489  1.00  0.00           H  
ATOM    958  N   ASN A  85      -0.489 -39.503 -13.404  1.00 71.31           N  
ATOM    959  CA  ASN A  85      -1.424 -38.409 -13.168  1.00 73.06           C  
ATOM    960  C   ASN A  85      -1.470 -37.565 -14.450  1.00 57.02           C  
ATOM    961  O   ASN A  85      -0.554 -36.779 -14.692  1.00 69.18           O  
ATOM    962  CB  ASN A  85      -0.998 -37.597 -11.918  1.00 71.40           C  
ATOM    963  CG  ASN A  85      -1.998 -36.494 -11.550  1.00 81.18           C  
ATOM    964  OD1 ASN A  85      -3.178 -36.764 -11.338  1.00105.90           O  
ATOM    965  ND2 ASN A  85      -1.529 -35.247 -11.468  1.00 86.55           N  
ATOM    966  H   ASN A  85       0.182 -39.346 -14.145  1.00  0.00           H  
ATOM    967  HA  ASN A  85      -2.419 -38.830 -12.999  1.00  0.00           H  
ATOM    968  HB3 ASN A  85      -0.002 -37.174 -12.058  1.00  0.00           H  
ATOM    969  HB2 ASN A  85      -0.926 -38.259 -11.055  1.00  0.00           H  
ATOM    970 HD22 ASN A  85      -2.152 -34.489 -11.226  1.00  0.00           H  
ATOM    971 HD21 ASN A  85      -0.556 -35.050 -11.652  1.00  0.00           H  
ATOM    972  N   HIS A  86      -2.532 -37.758 -15.248  1.00 66.37           N  
ATOM    973  CA  HIS A  86      -2.756 -37.062 -16.514  1.00 50.50           C  
ATOM    974  C   HIS A  86      -4.275 -36.998 -16.785  1.00 56.54           C  
ATOM    975  O   HIS A  86      -4.946 -38.003 -16.547  1.00 61.65           O  
ATOM    976  CB  HIS A  86      -2.019 -37.822 -17.635  1.00 52.91           C  
ATOM    977  CG  HIS A  86      -1.974 -37.073 -18.942  1.00 63.36           C  
ATOM    978  ND1 HIS A  86      -2.916 -37.271 -19.956  1.00 61.59           N  
ATOM    979  CD2 HIS A  86      -1.090 -36.093 -19.342  1.00 55.37           C  
ATOM    980  CE1 HIS A  86      -2.570 -36.419 -20.911  1.00 58.86           C  
ATOM    981  NE2 HIS A  86      -1.492 -35.699 -20.605  1.00 59.72           N  
ATOM    982  H   HIS A  86      -3.247 -38.421 -14.983  1.00  0.00           H  
ATOM    983  HA  HIS A  86      -2.315 -36.072 -16.423  1.00  0.00           H  
ATOM    984  HB3 HIS A  86      -2.482 -38.795 -17.800  1.00  0.00           H  
ATOM    985  HB2 HIS A  86      -0.989 -38.023 -17.339  1.00  0.00           H  
ATOM    986  HD2 HIS A  86      -0.238 -35.656 -18.843  1.00  0.00           H  
ATOM    987  HE1 HIS A  86      -3.100 -36.328 -21.847  1.00  0.00           H  
ATOM    988  HE2 HIS A  86      -1.051 -35.002 -21.189  1.00  0.00           H  
ATOM    989  N   PRO A  87      -4.798 -35.851 -17.294  1.00 53.84           N  
ATOM    990  CA  PRO A  87      -6.222 -35.704 -17.674  1.00 54.67           C  
ATOM    991  C   PRO A  87      -6.821 -36.751 -18.632  1.00 51.79           C  
ATOM    992  O   PRO A  87      -8.018 -37.012 -18.527  1.00 60.48           O  
ATOM    993  CB  PRO A  87      -6.299 -34.304 -18.305  1.00 51.35           C  
ATOM    994  CG  PRO A  87      -5.175 -33.531 -17.647  1.00 51.20           C  
ATOM    995  CD  PRO A  87      -4.086 -34.582 -17.484  1.00 53.68           C  
ATOM    996  HA  PRO A  87      -6.796 -35.709 -16.745  1.00  0.00           H  
ATOM    997  HB3 PRO A  87      -7.269 -33.828 -18.157  1.00  0.00           H  
ATOM    998  HB2 PRO A  87      -6.117 -34.352 -19.381  1.00  0.00           H  
ATOM    999  HG3 PRO A  87      -5.500 -33.189 -16.664  1.00  0.00           H  
ATOM   1000  HG2 PRO A  87      -4.853 -32.660 -18.218  1.00  0.00           H  
ATOM   1001  HD2 PRO A  87      -3.478 -34.644 -18.387  1.00  0.00           H  
ATOM   1002  HD3 PRO A  87      -3.445 -34.305 -16.648  1.00  0.00           H  
ATOM   1003  N   ASN A  88      -5.999 -37.319 -19.533  1.00 55.16           N  
ATOM   1004  CA  ASN A  88      -6.430 -38.287 -20.550  1.00 47.50           C  
ATOM   1005  C   ASN A  88      -6.004 -39.725 -20.219  1.00 54.30           C  
ATOM   1006  O   ASN A  88      -5.904 -40.548 -21.129  1.00 55.31           O  
ATOM   1007  CB  ASN A  88      -5.954 -37.868 -21.964  1.00 47.01           C  
ATOM   1008  CG  ASN A  88      -6.362 -36.447 -22.356  1.00 47.10           C  
ATOM   1009  OD1 ASN A  88      -5.517 -35.620 -22.685  1.00 58.69           O  
ATOM   1010  ND2 ASN A  88      -7.665 -36.164 -22.322  1.00 52.25           N  
ATOM   1011  H   ASN A  88      -5.020 -37.065 -19.554  1.00  0.00           H  
ATOM   1012  HA  ASN A  88      -7.516 -38.342 -20.568  1.00  0.00           H  
ATOM   1013  HB3 ASN A  88      -6.379 -38.540 -22.710  1.00  0.00           H  
ATOM   1014  HB2 ASN A  88      -4.871 -37.964 -22.047  1.00  0.00           H  
ATOM   1015 HD22 ASN A  88      -7.995 -35.247 -22.586  1.00  0.00           H  
ATOM   1016 HD21 ASN A  88      -8.336 -36.876 -22.068  1.00  0.00           H  
ATOM   1017  N   ILE A  89      -5.791 -40.019 -18.928  1.00 50.37           N  
ATOM   1018  CA  ILE A  89      -5.543 -41.363 -18.412  1.00 50.43           C  
ATOM   1019  C   ILE A  89      -6.369 -41.522 -17.120  1.00 50.48           C  
ATOM   1020  O   ILE A  89      -6.574 -40.543 -16.399  1.00 56.03           O  
ATOM   1021  CB  ILE A  89      -4.035 -41.620 -18.097  1.00 55.95           C  
ATOM   1022  CG1 ILE A  89      -3.109 -41.236 -19.279  1.00 45.58           C  
ATOM   1023  CG2 ILE A  89      -3.772 -43.091 -17.698  1.00 44.99           C  
ATOM   1024  CD1 ILE A  89      -1.615 -41.290 -18.947  1.00 50.57           C  
ATOM   1025  H   ILE A  89      -5.876 -39.295 -18.227  1.00  0.00           H  
ATOM   1026  HA  ILE A  89      -5.893 -42.108 -19.126  1.00  0.00           H  
ATOM   1027  HB  ILE A  89      -3.752 -40.991 -17.250  1.00  0.00           H  
ATOM   1028 HG13 ILE A  89      -3.316 -40.223 -19.623  1.00  0.00           H  
ATOM   1029 HG12 ILE A  89      -3.312 -41.885 -20.130  1.00  0.00           H  
ATOM   1030 HG21 ILE A  89      -2.709 -43.301 -17.592  1.00  0.00           H  
ATOM   1031 HG22 ILE A  89      -4.234 -43.351 -16.746  1.00  0.00           H  
ATOM   1032 HG23 ILE A  89      -4.152 -43.777 -18.455  1.00  0.00           H  
ATOM   1033 HD11 ILE A  89      -1.073 -40.531 -19.509  1.00  0.00           H  
ATOM   1034 HD12 ILE A  89      -1.425 -41.105 -17.891  1.00  0.00           H  
ATOM   1035 HD13 ILE A  89      -1.198 -42.262 -19.199  1.00  0.00           H  
ATOM   1036  N   VAL A  90      -6.846 -42.751 -16.859  1.00 49.07           N  
ATOM   1037  CA  VAL A  90      -7.625 -43.118 -15.676  1.00 48.23           C  
ATOM   1038  C   VAL A  90      -6.839 -42.893 -14.360  1.00 53.13           C  
ATOM   1039  O   VAL A  90      -5.686 -43.312 -14.245  1.00 63.49           O  
ATOM   1040  CB  VAL A  90      -8.136 -44.586 -15.784  1.00 57.79           C  
ATOM   1041  CG1 VAL A  90      -7.030 -45.662 -15.744  1.00 63.34           C  
ATOM   1042  CG2 VAL A  90      -9.235 -44.904 -14.754  1.00 70.85           C  
ATOM   1043  H   VAL A  90      -6.654 -43.503 -17.509  1.00  0.00           H  
ATOM   1044  HA  VAL A  90      -8.499 -42.463 -15.669  1.00  0.00           H  
ATOM   1045  HB  VAL A  90      -8.607 -44.676 -16.764  1.00  0.00           H  
ATOM   1046 HG11 VAL A  90      -7.442 -46.650 -15.948  1.00  0.00           H  
ATOM   1047 HG12 VAL A  90      -6.259 -45.473 -16.491  1.00  0.00           H  
ATOM   1048 HG13 VAL A  90      -6.540 -45.714 -14.774  1.00  0.00           H  
ATOM   1049 HG21 VAL A  90      -9.612 -45.920 -14.880  1.00  0.00           H  
ATOM   1050 HG22 VAL A  90      -8.876 -44.812 -13.731  1.00  0.00           H  
ATOM   1051 HG23 VAL A  90     -10.084 -44.228 -14.864  1.00  0.00           H  
ATOM   1052  N   LYS A  91      -7.478 -42.178 -13.421  1.00 77.17           N  
ATOM   1053  CA  LYS A  91      -6.879 -41.700 -12.175  1.00 76.47           C  
ATOM   1054  C   LYS A  91      -7.104 -42.714 -11.042  1.00 75.71           C  
ATOM   1055  O   LYS A  91      -8.241 -43.132 -10.833  1.00 78.44           O  
ATOM   1056  CB  LYS A  91      -7.539 -40.343 -11.840  1.00 84.19           C  
ATOM   1057  CG  LYS A  91      -7.025 -39.633 -10.567  1.00 95.09           C  
ATOM   1058  CD  LYS A  91      -8.111 -38.797  -9.872  1.00 83.89           C  
ATOM   1059  CE  LYS A  91      -8.640 -37.629 -10.717  1.00101.40           C  
ATOM   1060  NZ  LYS A  91      -9.790 -36.980 -10.066  1.00118.33           N1+
ATOM   1061  H   LYS A  91      -8.428 -41.882 -13.590  1.00  0.00           H  
ATOM   1062  HA  LYS A  91      -5.808 -41.541 -12.317  1.00  0.00           H  
ATOM   1063  HB3 LYS A  91      -8.612 -40.509 -11.739  1.00  0.00           H  
ATOM   1064  HB2 LYS A  91      -7.431 -39.663 -12.686  1.00  0.00           H  
ATOM   1065  HG3 LYS A  91      -6.179 -38.996 -10.827  1.00  0.00           H  
ATOM   1066  HG2 LYS A  91      -6.636 -40.345  -9.840  1.00  0.00           H  
ATOM   1067  HD3 LYS A  91      -7.714 -38.413  -8.931  1.00  0.00           H  
ATOM   1068  HD2 LYS A  91      -8.936 -39.455  -9.598  1.00  0.00           H  
ATOM   1069  HE3 LYS A  91      -8.962 -37.974 -11.698  1.00  0.00           H  
ATOM   1070  HE2 LYS A  91      -7.854 -36.892 -10.879  1.00  0.00           H  
ATOM   1071  HZ1 LYS A  91     -10.545 -37.648  -9.973  1.00  0.00           H  
ATOM   1072  HZ2 LYS A  91      -9.527 -36.629  -9.157  1.00  0.00           H  
ATOM   1073  HZ3 LYS A  91     -10.116 -36.220 -10.645  1.00  0.00           H  
ATOM   1074  N   LEU A  92      -6.032 -43.027 -10.297  1.00 62.52           N  
ATOM   1075  CA  LEU A  92      -6.069 -43.788  -9.046  1.00 63.99           C  
ATOM   1076  C   LEU A  92      -6.327 -42.820  -7.878  1.00 78.54           C  
ATOM   1077  O   LEU A  92      -5.503 -41.933  -7.649  1.00 77.34           O  
ATOM   1078  CB  LEU A  92      -4.712 -44.521  -8.895  1.00 65.94           C  
ATOM   1079  CG  LEU A  92      -4.521 -45.401  -7.631  1.00 76.37           C  
ATOM   1080  CD1 LEU A  92      -5.362 -46.685  -7.677  1.00 67.91           C  
ATOM   1081  CD2 LEU A  92      -3.038 -45.750  -7.402  1.00 74.16           C  
ATOM   1082  H   LEU A  92      -5.134 -42.633 -10.537  1.00  0.00           H  
ATOM   1083  HA  LEU A  92      -6.866 -44.531  -9.087  1.00  0.00           H  
ATOM   1084  HB3 LEU A  92      -3.921 -43.770  -8.922  1.00  0.00           H  
ATOM   1085  HB2 LEU A  92      -4.559 -45.138  -9.777  1.00  0.00           H  
ATOM   1086  HG  LEU A  92      -4.835 -44.831  -6.757  1.00  0.00           H  
ATOM   1087 HD11 LEU A  92      -5.106 -47.354  -6.856  1.00  0.00           H  
ATOM   1088 HD12 LEU A  92      -6.426 -46.466  -7.601  1.00  0.00           H  
ATOM   1089 HD13 LEU A  92      -5.190 -47.235  -8.602  1.00  0.00           H  
ATOM   1090 HD21 LEU A  92      -2.738 -45.527  -6.378  1.00  0.00           H  
ATOM   1091 HD22 LEU A  92      -2.832 -46.806  -7.582  1.00  0.00           H  
ATOM   1092 HD23 LEU A  92      -2.380 -45.185  -8.058  1.00  0.00           H  
ATOM   1093  N   TYR A  93      -7.434 -43.024  -7.141  1.00 73.32           N  
ATOM   1094  CA  TYR A  93      -7.696 -42.328  -5.875  1.00 69.13           C  
ATOM   1095  C   TYR A  93      -6.929 -42.949  -4.699  1.00 72.58           C  
ATOM   1096  O   TYR A  93      -6.528 -42.210  -3.800  1.00 89.19           O  
ATOM   1097  CB  TYR A  93      -9.207 -42.317  -5.546  1.00 78.82           C  
ATOM   1098  CG  TYR A  93     -10.079 -41.362  -6.344  1.00 87.08           C  
ATOM   1099  CD1 TYR A  93      -9.700 -40.012  -6.513  1.00 82.54           C  
ATOM   1100  CD2 TYR A  93     -11.319 -41.801  -6.853  1.00100.28           C  
ATOM   1101  CE1 TYR A  93     -10.539 -39.120  -7.205  1.00 98.03           C  
ATOM   1102  CE2 TYR A  93     -12.168 -40.902  -7.527  1.00 94.83           C  
ATOM   1103  CZ  TYR A  93     -11.770 -39.565  -7.720  1.00103.48           C  
ATOM   1104  OH  TYR A  93     -12.573 -38.697  -8.401  1.00 98.49           O  
ATOM   1105  H   TYR A  93      -8.067 -43.777  -7.376  1.00  0.00           H  
ATOM   1106  HA  TYR A  93      -7.343 -41.300  -5.966  1.00  0.00           H  
ATOM   1107  HB3 TYR A  93      -9.346 -42.016  -4.507  1.00  0.00           H  
ATOM   1108  HB2 TYR A  93      -9.610 -43.329  -5.608  1.00  0.00           H  
ATOM   1109  HD1 TYR A  93      -8.772 -39.642  -6.104  1.00  0.00           H  
ATOM   1110  HD2 TYR A  93     -11.628 -42.827  -6.713  1.00  0.00           H  
ATOM   1111  HE1 TYR A  93     -10.239 -38.090  -7.332  1.00  0.00           H  
ATOM   1112  HE2 TYR A  93     -13.124 -41.243  -7.895  1.00  0.00           H  
ATOM   1113  HH  TYR A  93     -13.380 -39.102  -8.728  1.00  0.00           H  
ATOM   1114  N   GLY A  94      -6.749 -44.278  -4.711  1.00 73.23           N  
ATOM   1115  CA  GLY A  94      -6.140 -44.979  -3.593  1.00 82.89           C  
ATOM   1116  C   GLY A  94      -6.354 -46.484  -3.734  1.00 87.69           C  
ATOM   1117  O   GLY A  94      -6.763 -46.976  -4.786  1.00 83.36           O  
ATOM   1118  H   GLY A  94      -7.105 -44.839  -5.473  1.00  0.00           H  
ATOM   1119  HA3 GLY A  94      -6.623 -44.649  -2.674  1.00  0.00           H  
ATOM   1120  HA2 GLY A  94      -5.074 -44.754  -3.531  1.00  0.00           H  
ATOM   1121  N   ALA A  95      -6.064 -47.212  -2.646  1.00 78.58           N  
ATOM   1122  CA  ALA A  95      -6.231 -48.659  -2.561  1.00 84.33           C  
ATOM   1123  C   ALA A  95      -6.280 -49.109  -1.098  1.00 81.90           C  
ATOM   1124  O   ALA A  95      -5.545 -48.579  -0.264  1.00 91.07           O  
ATOM   1125  CB  ALA A  95      -5.085 -49.371  -3.306  1.00 78.67           C  
ATOM   1126  H   ALA A  95      -5.730 -46.756  -1.808  1.00  0.00           H  
ATOM   1127  HA  ALA A  95      -7.182 -48.921  -3.030  1.00  0.00           H  
ATOM   1128  HB1 ALA A  95      -5.186 -50.455  -3.244  1.00  0.00           H  
ATOM   1129  HB2 ALA A  95      -5.070 -49.110  -4.364  1.00  0.00           H  
ATOM   1130  HB3 ALA A  95      -4.114 -49.106  -2.886  1.00  0.00           H  
ATOM   1131  N   CYS A  96      -7.104 -50.136  -0.845  1.00 73.96           N  
ATOM   1132  CA  CYS A  96      -7.069 -50.960   0.364  1.00 90.64           C  
ATOM   1133  C   CYS A  96      -6.199 -52.202   0.084  1.00 87.07           C  
ATOM   1134  O   CYS A  96      -6.058 -52.595  -1.075  1.00 80.49           O  
ATOM   1135  CB  CYS A  96      -8.497 -51.300   0.846  1.00103.79           C  
ATOM   1136  SG  CYS A  96      -9.433 -52.337  -0.304  1.00123.77           S  
ATOM   1137  H   CYS A  96      -7.660 -50.513  -1.602  1.00  0.00           H  
ATOM   1138  HA  CYS A  96      -6.584 -50.398   1.164  1.00  0.00           H  
ATOM   1139  HB3 CYS A  96      -9.076 -50.389   0.990  1.00  0.00           H  
ATOM   1140  HB2 CYS A  96      -8.461 -51.805   1.812  1.00  0.00           H  
ATOM   1141  HG  CYS A  96      -8.685 -53.438  -0.168  1.00  0.00           H  
ATOM   1142  N   LEU A  97      -5.606 -52.772   1.147  1.00 86.92           N  
ATOM   1143  CA  LEU A  97      -4.618 -53.856   1.057  1.00 93.51           C  
ATOM   1144  C   LEU A  97      -5.109 -55.190   1.652  1.00 95.97           C  
ATOM   1145  O   LEU A  97      -4.381 -56.178   1.547  1.00108.68           O  
ATOM   1146  CB  LEU A  97      -3.293 -53.394   1.711  1.00 90.32           C  
ATOM   1147  CG  LEU A  97      -2.582 -52.236   0.969  1.00 87.02           C  
ATOM   1148  CD1 LEU A  97      -1.339 -51.760   1.749  1.00102.14           C  
ATOM   1149  CD2 LEU A  97      -2.243 -52.580  -0.498  1.00 85.68           C  
ATOM   1150  H   LEU A  97      -5.761 -52.390   2.069  1.00  0.00           H  
ATOM   1151  HA  LEU A  97      -4.407 -54.086   0.014  1.00  0.00           H  
ATOM   1152  HB3 LEU A  97      -2.597 -54.233   1.771  1.00  0.00           H  
ATOM   1153  HB2 LEU A  97      -3.492 -53.099   2.743  1.00  0.00           H  
ATOM   1154  HG  LEU A  97      -3.269 -51.389   0.947  1.00  0.00           H  
ATOM   1155 HD11 LEU A  97      -1.335 -50.675   1.848  1.00  0.00           H  
ATOM   1156 HD12 LEU A  97      -1.304 -52.174   2.757  1.00  0.00           H  
ATOM   1157 HD13 LEU A  97      -0.407 -52.043   1.259  1.00  0.00           H  
ATOM   1158 HD21 LEU A  97      -1.269 -52.196  -0.803  1.00  0.00           H  
ATOM   1159 HD22 LEU A  97      -2.230 -53.656  -0.674  1.00  0.00           H  
ATOM   1160 HD23 LEU A  97      -2.980 -52.145  -1.175  1.00  0.00           H  
ATOM   1161  N   ASN A  98      -6.329 -55.228   2.216  1.00 99.11           N  
ATOM   1162  CA  ASN A  98      -6.941 -56.455   2.727  1.00110.47           C  
ATOM   1163  C   ASN A  98      -8.479 -56.351   2.596  1.00 98.39           C  
ATOM   1164  O   ASN A  98      -9.101 -55.767   3.486  1.00100.85           O  
ATOM   1165  CB  ASN A  98      -6.489 -56.707   4.193  1.00116.88           C  
ATOM   1166  CG  ASN A  98      -6.440 -58.197   4.546  1.00115.31           C  
ATOM   1167  OD1 ASN A  98      -5.375 -58.808   4.528  1.00112.29           O  
ATOM   1168  ND2 ASN A  98      -7.593 -58.788   4.864  1.00107.60           N  
ATOM   1169  H   ASN A  98      -6.896 -54.393   2.254  1.00  0.00           H  
ATOM   1170  HA  ASN A  98      -6.635 -57.318   2.138  1.00  0.00           H  
ATOM   1171  HB3 ASN A  98      -7.070 -56.146   4.925  1.00  0.00           H  
ATOM   1172  HB2 ASN A  98      -5.465 -56.351   4.316  1.00  0.00           H  
ATOM   1173 HD22 ASN A  98      -7.607 -59.769   5.102  1.00  0.00           H  
ATOM   1174 HD21 ASN A  98      -8.455 -58.261   4.879  1.00  0.00           H  
ATOM   1175  N   PRO A  99      -9.091 -56.903   1.517  1.00 98.51           N  
ATOM   1176  CA  PRO A  99      -8.460 -57.488   0.311  1.00 97.38           C  
ATOM   1177  C   PRO A  99      -7.747 -56.425  -0.541  1.00 95.22           C  
ATOM   1178  O   PRO A  99      -8.209 -55.284  -0.573  1.00 98.78           O  
ATOM   1179  CB  PRO A  99      -9.654 -58.094  -0.450  1.00 86.92           C  
ATOM   1180  CG  PRO A  99     -10.842 -57.227  -0.065  1.00 92.39           C  
ATOM   1181  CD  PRO A  99     -10.552 -56.889   1.391  1.00 97.36           C  
ATOM   1182  HA  PRO A  99      -7.762 -58.287   0.566  1.00  0.00           H  
ATOM   1183  HB3 PRO A  99      -9.820 -59.115  -0.103  1.00  0.00           H  
ATOM   1184  HB2 PRO A  99      -9.512 -58.140  -1.531  1.00  0.00           H  
ATOM   1185  HG3 PRO A  99     -11.806 -57.716  -0.208  1.00  0.00           H  
ATOM   1186  HG2 PRO A  99     -10.839 -56.314  -0.663  1.00  0.00           H  
ATOM   1187  HD2 PRO A  99     -10.994 -55.931   1.665  1.00  0.00           H  
ATOM   1188  HD3 PRO A  99     -10.965 -57.654   2.050  1.00  0.00           H  
ATOM   1189  N   VAL A 100      -6.638 -56.801  -1.206  1.00 88.59           N  
ATOM   1190  CA  VAL A 100      -5.925 -55.898  -2.116  1.00 94.18           C  
ATOM   1191  C   VAL A 100      -6.795 -55.528  -3.335  1.00 94.39           C  
ATOM   1192  O   VAL A 100      -7.230 -56.405  -4.083  1.00 90.26           O  
ATOM   1193  CB  VAL A 100      -4.509 -56.394  -2.527  1.00 83.96           C  
ATOM   1194  CG1 VAL A 100      -4.479 -57.758  -3.231  1.00102.16           C  
ATOM   1195  CG2 VAL A 100      -3.737 -55.357  -3.369  1.00 79.84           C  
ATOM   1196  H   VAL A 100      -6.297 -57.749  -1.147  1.00  0.00           H  
ATOM   1197  HA  VAL A 100      -5.754 -54.990  -1.544  1.00  0.00           H  
ATOM   1198  HB  VAL A 100      -3.947 -56.512  -1.599  1.00  0.00           H  
ATOM   1199 HG11 VAL A 100      -3.454 -58.047  -3.463  1.00  0.00           H  
ATOM   1200 HG12 VAL A 100      -4.894 -58.539  -2.596  1.00  0.00           H  
ATOM   1201 HG13 VAL A 100      -5.025 -57.744  -4.171  1.00  0.00           H  
ATOM   1202 HG21 VAL A 100      -2.707 -55.675  -3.532  1.00  0.00           H  
ATOM   1203 HG22 VAL A 100      -4.188 -55.207  -4.350  1.00  0.00           H  
ATOM   1204 HG23 VAL A 100      -3.703 -54.391  -2.866  1.00  0.00           H  
ATOM   1205  N   CYS A 101      -7.104 -54.228  -3.432  1.00 85.52           N  
ATOM   1206  CA  CYS A 101      -8.141 -53.707  -4.307  1.00 82.21           C  
ATOM   1207  C   CYS A 101      -7.860 -52.227  -4.592  1.00 84.88           C  
ATOM   1208  O   CYS A 101      -7.811 -51.421  -3.663  1.00 86.62           O  
ATOM   1209  CB  CYS A 101      -9.551 -53.984  -3.727  1.00 89.05           C  
ATOM   1210  SG  CYS A 101     -10.905 -53.125  -4.577  1.00110.92           S  
ATOM   1211  H   CYS A 101      -6.718 -53.570  -2.767  1.00  0.00           H  
ATOM   1212  HA  CYS A 101      -8.059 -54.244  -5.251  1.00  0.00           H  
ATOM   1213  HB3 CYS A 101      -9.588 -53.692  -2.682  1.00  0.00           H  
ATOM   1214  HB2 CYS A 101      -9.758 -55.052  -3.741  1.00  0.00           H  
ATOM   1215  HG  CYS A 101     -10.784 -53.786  -5.732  1.00  0.00           H  
ATOM   1216  N   LEU A 102      -7.705 -51.917  -5.887  1.00 80.59           N  
ATOM   1217  CA  LEU A 102      -7.545 -50.572  -6.437  1.00 74.66           C  
ATOM   1218  C   LEU A 102      -8.883 -49.821  -6.407  1.00 75.38           C  
ATOM   1219  O   LEU A 102      -9.926 -50.456  -6.556  1.00 76.96           O  
ATOM   1220  CB  LEU A 102      -7.059 -50.691  -7.901  1.00 70.88           C  
ATOM   1221  CG  LEU A 102      -5.773 -51.524  -8.107  1.00 72.16           C  
ATOM   1222  CD1 LEU A 102      -5.485 -51.732  -9.606  1.00 68.31           C  
ATOM   1223  CD2 LEU A 102      -4.564 -50.940  -7.350  1.00 73.80           C  
ATOM   1224  H   LEU A 102      -7.796 -52.654  -6.574  1.00  0.00           H  
ATOM   1225  HA  LEU A 102      -6.815 -50.026  -5.838  1.00  0.00           H  
ATOM   1226  HB3 LEU A 102      -6.905 -49.692  -8.313  1.00  0.00           H  
ATOM   1227  HB2 LEU A 102      -7.858 -51.136  -8.496  1.00  0.00           H  
ATOM   1228  HG  LEU A 102      -5.953 -52.521  -7.705  1.00  0.00           H  
ATOM   1229 HD11 LEU A 102      -5.331 -52.789  -9.825  1.00  0.00           H  
ATOM   1230 HD12 LEU A 102      -6.307 -51.391 -10.238  1.00  0.00           H  
ATOM   1231 HD13 LEU A 102      -4.597 -51.196  -9.936  1.00  0.00           H  
ATOM   1232 HD21 LEU A 102      -3.675 -50.864  -7.976  1.00  0.00           H  
ATOM   1233 HD22 LEU A 102      -4.769 -49.940  -6.969  1.00  0.00           H  
ATOM   1234 HD23 LEU A 102      -4.302 -51.567  -6.497  1.00  0.00           H  
ATOM   1235  N   VAL A 103      -8.826 -48.492  -6.248  1.00 72.56           N  
ATOM   1236  CA  VAL A 103      -9.993 -47.612  -6.271  1.00 69.39           C  
ATOM   1237  C   VAL A 103      -9.671 -46.439  -7.208  1.00 75.48           C  
ATOM   1238  O   VAL A 103      -8.835 -45.600  -6.873  1.00 75.03           O  
ATOM   1239  CB  VAL A 103     -10.350 -47.065  -4.857  1.00 85.17           C  
ATOM   1240  CG1 VAL A 103     -11.581 -46.134  -4.860  1.00 87.82           C  
ATOM   1241  CG2 VAL A 103     -10.565 -48.204  -3.841  1.00 77.26           C  
ATOM   1242  H   VAL A 103      -7.935 -48.034  -6.106  1.00  0.00           H  
ATOM   1243  HA  VAL A 103     -10.863 -48.134  -6.673  1.00  0.00           H  
ATOM   1244  HB  VAL A 103      -9.510 -46.475  -4.490  1.00  0.00           H  
ATOM   1245 HG11 VAL A 103     -11.831 -45.802  -3.852  1.00  0.00           H  
ATOM   1246 HG12 VAL A 103     -11.421 -45.235  -5.455  1.00  0.00           H  
ATOM   1247 HG13 VAL A 103     -12.455 -46.648  -5.259  1.00  0.00           H  
ATOM   1248 HG21 VAL A 103     -10.919 -47.826  -2.883  1.00  0.00           H  
ATOM   1249 HG22 VAL A 103     -11.296 -48.926  -4.201  1.00  0.00           H  
ATOM   1250 HG23 VAL A 103      -9.638 -48.745  -3.647  1.00  0.00           H  
ATOM   1251  N   MET A 104     -10.325 -46.432  -8.379  1.00 65.23           N  
ATOM   1252  CA  MET A 104     -10.131 -45.452  -9.446  1.00 64.75           C  
ATOM   1253  C   MET A 104     -11.299 -44.456  -9.493  1.00 76.34           C  
ATOM   1254  O   MET A 104     -12.367 -44.722  -8.943  1.00 80.55           O  
ATOM   1255  CB  MET A 104     -10.029 -46.172 -10.816  1.00 74.35           C  
ATOM   1256  CG  MET A 104      -9.132 -47.423 -10.869  1.00 64.36           C  
ATOM   1257  SD  MET A 104      -7.392 -47.161 -10.451  1.00 68.32           S  
ATOM   1258  CE  MET A 104      -6.828 -46.280 -11.927  1.00 62.49           C  
ATOM   1259  H   MET A 104     -10.996 -47.162  -8.582  1.00  0.00           H  
ATOM   1260  HA  MET A 104      -9.209 -44.901  -9.269  1.00  0.00           H  
ATOM   1261  HB3 MET A 104      -9.686 -45.460 -11.566  1.00  0.00           H  
ATOM   1262  HB2 MET A 104     -11.023 -46.464 -11.154  1.00  0.00           H  
ATOM   1263  HG3 MET A 104      -9.176 -47.854 -11.869  1.00  0.00           H  
ATOM   1264  HG2 MET A 104      -9.518 -48.193 -10.202  1.00  0.00           H  
ATOM   1265  HE1 MET A 104      -5.783 -45.992 -11.819  1.00  0.00           H  
ATOM   1266  HE2 MET A 104      -6.926 -46.919 -12.804  1.00  0.00           H  
ATOM   1267  HE3 MET A 104      -7.410 -45.377 -12.086  1.00  0.00           H  
ATOM   1268  N   GLU A 105     -11.087 -43.357 -10.232  1.00 77.95           N  
ATOM   1269  CA  GLU A 105     -12.136 -42.466 -10.725  1.00 76.68           C  
ATOM   1270  C   GLU A 105     -13.020 -43.202 -11.746  1.00 77.20           C  
ATOM   1271  O   GLU A 105     -12.484 -43.785 -12.691  1.00 83.97           O  
ATOM   1272  CB  GLU A 105     -11.465 -41.208 -11.318  1.00 87.81           C  
ATOM   1273  CG  GLU A 105     -12.426 -40.185 -11.957  1.00108.71           C  
ATOM   1274  CD  GLU A 105     -11.681 -38.956 -12.477  1.00118.16           C  
ATOM   1275  OE1 GLU A 105     -10.879 -39.121 -13.425  1.00102.01           O  
ATOM   1276  OE2 GLU A 105     -11.908 -37.868 -11.905  1.00114.98           O1-
ATOM   1277  H   GLU A 105     -10.167 -43.207 -10.626  1.00  0.00           H  
ATOM   1278  HA  GLU A 105     -12.764 -42.167  -9.887  1.00  0.00           H  
ATOM   1279  HB3 GLU A 105     -10.732 -41.520 -12.064  1.00  0.00           H  
ATOM   1280  HB2 GLU A 105     -10.895 -40.714 -10.530  1.00  0.00           H  
ATOM   1281  HG3 GLU A 105     -13.179 -39.875 -11.231  1.00  0.00           H  
ATOM   1282  HG2 GLU A 105     -12.964 -40.625 -12.797  1.00  0.00           H  
ATOM   1283  N   TYR A 106     -14.345 -43.171 -11.528  1.00 69.58           N  
ATOM   1284  CA  TYR A 106     -15.322 -43.825 -12.397  1.00 82.46           C  
ATOM   1285  C   TYR A 106     -15.462 -43.095 -13.744  1.00 89.81           C  
ATOM   1286  O   TYR A 106     -15.803 -41.912 -13.754  1.00 74.89           O  
ATOM   1287  CB  TYR A 106     -16.675 -43.937 -11.666  1.00 79.70           C  
ATOM   1288  CG  TYR A 106     -17.749 -44.678 -12.443  1.00 69.62           C  
ATOM   1289  CD1 TYR A 106     -17.654 -46.075 -12.609  1.00 76.28           C  
ATOM   1290  CD2 TYR A 106     -18.823 -43.976 -13.027  1.00 83.65           C  
ATOM   1291  CE1 TYR A 106     -18.595 -46.761 -13.397  1.00 91.45           C  
ATOM   1292  CE2 TYR A 106     -19.778 -44.667 -13.796  1.00 67.24           C  
ATOM   1293  CZ  TYR A 106     -19.653 -46.055 -14.000  1.00 83.91           C  
ATOM   1294  OH  TYR A 106     -20.560 -46.720 -14.773  1.00 92.58           O  
ATOM   1295  H   TYR A 106     -14.718 -42.665 -10.737  1.00  0.00           H  
ATOM   1296  HA  TYR A 106     -14.965 -44.839 -12.585  1.00  0.00           H  
ATOM   1297  HB3 TYR A 106     -17.042 -42.946 -11.395  1.00  0.00           H  
ATOM   1298  HB2 TYR A 106     -16.536 -44.470 -10.731  1.00  0.00           H  
ATOM   1299  HD1 TYR A 106     -16.853 -46.622 -12.139  1.00  0.00           H  
ATOM   1300  HD2 TYR A 106     -18.909 -42.907 -12.900  1.00  0.00           H  
ATOM   1301  HE1 TYR A 106     -18.508 -47.829 -13.534  1.00  0.00           H  
ATOM   1302  HE2 TYR A 106     -20.599 -44.125 -14.241  1.00  0.00           H  
ATOM   1303  HH  TYR A 106     -21.234 -46.149 -15.149  1.00  0.00           H  
ATOM   1304  N   ALA A 107     -15.229 -43.837 -14.839  1.00 88.20           N  
ATOM   1305  CA  ALA A 107     -15.463 -43.385 -16.207  1.00 80.86           C  
ATOM   1306  C   ALA A 107     -16.839 -43.887 -16.664  1.00 90.21           C  
ATOM   1307  O   ALA A 107     -17.022 -45.092 -16.838  1.00 73.70           O  
ATOM   1308  CB  ALA A 107     -14.339 -43.905 -17.114  1.00 73.23           C  
ATOM   1309  H   ALA A 107     -14.955 -44.803 -14.737  1.00  0.00           H  
ATOM   1310  HA  ALA A 107     -15.448 -42.295 -16.238  1.00  0.00           H  
ATOM   1311  HB1 ALA A 107     -14.495 -43.598 -18.149  1.00  0.00           H  
ATOM   1312  HB2 ALA A 107     -13.370 -43.517 -16.800  1.00  0.00           H  
ATOM   1313  HB3 ALA A 107     -14.285 -44.993 -17.095  1.00  0.00           H  
ATOM   1314  N   GLU A 108     -17.784 -42.947 -16.797  1.00 80.92           N  
ATOM   1315  CA  GLU A 108     -19.214 -43.205 -16.958  1.00 85.94           C  
ATOM   1316  C   GLU A 108     -19.688 -43.399 -18.409  1.00 73.17           C  
ATOM   1317  O   GLU A 108     -20.748 -43.996 -18.594  1.00 92.88           O  
ATOM   1318  CB  GLU A 108     -20.010 -42.089 -16.230  1.00 69.23           C  
ATOM   1319  CG  GLU A 108     -20.119 -40.695 -16.903  1.00 80.68           C  
ATOM   1320  CD  GLU A 108     -18.819 -39.893 -17.043  1.00100.78           C  
ATOM   1321  OE1 GLU A 108     -17.863 -40.165 -16.284  1.00 94.47           O  
ATOM   1322  OE2 GLU A 108     -18.811 -38.998 -17.914  1.00 99.90           O1-
ATOM   1323  H   GLU A 108     -17.547 -41.976 -16.618  1.00  0.00           H  
ATOM   1324  HA  GLU A 108     -19.434 -44.143 -16.447  1.00  0.00           H  
ATOM   1325  HB3 GLU A 108     -19.607 -41.961 -15.224  1.00  0.00           H  
ATOM   1326  HB2 GLU A 108     -21.025 -42.454 -16.071  1.00  0.00           H  
ATOM   1327  HG3 GLU A 108     -20.801 -40.081 -16.315  1.00  0.00           H  
ATOM   1328  HG2 GLU A 108     -20.582 -40.787 -17.886  1.00  0.00           H  
ATOM   1329  N   GLY A 109     -18.935 -42.896 -19.402  1.00 72.36           N  
ATOM   1330  CA  GLY A 109     -19.358 -42.877 -20.808  1.00 66.97           C  
ATOM   1331  C   GLY A 109     -19.124 -44.208 -21.547  1.00 67.82           C  
ATOM   1332  O   GLY A 109     -19.525 -44.317 -22.705  1.00 70.59           O  
ATOM   1333  H   GLY A 109     -18.063 -42.436 -19.181  1.00  0.00           H  
ATOM   1334  HA3 GLY A 109     -18.815 -42.087 -21.326  1.00  0.00           H  
ATOM   1335  HA2 GLY A 109     -20.415 -42.613 -20.878  1.00  0.00           H  
ATOM   1336  N   GLY A 110     -18.487 -45.206 -20.906  1.00 62.88           N  
ATOM   1337  CA  GLY A 110     -18.176 -46.510 -21.498  1.00 54.02           C  
ATOM   1338  C   GLY A 110     -16.978 -46.418 -22.457  1.00 59.36           C  
ATOM   1339  O   GLY A 110     -16.335 -45.375 -22.572  1.00 58.63           O  
ATOM   1340  H   GLY A 110     -18.176 -45.051 -19.958  1.00  0.00           H  
ATOM   1341  HA3 GLY A 110     -19.046 -46.906 -22.025  1.00  0.00           H  
ATOM   1342  HA2 GLY A 110     -17.937 -47.209 -20.696  1.00  0.00           H  
ATOM   1343  N   SER A 111     -16.663 -47.537 -23.130  1.00 56.10           N  
ATOM   1344  CA  SER A 111     -15.553 -47.641 -24.081  1.00 59.89           C  
ATOM   1345  C   SER A 111     -15.826 -46.916 -25.413  1.00 63.70           C  
ATOM   1346  O   SER A 111     -16.980 -46.746 -25.809  1.00 56.14           O  
ATOM   1347  CB  SER A 111     -15.186 -49.130 -24.267  1.00 49.51           C  
ATOM   1348  OG  SER A 111     -16.135 -49.840 -25.038  1.00 50.42           O  
ATOM   1349  H   SER A 111     -17.220 -48.371 -23.011  1.00  0.00           H  
ATOM   1350  HA  SER A 111     -14.686 -47.171 -23.623  1.00  0.00           H  
ATOM   1351  HB3 SER A 111     -15.067 -49.621 -23.301  1.00  0.00           H  
ATOM   1352  HB2 SER A 111     -14.221 -49.207 -24.768  1.00  0.00           H  
ATOM   1353  HG  SER A 111     -15.924 -50.776 -24.993  1.00  0.00           H  
ATOM   1354  N   LEU A 112     -14.734 -46.552 -26.104  1.00 51.78           N  
ATOM   1355  CA  LEU A 112     -14.727 -46.044 -27.474  1.00 46.55           C  
ATOM   1356  C   LEU A 112     -15.227 -47.105 -28.473  1.00 46.82           C  
ATOM   1357  O   LEU A 112     -15.890 -46.732 -29.435  1.00 46.26           O  
ATOM   1358  CB  LEU A 112     -13.310 -45.518 -27.813  1.00 49.55           C  
ATOM   1359  CG  LEU A 112     -13.130 -44.890 -29.216  1.00 52.67           C  
ATOM   1360  CD1 LEU A 112     -13.960 -43.606 -29.397  1.00 55.65           C  
ATOM   1361  CD2 LEU A 112     -11.638 -44.669 -29.544  1.00 45.74           C  
ATOM   1362  H   LEU A 112     -13.820 -46.679 -25.684  1.00  0.00           H  
ATOM   1363  HA  LEU A 112     -15.422 -45.206 -27.511  1.00  0.00           H  
ATOM   1364  HB3 LEU A 112     -12.610 -46.344 -27.705  1.00  0.00           H  
ATOM   1365  HB2 LEU A 112     -13.010 -44.783 -27.063  1.00  0.00           H  
ATOM   1366  HG  LEU A 112     -13.485 -45.607 -29.953  1.00  0.00           H  
ATOM   1367 HD11 LEU A 112     -13.383 -42.805 -29.855  1.00  0.00           H  
ATOM   1368 HD12 LEU A 112     -14.826 -43.785 -30.035  1.00  0.00           H  
ATOM   1369 HD13 LEU A 112     -14.327 -43.226 -28.445  1.00  0.00           H  
ATOM   1370 HD21 LEU A 112     -11.404 -45.030 -30.546  1.00  0.00           H  
ATOM   1371 HD22 LEU A 112     -11.348 -43.619 -29.498  1.00  0.00           H  
ATOM   1372 HD23 LEU A 112     -10.989 -45.207 -28.854  1.00  0.00           H  
ATOM   1373  N   TYR A 113     -14.974 -48.400 -28.196  1.00 41.58           N  
ATOM   1374  CA  TYR A 113     -15.544 -49.531 -28.935  1.00 46.68           C  
ATOM   1375  C   TYR A 113     -17.083 -49.546 -28.912  1.00 43.33           C  
ATOM   1376  O   TYR A 113     -17.685 -49.823 -29.947  1.00 58.83           O  
ATOM   1377  CB  TYR A 113     -14.961 -50.864 -28.410  1.00 52.90           C  
ATOM   1378  CG  TYR A 113     -15.556 -52.111 -29.045  1.00 67.48           C  
ATOM   1379  CD1 TYR A 113     -16.659 -52.758 -28.447  1.00 59.46           C  
ATOM   1380  CD2 TYR A 113     -15.048 -52.589 -30.270  1.00 57.76           C  
ATOM   1381  CE1 TYR A 113     -17.281 -53.842 -29.094  1.00 64.33           C  
ATOM   1382  CE2 TYR A 113     -15.665 -53.679 -30.914  1.00 56.16           C  
ATOM   1383  CZ  TYR A 113     -16.792 -54.296 -30.335  1.00 77.32           C  
ATOM   1384  OH  TYR A 113     -17.410 -55.330 -30.976  1.00 82.23           O  
ATOM   1385  H   TYR A 113     -14.421 -48.628 -27.382  1.00  0.00           H  
ATOM   1386  HA  TYR A 113     -15.234 -49.419 -29.976  1.00  0.00           H  
ATOM   1387  HB3 TYR A 113     -15.094 -50.931 -27.331  1.00  0.00           H  
ATOM   1388  HB2 TYR A 113     -13.888 -50.878 -28.576  1.00  0.00           H  
ATOM   1389  HD1 TYR A 113     -17.058 -52.398 -27.510  1.00  0.00           H  
ATOM   1390  HD2 TYR A 113     -14.198 -52.105 -30.730  1.00  0.00           H  
ATOM   1391  HE1 TYR A 113     -18.141 -54.313 -28.642  1.00  0.00           H  
ATOM   1392  HE2 TYR A 113     -15.276 -54.030 -31.859  1.00  0.00           H  
ATOM   1393  HH  TYR A 113     -18.148 -55.686 -30.473  1.00  0.00           H  
ATOM   1394  N   ASN A 114     -17.680 -49.241 -27.745  1.00 43.78           N  
ATOM   1395  CA  ASN A 114     -19.129 -49.162 -27.558  1.00 53.52           C  
ATOM   1396  C   ASN A 114     -19.754 -47.980 -28.329  1.00 56.19           C  
ATOM   1397  O   ASN A 114     -20.847 -48.126 -28.874  1.00 57.93           O  
ATOM   1398  CB  ASN A 114     -19.455 -49.099 -26.047  1.00 71.37           C  
ATOM   1399  CG  ASN A 114     -20.938 -49.314 -25.717  1.00 88.51           C  
ATOM   1400  OD1 ASN A 114     -21.585 -50.203 -26.267  1.00 85.46           O  
ATOM   1401  ND2 ASN A 114     -21.477 -48.507 -24.802  1.00 76.54           N  
ATOM   1402  H   ASN A 114     -17.114 -49.028 -26.934  1.00  0.00           H  
ATOM   1403  HA  ASN A 114     -19.552 -50.079 -27.965  1.00  0.00           H  
ATOM   1404  HB3 ASN A 114     -19.111 -48.159 -25.617  1.00  0.00           H  
ATOM   1405  HB2 ASN A 114     -18.910 -49.889 -25.529  1.00  0.00           H  
ATOM   1406 HD22 ASN A 114     -22.450 -48.611 -24.550  1.00  0.00           H  
ATOM   1407 HD21 ASN A 114     -20.927 -47.782 -24.365  1.00  0.00           H  
ATOM   1408  N   VAL A 115     -19.032 -46.849 -28.391  1.00 55.46           N  
ATOM   1409  CA  VAL A 115     -19.424 -45.664 -29.151  1.00 42.11           C  
ATOM   1410  C   VAL A 115     -19.311 -45.860 -30.676  1.00 55.56           C  
ATOM   1411  O   VAL A 115     -20.191 -45.382 -31.386  1.00 50.90           O  
ATOM   1412  CB  VAL A 115     -18.626 -44.413 -28.675  1.00 47.21           C  
ATOM   1413  CG1 VAL A 115     -18.578 -43.208 -29.640  1.00 44.47           C  
ATOM   1414  CG2 VAL A 115     -19.159 -43.959 -27.304  1.00 42.91           C  
ATOM   1415  H   VAL A 115     -18.144 -46.800 -27.911  1.00  0.00           H  
ATOM   1416  HA  VAL A 115     -20.481 -45.481 -28.943  1.00  0.00           H  
ATOM   1417  HB  VAL A 115     -17.589 -44.715 -28.525  1.00  0.00           H  
ATOM   1418 HG11 VAL A 115     -18.072 -42.361 -29.176  1.00  0.00           H  
ATOM   1419 HG12 VAL A 115     -18.029 -43.434 -30.554  1.00  0.00           H  
ATOM   1420 HG13 VAL A 115     -19.578 -42.877 -29.917  1.00  0.00           H  
ATOM   1421 HG21 VAL A 115     -18.650 -43.066 -26.946  1.00  0.00           H  
ATOM   1422 HG22 VAL A 115     -20.222 -43.721 -27.351  1.00  0.00           H  
ATOM   1423 HG23 VAL A 115     -19.025 -44.733 -26.548  1.00  0.00           H  
ATOM   1424  N   LEU A 116     -18.275 -46.573 -31.154  1.00 43.27           N  
ATOM   1425  CA  LEU A 116     -18.053 -46.832 -32.579  1.00 44.90           C  
ATOM   1426  C   LEU A 116     -18.923 -47.978 -33.126  1.00 50.41           C  
ATOM   1427  O   LEU A 116     -19.569 -47.786 -34.156  1.00 45.99           O  
ATOM   1428  CB  LEU A 116     -16.558 -47.134 -32.849  1.00 41.03           C  
ATOM   1429  CG  LEU A 116     -15.574 -45.960 -32.648  1.00 58.50           C  
ATOM   1430  CD1 LEU A 116     -14.130 -46.410 -32.958  1.00 47.61           C  
ATOM   1431  CD2 LEU A 116     -15.966 -44.710 -33.448  1.00 39.84           C  
ATOM   1432  H   LEU A 116     -17.575 -46.928 -30.515  1.00  0.00           H  
ATOM   1433  HA  LEU A 116     -18.332 -45.936 -33.136  1.00  0.00           H  
ATOM   1434  HB3 LEU A 116     -16.455 -47.470 -33.882  1.00  0.00           H  
ATOM   1435  HB2 LEU A 116     -16.244 -47.975 -32.228  1.00  0.00           H  
ATOM   1436  HG  LEU A 116     -15.596 -45.666 -31.602  1.00  0.00           H  
ATOM   1437 HD11 LEU A 116     -13.442 -46.106 -32.171  1.00  0.00           H  
ATOM   1438 HD12 LEU A 116     -14.049 -47.493 -33.051  1.00  0.00           H  
ATOM   1439 HD13 LEU A 116     -13.761 -45.985 -33.892  1.00  0.00           H  
ATOM   1440 HD21 LEU A 116     -15.102 -44.153 -33.808  1.00  0.00           H  
ATOM   1441 HD22 LEU A 116     -16.571 -44.972 -34.314  1.00  0.00           H  
ATOM   1442 HD23 LEU A 116     -16.549 -44.023 -32.832  1.00  0.00           H  
ATOM   1443  N   HIS A 117     -18.879 -49.146 -32.461  1.00 50.49           N  
ATOM   1444  CA  HIS A 117     -19.350 -50.435 -32.989  1.00 53.27           C  
ATOM   1445  C   HIS A 117     -20.324 -51.179 -32.054  1.00 47.68           C  
ATOM   1446  O   HIS A 117     -20.690 -52.310 -32.377  1.00 45.48           O  
ATOM   1447  CB  HIS A 117     -18.133 -51.353 -33.267  1.00 46.89           C  
ATOM   1448  CG  HIS A 117     -16.943 -50.739 -33.960  1.00 55.56           C  
ATOM   1449  ND1 HIS A 117     -17.013 -50.163 -35.233  1.00 50.86           N  
ATOM   1450  CD2 HIS A 117     -15.644 -50.660 -33.506  1.00 43.49           C  
ATOM   1451  CE1 HIS A 117     -15.775 -49.761 -35.489  1.00 58.61           C  
ATOM   1452  NE2 HIS A 117     -14.920 -50.040 -34.506  1.00 48.32           N  
ATOM   1453  H   HIS A 117     -18.351 -49.203 -31.599  1.00  0.00           H  
ATOM   1454  HA  HIS A 117     -19.877 -50.274 -33.931  1.00  0.00           H  
ATOM   1455  HB3 HIS A 117     -18.457 -52.202 -33.868  1.00  0.00           H  
ATOM   1456  HB2 HIS A 117     -17.768 -51.772 -32.327  1.00  0.00           H  
ATOM   1457  HD2 HIS A 117     -15.185 -50.990 -32.588  1.00  0.00           H  
ATOM   1458  HE1 HIS A 117     -15.485 -49.261 -36.399  1.00  0.00           H  
ATOM   1459  HE2 HIS A 117     -13.920 -49.865 -34.498  1.00  0.00           H  
ATOM   1460  N   GLY A 118     -20.700 -50.577 -30.914  1.00 63.95           N  
ATOM   1461  CA  GLY A 118     -21.496 -51.222 -29.868  1.00 56.35           C  
ATOM   1462  C   GLY A 118     -22.990 -51.315 -30.205  1.00 74.15           C  
ATOM   1463  O   GLY A 118     -23.408 -51.190 -31.357  1.00 65.98           O  
ATOM   1464  H   GLY A 118     -20.375 -49.641 -30.721  1.00  0.00           H  
ATOM   1465  HA3 GLY A 118     -21.399 -50.654 -28.947  1.00  0.00           H  
ATOM   1466  HA2 GLY A 118     -21.108 -52.220 -29.662  1.00  0.00           H  
ATOM   1467  N   ALA A 119     -23.783 -51.570 -29.153  1.00 65.86           N  
ATOM   1468  CA  ALA A 119     -25.232 -51.764 -29.200  1.00 99.46           C  
ATOM   1469  C   ALA A 119     -26.012 -50.526 -29.675  1.00 86.56           C  
ATOM   1470  O   ALA A 119     -25.582 -49.391 -29.459  1.00 62.02           O  
ATOM   1471  CB  ALA A 119     -25.709 -52.191 -27.803  1.00100.04           C  
ATOM   1472  H   ALA A 119     -23.367 -51.641 -28.235  1.00  0.00           H  
ATOM   1473  HA  ALA A 119     -25.428 -52.582 -29.896  1.00  0.00           H  
ATOM   1474  HB1 ALA A 119     -26.784 -52.378 -27.790  1.00  0.00           H  
ATOM   1475  HB2 ALA A 119     -25.215 -53.109 -27.484  1.00  0.00           H  
ATOM   1476  HB3 ALA A 119     -25.498 -51.423 -27.057  1.00  0.00           H  
ATOM   1477  N   GLU A 120     -27.169 -50.800 -30.294  1.00 83.79           N  
ATOM   1478  CA  GLU A 120     -28.144 -49.818 -30.764  1.00 77.14           C  
ATOM   1479  C   GLU A 120     -28.823 -49.075 -29.583  1.00 77.84           C  
ATOM   1480  O   GLU A 120     -29.087 -49.709 -28.559  1.00 74.82           O  
ATOM   1481  CB  GLU A 120     -29.175 -50.573 -31.637  1.00 86.82           C  
ATOM   1482  CG  GLU A 120     -30.020 -51.642 -30.901  1.00110.88           C  
ATOM   1483  CD  GLU A 120     -30.941 -52.420 -31.841  1.00127.24           C  
ATOM   1484  OE1 GLU A 120     -31.697 -51.756 -32.584  1.00136.99           O  
ATOM   1485  OE2 GLU A 120     -30.882 -53.668 -31.791  1.00119.05           O1-
ATOM   1486  H   GLU A 120     -27.439 -51.765 -30.418  1.00  0.00           H  
ATOM   1487  HA  GLU A 120     -27.591 -49.132 -31.402  1.00  0.00           H  
ATOM   1488  HB3 GLU A 120     -28.653 -51.042 -32.472  1.00  0.00           H  
ATOM   1489  HB2 GLU A 120     -29.844 -49.841 -32.093  1.00  0.00           H  
ATOM   1490  HG3 GLU A 120     -30.651 -51.180 -30.143  1.00  0.00           H  
ATOM   1491  HG2 GLU A 120     -29.373 -52.349 -30.380  1.00  0.00           H  
ATOM   1492  N   PRO A 121     -29.141 -47.768 -29.739  1.00 68.17           N  
ATOM   1493  CA  PRO A 121     -28.756 -46.882 -30.853  1.00 77.47           C  
ATOM   1494  C   PRO A 121     -27.296 -46.401 -30.736  1.00 64.11           C  
ATOM   1495  O   PRO A 121     -26.886 -45.927 -29.675  1.00 59.07           O  
ATOM   1496  CB  PRO A 121     -29.749 -45.715 -30.723  1.00 68.02           C  
ATOM   1497  CG  PRO A 121     -30.037 -45.614 -29.233  1.00 71.78           C  
ATOM   1498  CD  PRO A 121     -29.984 -47.066 -28.767  1.00 71.65           C  
ATOM   1499  HA  PRO A 121     -28.914 -47.366 -31.819  1.00  0.00           H  
ATOM   1500  HB3 PRO A 121     -30.668 -45.965 -31.256  1.00  0.00           H  
ATOM   1501  HB2 PRO A 121     -29.378 -44.777 -31.140  1.00  0.00           H  
ATOM   1502  HG3 PRO A 121     -30.983 -45.122 -29.007  1.00  0.00           H  
ATOM   1503  HG2 PRO A 121     -29.244 -45.045 -28.746  1.00  0.00           H  
ATOM   1504  HD2 PRO A 121     -29.603 -47.145 -27.748  1.00  0.00           H  
ATOM   1505  HD3 PRO A 121     -30.982 -47.507 -28.792  1.00  0.00           H  
ATOM   1506  N   LEU A 122     -26.547 -46.518 -31.843  1.00 50.10           N  
ATOM   1507  CA  LEU A 122     -25.194 -45.979 -31.991  1.00 58.43           C  
ATOM   1508  C   LEU A 122     -25.247 -44.436 -32.104  1.00 58.32           C  
ATOM   1509  O   LEU A 122     -26.032 -43.944 -32.911  1.00 53.76           O  
ATOM   1510  CB  LEU A 122     -24.591 -46.590 -33.279  1.00 51.01           C  
ATOM   1511  CG  LEU A 122     -23.952 -47.982 -33.080  1.00 59.96           C  
ATOM   1512  CD1 LEU A 122     -23.539 -48.596 -34.435  1.00 61.96           C  
ATOM   1513  CD2 LEU A 122     -22.773 -47.948 -32.081  1.00 64.67           C  
ATOM   1514  H   LEU A 122     -26.953 -46.918 -32.676  1.00  0.00           H  
ATOM   1515  HA  LEU A 122     -24.624 -46.298 -31.121  1.00  0.00           H  
ATOM   1516  HB3 LEU A 122     -23.833 -45.928 -33.689  1.00  0.00           H  
ATOM   1517  HB2 LEU A 122     -25.362 -46.639 -34.051  1.00  0.00           H  
ATOM   1518  HG  LEU A 122     -24.717 -48.636 -32.657  1.00  0.00           H  
ATOM   1519 HD11 LEU A 122     -23.983 -49.584 -34.560  1.00  0.00           H  
ATOM   1520 HD12 LEU A 122     -23.869 -47.987 -35.278  1.00  0.00           H  
ATOM   1521 HD13 LEU A 122     -22.460 -48.711 -34.538  1.00  0.00           H  
ATOM   1522 HD21 LEU A 122     -21.916 -48.525 -32.423  1.00  0.00           H  
ATOM   1523 HD22 LEU A 122     -22.418 -46.935 -31.901  1.00  0.00           H  
ATOM   1524 HD23 LEU A 122     -23.071 -48.363 -31.118  1.00  0.00           H  
ATOM   1525  N   PRO A 123     -24.447 -43.692 -31.303  1.00 56.50           N  
ATOM   1526  CA  PRO A 123     -24.452 -42.216 -31.339  1.00 49.01           C  
ATOM   1527  C   PRO A 123     -23.770 -41.634 -32.591  1.00 43.22           C  
ATOM   1528  O   PRO A 123     -22.744 -42.154 -33.026  1.00 47.75           O  
ATOM   1529  CB  PRO A 123     -23.682 -41.834 -30.063  1.00 49.75           C  
ATOM   1530  CG  PRO A 123     -22.706 -42.979 -29.848  1.00 59.20           C  
ATOM   1531  CD  PRO A 123     -23.504 -44.197 -30.300  1.00 49.05           C  
ATOM   1532  HA  PRO A 123     -25.475 -41.837 -31.277  1.00  0.00           H  
ATOM   1533  HB3 PRO A 123     -24.377 -41.779 -29.224  1.00  0.00           H  
ATOM   1534  HB2 PRO A 123     -23.179 -40.869 -30.132  1.00  0.00           H  
ATOM   1535  HG3 PRO A 123     -22.339 -43.056 -28.824  1.00  0.00           H  
ATOM   1536  HG2 PRO A 123     -21.845 -42.848 -30.503  1.00  0.00           H  
ATOM   1537  HD2 PRO A 123     -22.841 -44.969 -30.689  1.00  0.00           H  
ATOM   1538  HD3 PRO A 123     -24.070 -44.614 -29.465  1.00  0.00           H  
ATOM   1539  N   TYR A 124     -24.330 -40.534 -33.119  1.00 51.58           N  
ATOM   1540  CA  TYR A 124     -23.693 -39.682 -34.125  1.00 45.50           C  
ATOM   1541  C   TYR A 124     -22.448 -38.977 -33.555  1.00 39.78           C  
ATOM   1542  O   TYR A 124     -22.461 -38.567 -32.393  1.00 55.48           O  
ATOM   1543  CB  TYR A 124     -24.722 -38.646 -34.636  1.00 43.55           C  
ATOM   1544  CG  TYR A 124     -24.182 -37.583 -35.583  1.00 41.58           C  
ATOM   1545  CD1 TYR A 124     -23.907 -37.905 -36.928  1.00 49.73           C  
ATOM   1546  CD2 TYR A 124     -23.915 -36.280 -35.109  1.00 43.33           C  
ATOM   1547  CE1 TYR A 124     -23.354 -36.936 -37.789  1.00 38.95           C  
ATOM   1548  CE2 TYR A 124     -23.367 -35.312 -35.970  1.00 39.18           C  
ATOM   1549  CZ  TYR A 124     -23.083 -35.639 -37.310  1.00 40.35           C  
ATOM   1550  OH  TYR A 124     -22.548 -34.699 -38.142  1.00 53.37           O  
ATOM   1551  H   TYR A 124     -25.186 -40.172 -32.716  1.00  0.00           H  
ATOM   1552  HA  TYR A 124     -23.394 -40.317 -34.959  1.00  0.00           H  
ATOM   1553  HB3 TYR A 124     -25.137 -38.130 -33.773  1.00  0.00           H  
ATOM   1554  HB2 TYR A 124     -25.565 -39.144 -35.115  1.00  0.00           H  
ATOM   1555  HD1 TYR A 124     -24.108 -38.898 -37.300  1.00  0.00           H  
ATOM   1556  HD2 TYR A 124     -24.114 -36.024 -34.078  1.00  0.00           H  
ATOM   1557  HE1 TYR A 124     -23.138 -37.195 -38.815  1.00  0.00           H  
ATOM   1558  HE2 TYR A 124     -23.158 -34.318 -35.600  1.00  0.00           H  
ATOM   1559  HH  TYR A 124     -22.402 -35.023 -39.034  1.00  0.00           H  
ATOM   1560  N   TYR A 125     -21.430 -38.802 -34.408  1.00 41.49           N  
ATOM   1561  CA  TYR A 125     -20.247 -38.001 -34.108  1.00 39.54           C  
ATOM   1562  C   TYR A 125     -19.669 -37.418 -35.410  1.00 46.93           C  
ATOM   1563  O   TYR A 125     -19.900 -37.954 -36.495  1.00 42.36           O  
ATOM   1564  CB  TYR A 125     -19.239 -38.827 -33.271  1.00 40.67           C  
ATOM   1565  CG  TYR A 125     -18.544 -39.971 -33.986  1.00 41.16           C  
ATOM   1566  CD1 TYR A 125     -17.354 -39.732 -34.702  1.00 45.46           C  
ATOM   1567  CD2 TYR A 125     -19.074 -41.277 -33.931  1.00 42.31           C  
ATOM   1568  CE1 TYR A 125     -16.724 -40.775 -35.400  1.00 46.02           C  
ATOM   1569  CE2 TYR A 125     -18.429 -42.327 -34.612  1.00 43.30           C  
ATOM   1570  CZ  TYR A 125     -17.266 -42.072 -35.365  1.00 47.90           C  
ATOM   1571  OH  TYR A 125     -16.672 -43.075 -36.071  1.00 42.28           O  
ATOM   1572  H   TYR A 125     -21.493 -39.150 -35.356  1.00  0.00           H  
ATOM   1573  HA  TYR A 125     -20.562 -37.146 -33.505  1.00  0.00           H  
ATOM   1574  HB3 TYR A 125     -19.728 -39.215 -32.378  1.00  0.00           H  
ATOM   1575  HB2 TYR A 125     -18.467 -38.159 -32.894  1.00  0.00           H  
ATOM   1576  HD1 TYR A 125     -16.929 -38.743 -34.731  1.00  0.00           H  
ATOM   1577  HD2 TYR A 125     -19.978 -41.475 -33.373  1.00  0.00           H  
ATOM   1578  HE1 TYR A 125     -15.831 -40.566 -35.967  1.00  0.00           H  
ATOM   1579  HE2 TYR A 125     -18.834 -43.325 -34.564  1.00  0.00           H  
ATOM   1580  HH  TYR A 125     -15.863 -42.788 -36.509  1.00  0.00           H  
ATOM   1581  N   THR A 126     -18.933 -36.310 -35.259  1.00 37.47           N  
ATOM   1582  CA  THR A 126     -18.342 -35.519 -36.340  1.00 43.38           C  
ATOM   1583  C   THR A 126     -16.844 -35.853 -36.522  1.00 49.65           C  
ATOM   1584  O   THR A 126     -16.267 -36.583 -35.714  1.00 51.86           O  
ATOM   1585  CB  THR A 126     -18.469 -34.000 -36.013  1.00 41.83           C  
ATOM   1586  OG1 THR A 126     -17.601 -33.579 -34.976  1.00 45.18           O  
ATOM   1587  CG2 THR A 126     -19.900 -33.556 -35.669  1.00 49.27           C  
ATOM   1588  H   THR A 126     -18.776 -35.952 -34.326  1.00  0.00           H  
ATOM   1589  HA  THR A 126     -18.856 -35.723 -37.281  1.00  0.00           H  
ATOM   1590  HB  THR A 126     -18.174 -33.437 -36.901  1.00  0.00           H  
ATOM   1591  HG1 THR A 126     -17.941 -33.907 -34.138  1.00  0.00           H  
ATOM   1592 HG21 THR A 126     -19.949 -32.477 -35.523  1.00  0.00           H  
ATOM   1593 HG22 THR A 126     -20.588 -33.810 -36.474  1.00  0.00           H  
ATOM   1594 HG23 THR A 126     -20.267 -34.026 -34.756  1.00  0.00           H  
ATOM   1595  N   ALA A 127     -16.225 -35.270 -37.564  1.00 41.28           N  
ATOM   1596  CA  ALA A 127     -14.776 -35.324 -37.795  1.00 48.59           C  
ATOM   1597  C   ALA A 127     -13.945 -34.660 -36.682  1.00 43.26           C  
ATOM   1598  O   ALA A 127     -12.800 -35.060 -36.481  1.00 49.49           O  
ATOM   1599  CB  ALA A 127     -14.450 -34.692 -39.155  1.00 37.76           C  
ATOM   1600  H   ALA A 127     -16.751 -34.686 -38.197  1.00  0.00           H  
ATOM   1601  HA  ALA A 127     -14.484 -36.374 -37.830  1.00  0.00           H  
ATOM   1602  HB1 ALA A 127     -13.395 -34.823 -39.400  1.00  0.00           H  
ATOM   1603  HB2 ALA A 127     -15.020 -35.156 -39.958  1.00  0.00           H  
ATOM   1604  HB3 ALA A 127     -14.670 -33.623 -39.170  1.00  0.00           H  
ATOM   1605  N   ALA A 128     -14.543 -33.697 -35.957  1.00 41.31           N  
ATOM   1606  CA  ALA A 128     -13.941 -33.055 -34.794  1.00 47.25           C  
ATOM   1607  C   ALA A 128     -13.868 -33.959 -33.560  1.00 41.86           C  
ATOM   1608  O   ALA A 128     -12.880 -33.865 -32.837  1.00 51.88           O  
ATOM   1609  CB  ALA A 128     -14.664 -31.736 -34.489  1.00 50.47           C  
ATOM   1610  H   ALA A 128     -15.496 -33.434 -36.166  1.00  0.00           H  
ATOM   1611  HA  ALA A 128     -12.909 -32.840 -35.050  1.00  0.00           H  
ATOM   1612  HB1 ALA A 128     -14.185 -31.207 -33.665  1.00  0.00           H  
ATOM   1613  HB2 ALA A 128     -14.647 -31.072 -35.354  1.00  0.00           H  
ATOM   1614  HB3 ALA A 128     -15.705 -31.893 -34.209  1.00  0.00           H  
ATOM   1615  N   HIS A 129     -14.858 -34.848 -33.365  1.00 46.62           N  
ATOM   1616  CA  HIS A 129     -14.824 -35.873 -32.318  1.00 36.93           C  
ATOM   1617  C   HIS A 129     -13.754 -36.940 -32.585  1.00 48.71           C  
ATOM   1618  O   HIS A 129     -12.998 -37.254 -31.669  1.00 46.22           O  
ATOM   1619  CB  HIS A 129     -16.203 -36.526 -32.144  1.00 45.26           C  
ATOM   1620  CG  HIS A 129     -17.273 -35.577 -31.680  1.00 55.56           C  
ATOM   1621  ND1 HIS A 129     -18.341 -35.185 -32.493  1.00 41.70           N  
ATOM   1622  CD2 HIS A 129     -17.386 -34.951 -30.458  1.00 41.02           C  
ATOM   1623  CE1 HIS A 129     -19.046 -34.346 -31.746  1.00 53.60           C  
ATOM   1624  NE2 HIS A 129     -18.520 -34.167 -30.536  1.00 55.07           N  
ATOM   1625  H   HIS A 129     -15.636 -34.882 -34.009  1.00  0.00           H  
ATOM   1626  HA  HIS A 129     -14.566 -35.385 -31.376  1.00  0.00           H  
ATOM   1627  HB3 HIS A 129     -16.146 -37.338 -31.418  1.00  0.00           H  
ATOM   1628  HB2 HIS A 129     -16.519 -36.979 -33.083  1.00  0.00           H  
ATOM   1629  HD2 HIS A 129     -16.771 -34.993 -29.571  1.00  0.00           H  
ATOM   1630  HE1 HIS A 129     -19.949 -33.858 -32.081  1.00  0.00           H  
ATOM   1631  HE2 HIS A 129     -18.903 -33.589 -29.796  1.00  0.00           H  
ATOM   1632  N   ALA A 130     -13.685 -37.431 -33.835  1.00 38.23           N  
ATOM   1633  CA  ALA A 130     -12.701 -38.405 -34.312  1.00 45.78           C  
ATOM   1634  C   ALA A 130     -11.243 -37.958 -34.104  1.00 51.26           C  
ATOM   1635  O   ALA A 130     -10.452 -38.716 -33.543  1.00 45.82           O  
ATOM   1636  CB  ALA A 130     -12.985 -38.713 -35.790  1.00 42.41           C  
ATOM   1637  H   ALA A 130     -14.353 -37.106 -34.522  1.00  0.00           H  
ATOM   1638  HA  ALA A 130     -12.845 -39.325 -33.743  1.00  0.00           H  
ATOM   1639  HB1 ALA A 130     -12.230 -39.366 -36.223  1.00  0.00           H  
ATOM   1640  HB2 ALA A 130     -13.947 -39.211 -35.901  1.00  0.00           H  
ATOM   1641  HB3 ALA A 130     -13.012 -37.805 -36.393  1.00  0.00           H  
ATOM   1642  N   MET A 131     -10.935 -36.717 -34.516  1.00 45.13           N  
ATOM   1643  CA  MET A 131      -9.617 -36.101 -34.362  1.00 39.25           C  
ATOM   1644  C   MET A 131      -9.291 -35.702 -32.910  1.00 44.79           C  
ATOM   1645  O   MET A 131      -8.121 -35.767 -32.538  1.00 51.80           O  
ATOM   1646  CB  MET A 131      -9.494 -34.903 -35.325  1.00 35.60           C  
ATOM   1647  CG  MET A 131      -9.523 -35.295 -36.816  1.00 40.39           C  
ATOM   1648  SD  MET A 131      -8.087 -36.224 -37.426  1.00 48.30           S  
ATOM   1649  CE  MET A 131      -6.835 -34.914 -37.476  1.00 38.85           C  
ATOM   1650  H   MET A 131     -11.642 -36.152 -34.968  1.00  0.00           H  
ATOM   1651  HA  MET A 131      -8.870 -36.843 -34.651  1.00  0.00           H  
ATOM   1652  HB3 MET A 131      -8.567 -34.365 -35.122  1.00  0.00           H  
ATOM   1653  HB2 MET A 131     -10.295 -34.188 -35.128  1.00  0.00           H  
ATOM   1654  HG3 MET A 131      -9.627 -34.398 -37.423  1.00  0.00           H  
ATOM   1655  HG2 MET A 131     -10.405 -35.897 -37.029  1.00  0.00           H  
ATOM   1656  HE1 MET A 131      -5.878 -35.329 -37.790  1.00  0.00           H  
ATOM   1657  HE2 MET A 131      -7.120 -34.139 -38.186  1.00  0.00           H  
ATOM   1658  HE3 MET A 131      -6.703 -34.456 -36.497  1.00  0.00           H  
ATOM   1659  N   SER A 132     -10.303 -35.331 -32.104  1.00 42.93           N  
ATOM   1660  CA  SER A 132     -10.133 -34.984 -30.688  1.00 45.84           C  
ATOM   1661  C   SER A 132      -9.836 -36.208 -29.805  1.00 40.72           C  
ATOM   1662  O   SER A 132      -8.970 -36.108 -28.940  1.00 44.16           O  
ATOM   1663  CB  SER A 132     -11.357 -34.199 -30.188  1.00 38.01           C  
ATOM   1664  OG  SER A 132     -11.230 -33.803 -28.837  1.00 47.19           O  
ATOM   1665  H   SER A 132     -11.245 -35.282 -32.469  1.00  0.00           H  
ATOM   1666  HA  SER A 132      -9.274 -34.315 -30.617  1.00  0.00           H  
ATOM   1667  HB3 SER A 132     -12.270 -34.784 -30.300  1.00  0.00           H  
ATOM   1668  HB2 SER A 132     -11.471 -33.296 -30.784  1.00  0.00           H  
ATOM   1669  HG  SER A 132     -12.025 -33.330 -28.580  1.00  0.00           H  
ATOM   1670  N   TRP A 133     -10.512 -37.342 -30.060  1.00 43.20           N  
ATOM   1671  CA  TRP A 133     -10.249 -38.630 -29.407  1.00 44.12           C  
ATOM   1672  C   TRP A 133      -8.827 -39.149 -29.662  1.00 38.48           C  
ATOM   1673  O   TRP A 133      -8.207 -39.677 -28.740  1.00 46.31           O  
ATOM   1674  CB  TRP A 133     -11.279 -39.679 -29.874  1.00 43.10           C  
ATOM   1675  CG  TRP A 133     -12.716 -39.445 -29.514  1.00 50.89           C  
ATOM   1676  CD1 TRP A 133     -13.170 -38.822 -28.401  1.00 47.54           C  
ATOM   1677  CD2 TRP A 133     -13.904 -39.917 -30.221  1.00 42.81           C  
ATOM   1678  NE1 TRP A 133     -14.547 -38.853 -28.386  1.00 48.85           N  
ATOM   1679  CE2 TRP A 133     -15.056 -39.519 -29.479  1.00 42.78           C  
ATOM   1680  CE3 TRP A 133     -14.131 -40.641 -31.416  1.00 44.25           C  
ATOM   1681  CZ2 TRP A 133     -16.361 -39.829 -29.894  1.00 46.46           C  
ATOM   1682  CZ3 TRP A 133     -15.436 -40.960 -31.842  1.00 43.05           C  
ATOM   1683  CH2 TRP A 133     -16.551 -40.555 -31.083  1.00 42.73           C  
ATOM   1684  H   TRP A 133     -11.234 -37.344 -30.770  1.00  0.00           H  
ATOM   1685  HA  TRP A 133     -10.344 -38.492 -28.329  1.00  0.00           H  
ATOM   1686  HB3 TRP A 133     -11.019 -40.661 -29.482  1.00  0.00           H  
ATOM   1687  HB2 TRP A 133     -11.227 -39.776 -30.960  1.00  0.00           H  
ATOM   1688  HD1 TRP A 133     -12.546 -38.376 -27.640  1.00  0.00           H  
ATOM   1689  HE1 TRP A 133     -15.103 -38.455 -27.638  1.00  0.00           H  
ATOM   1690  HE3 TRP A 133     -13.287 -40.963 -32.008  1.00  0.00           H  
ATOM   1691  HZ2 TRP A 133     -17.204 -39.517 -29.300  1.00  0.00           H  
ATOM   1692  HZ3 TRP A 133     -15.581 -41.519 -32.754  1.00  0.00           H  
ATOM   1693  HH2 TRP A 133     -17.549 -40.806 -31.409  1.00  0.00           H  
ATOM   1694  N   CYS A 134      -8.333 -38.953 -30.894  1.00 44.29           N  
ATOM   1695  CA  CYS A 134      -6.985 -39.330 -31.307  1.00 39.56           C  
ATOM   1696  C   CYS A 134      -5.916 -38.365 -30.767  1.00 52.99           C  
ATOM   1697  O   CYS A 134      -4.830 -38.831 -30.428  1.00 50.22           O  
ATOM   1698  CB  CYS A 134      -6.892 -39.480 -32.830  1.00 45.29           C  
ATOM   1699  SG  CYS A 134      -7.825 -40.953 -33.314  1.00 51.68           S  
ATOM   1700  H   CYS A 134      -8.911 -38.514 -31.597  1.00  0.00           H  
ATOM   1701  HA  CYS A 134      -6.761 -40.305 -30.870  1.00  0.00           H  
ATOM   1702  HB3 CYS A 134      -5.863 -39.615 -33.153  1.00  0.00           H  
ATOM   1703  HB2 CYS A 134      -7.291 -38.605 -33.346  1.00  0.00           H  
ATOM   1704  HG  CYS A 134      -9.036 -40.429 -33.095  1.00  0.00           H  
ATOM   1705  N   LEU A 135      -6.236 -37.064 -30.628  1.00 41.25           N  
ATOM   1706  CA  LEU A 135      -5.370 -36.090 -29.959  1.00 40.46           C  
ATOM   1707  C   LEU A 135      -5.196 -36.418 -28.468  1.00 50.05           C  
ATOM   1708  O   LEU A 135      -4.064 -36.470 -28.001  1.00 45.69           O  
ATOM   1709  CB  LEU A 135      -5.891 -34.649 -30.180  1.00 35.60           C  
ATOM   1710  CG  LEU A 135      -5.135 -33.526 -29.418  1.00 36.43           C  
ATOM   1711  CD1 LEU A 135      -3.633 -33.446 -29.756  1.00 43.43           C  
ATOM   1712  CD2 LEU A 135      -5.836 -32.169 -29.575  1.00 39.82           C  
ATOM   1713  H   LEU A 135      -7.138 -36.729 -30.940  1.00  0.00           H  
ATOM   1714  HA  LEU A 135      -4.392 -36.174 -30.434  1.00  0.00           H  
ATOM   1715  HB3 LEU A 135      -6.940 -34.616 -29.886  1.00  0.00           H  
ATOM   1716  HB2 LEU A 135      -5.881 -34.425 -31.248  1.00  0.00           H  
ATOM   1717  HG  LEU A 135      -5.210 -33.753 -28.354  1.00  0.00           H  
ATOM   1718 HD11 LEU A 135      -3.029 -33.418 -28.850  1.00  0.00           H  
ATOM   1719 HD12 LEU A 135      -3.284 -34.296 -30.336  1.00  0.00           H  
ATOM   1720 HD13 LEU A 135      -3.392 -32.555 -30.329  1.00  0.00           H  
ATOM   1721 HD21 LEU A 135      -5.714 -31.564 -28.676  1.00  0.00           H  
ATOM   1722 HD22 LEU A 135      -5.440 -31.596 -30.414  1.00  0.00           H  
ATOM   1723 HD23 LEU A 135      -6.906 -32.294 -29.732  1.00  0.00           H  
ATOM   1724  N   GLN A 136      -6.313 -36.667 -27.769  1.00 38.73           N  
ATOM   1725  CA  GLN A 136      -6.348 -37.036 -26.354  1.00 47.92           C  
ATOM   1726  C   GLN A 136      -5.694 -38.392 -26.048  1.00 51.89           C  
ATOM   1727  O   GLN A 136      -5.056 -38.522 -25.004  1.00 48.90           O  
ATOM   1728  CB  GLN A 136      -7.799 -36.981 -25.859  1.00 40.48           C  
ATOM   1729  CG  GLN A 136      -8.336 -35.541 -25.782  1.00 42.73           C  
ATOM   1730  CD  GLN A 136      -9.776 -35.528 -25.288  1.00 47.00           C  
ATOM   1731  OE1 GLN A 136     -10.012 -35.735 -24.102  1.00 50.16           O  
ATOM   1732  NE2 GLN A 136     -10.737 -35.292 -26.182  1.00 45.59           N  
ATOM   1733  H   GLN A 136      -7.212 -36.594 -28.229  1.00  0.00           H  
ATOM   1734  HA  GLN A 136      -5.780 -36.284 -25.804  1.00  0.00           H  
ATOM   1735  HB3 GLN A 136      -7.871 -37.447 -24.875  1.00  0.00           H  
ATOM   1736  HB2 GLN A 136      -8.430 -37.575 -26.523  1.00  0.00           H  
ATOM   1737  HG3 GLN A 136      -8.267 -35.033 -26.743  1.00  0.00           H  
ATOM   1738  HG2 GLN A 136      -7.729 -34.957 -25.090  1.00  0.00           H  
ATOM   1739 HE22 GLN A 136     -11.709 -35.276 -25.900  1.00  0.00           H  
ATOM   1740 HE21 GLN A 136     -10.506 -35.108 -27.150  1.00  0.00           H  
ATOM   1741  N   CYS A 137      -5.805 -39.348 -26.989  1.00 50.57           N  
ATOM   1742  CA  CYS A 137      -5.070 -40.611 -26.969  1.00 51.29           C  
ATOM   1743  C   CYS A 137      -3.554 -40.366 -27.068  1.00 47.95           C  
ATOM   1744  O   CYS A 137      -2.828 -40.836 -26.199  1.00 49.60           O  
ATOM   1745  CB  CYS A 137      -5.579 -41.607 -28.033  1.00 38.95           C  
ATOM   1746  SG  CYS A 137      -4.742 -43.219 -27.924  1.00 53.21           S  
ATOM   1747  H   CYS A 137      -6.378 -39.179 -27.804  1.00  0.00           H  
ATOM   1748  HA  CYS A 137      -5.259 -41.066 -25.994  1.00  0.00           H  
ATOM   1749  HB3 CYS A 137      -5.441 -41.207 -29.037  1.00  0.00           H  
ATOM   1750  HB2 CYS A 137      -6.648 -41.778 -27.906  1.00  0.00           H  
ATOM   1751  HG  CYS A 137      -3.528 -42.773 -28.258  1.00  0.00           H  
ATOM   1752  N   SER A 138      -3.104 -39.591 -28.073  1.00 51.23           N  
ATOM   1753  CA  SER A 138      -1.689 -39.250 -28.252  1.00 48.61           C  
ATOM   1754  C   SER A 138      -1.077 -38.450 -27.086  1.00 44.31           C  
ATOM   1755  O   SER A 138       0.088 -38.681 -26.781  1.00 50.19           O  
ATOM   1756  CB  SER A 138      -1.448 -38.599 -29.631  1.00 39.30           C  
ATOM   1757  OG  SER A 138      -1.856 -37.248 -29.703  1.00 53.08           O  
ATOM   1758  H   SER A 138      -3.752 -39.210 -28.750  1.00  0.00           H  
ATOM   1759  HA  SER A 138      -1.168 -40.209 -28.271  1.00  0.00           H  
ATOM   1760  HB3 SER A 138      -1.938 -39.163 -30.421  1.00  0.00           H  
ATOM   1761  HB2 SER A 138      -0.381 -38.625 -29.857  1.00  0.00           H  
ATOM   1762  HG  SER A 138      -2.786 -37.193 -29.468  1.00  0.00           H  
ATOM   1763  N   GLN A 139      -1.866 -37.576 -26.434  1.00 43.47           N  
ATOM   1764  CA  GLN A 139      -1.477 -36.802 -25.249  1.00 51.34           C  
ATOM   1765  C   GLN A 139      -1.234 -37.667 -24.003  1.00 49.18           C  
ATOM   1766  O   GLN A 139      -0.279 -37.405 -23.272  1.00 60.68           O  
ATOM   1767  CB  GLN A 139      -2.533 -35.712 -24.964  1.00 40.42           C  
ATOM   1768  CG  GLN A 139      -2.444 -34.508 -25.922  1.00 42.35           C  
ATOM   1769  CD  GLN A 139      -3.603 -33.517 -25.771  1.00 52.19           C  
ATOM   1770  OE1 GLN A 139      -4.693 -33.867 -25.324  1.00 57.12           O  
ATOM   1771  NE2 GLN A 139      -3.382 -32.268 -26.184  1.00 50.24           N  
ATOM   1772  H   GLN A 139      -2.808 -37.424 -26.768  1.00  0.00           H  
ATOM   1773  HA  GLN A 139      -0.532 -36.306 -25.471  1.00  0.00           H  
ATOM   1774  HB3 GLN A 139      -2.420 -35.338 -23.945  1.00  0.00           H  
ATOM   1775  HB2 GLN A 139      -3.525 -36.164 -25.006  1.00  0.00           H  
ATOM   1776  HG3 GLN A 139      -2.435 -34.845 -26.956  1.00  0.00           H  
ATOM   1777  HG2 GLN A 139      -1.499 -33.987 -25.764  1.00  0.00           H  
ATOM   1778 HE22 GLN A 139      -4.117 -31.579 -26.120  1.00  0.00           H  
ATOM   1779 HE21 GLN A 139      -2.486 -32.002 -26.567  1.00  0.00           H  
ATOM   1780  N   GLY A 140      -2.088 -38.683 -23.794  1.00 49.03           N  
ATOM   1781  CA  GLY A 140      -1.982 -39.605 -22.667  1.00 45.99           C  
ATOM   1782  C   GLY A 140      -0.857 -40.627 -22.886  1.00 50.34           C  
ATOM   1783  O   GLY A 140      -0.185 -40.985 -21.923  1.00 55.24           O  
ATOM   1784  H   GLY A 140      -2.854 -38.829 -24.438  1.00  0.00           H  
ATOM   1785  HA3 GLY A 140      -2.933 -40.117 -22.538  1.00  0.00           H  
ATOM   1786  HA2 GLY A 140      -1.796 -39.058 -21.742  1.00  0.00           H  
ATOM   1787  N   VAL A 141      -0.615 -41.068 -24.133  1.00 47.06           N  
ATOM   1788  CA  VAL A 141       0.481 -41.985 -24.466  1.00 43.44           C  
ATOM   1789  C   VAL A 141       1.846 -41.258 -24.493  1.00 54.39           C  
ATOM   1790  O   VAL A 141       2.835 -41.851 -24.067  1.00 55.30           O  
ATOM   1791  CB  VAL A 141       0.253 -42.704 -25.826  1.00 52.75           C  
ATOM   1792  CG1 VAL A 141       1.383 -43.672 -26.212  1.00 49.93           C  
ATOM   1793  CG2 VAL A 141      -1.051 -43.511 -25.843  1.00 52.25           C  
ATOM   1794  H   VAL A 141      -1.198 -40.762 -24.900  1.00  0.00           H  
ATOM   1795  HA  VAL A 141       0.531 -42.755 -23.693  1.00  0.00           H  
ATOM   1796  HB  VAL A 141       0.176 -41.938 -26.599  1.00  0.00           H  
ATOM   1797 HG11 VAL A 141       1.180 -44.146 -27.170  1.00  0.00           H  
ATOM   1798 HG12 VAL A 141       2.337 -43.167 -26.301  1.00  0.00           H  
ATOM   1799 HG13 VAL A 141       1.500 -44.462 -25.470  1.00  0.00           H  
ATOM   1800 HG21 VAL A 141      -1.276 -43.837 -26.856  1.00  0.00           H  
ATOM   1801 HG22 VAL A 141      -0.992 -44.389 -25.199  1.00  0.00           H  
ATOM   1802 HG23 VAL A 141      -1.901 -42.930 -25.515  1.00  0.00           H  
ATOM   1803  N   ALA A 142       1.874 -39.982 -24.926  1.00 47.37           N  
ATOM   1804  CA  ALA A 142       3.044 -39.098 -24.852  1.00 46.77           C  
ATOM   1805  C   ALA A 142       3.500 -38.834 -23.409  1.00 46.74           C  
ATOM   1806  O   ALA A 142       4.705 -38.781 -23.169  1.00 70.83           O  
ATOM   1807  CB  ALA A 142       2.753 -37.765 -25.558  1.00 41.61           C  
ATOM   1808  H   ALA A 142       1.031 -39.563 -25.297  1.00  0.00           H  
ATOM   1809  HA  ALA A 142       3.866 -39.589 -25.376  1.00  0.00           H  
ATOM   1810  HB1 ALA A 142       3.600 -37.084 -25.483  1.00  0.00           H  
ATOM   1811  HB2 ALA A 142       2.558 -37.904 -26.620  1.00  0.00           H  
ATOM   1812  HB3 ALA A 142       1.888 -37.261 -25.125  1.00  0.00           H  
ATOM   1813  N   TYR A 143       2.534 -38.738 -22.474  1.00 54.19           N  
ATOM   1814  CA  TYR A 143       2.790 -38.684 -21.036  1.00 46.61           C  
ATOM   1815  C   TYR A 143       3.486 -39.957 -20.523  1.00 55.00           C  
ATOM   1816  O   TYR A 143       4.499 -39.822 -19.843  1.00 59.33           O  
ATOM   1817  CB  TYR A 143       1.495 -38.358 -20.259  1.00 50.59           C  
ATOM   1818  CG  TYR A 143       1.634 -38.406 -18.744  1.00 58.99           C  
ATOM   1819  CD1 TYR A 143       2.056 -37.263 -18.034  1.00 56.33           C  
ATOM   1820  CD2 TYR A 143       1.386 -39.607 -18.046  1.00 57.30           C  
ATOM   1821  CE1 TYR A 143       2.237 -37.324 -16.638  1.00 60.97           C  
ATOM   1822  CE2 TYR A 143       1.575 -39.671 -16.654  1.00 59.55           C  
ATOM   1823  CZ  TYR A 143       2.005 -38.532 -15.949  1.00 70.86           C  
ATOM   1824  OH  TYR A 143       2.202 -38.601 -14.602  1.00 69.74           O  
ATOM   1825  H   TYR A 143       1.565 -38.769 -22.757  1.00  0.00           H  
ATOM   1826  HA  TYR A 143       3.473 -37.850 -20.871  1.00  0.00           H  
ATOM   1827  HB3 TYR A 143       0.703 -39.049 -20.542  1.00  0.00           H  
ATOM   1828  HB2 TYR A 143       1.140 -37.370 -20.553  1.00  0.00           H  
ATOM   1829  HD1 TYR A 143       2.255 -36.341 -18.559  1.00  0.00           H  
ATOM   1830  HD2 TYR A 143       1.083 -40.494 -18.581  1.00  0.00           H  
ATOM   1831  HE1 TYR A 143       2.565 -36.446 -16.102  1.00  0.00           H  
ATOM   1832  HE2 TYR A 143       1.400 -40.601 -16.137  1.00  0.00           H  
ATOM   1833  HH  TYR A 143       2.488 -37.768 -14.219  1.00  0.00           H  
ATOM   1834  N   LEU A 144       2.954 -41.143 -20.882  1.00 47.00           N  
ATOM   1835  CA  LEU A 144       3.499 -42.457 -20.515  1.00 61.02           C  
ATOM   1836  C   LEU A 144       4.932 -42.678 -21.036  1.00 51.23           C  
ATOM   1837  O   LEU A 144       5.769 -43.186 -20.289  1.00 63.23           O  
ATOM   1838  CB  LEU A 144       2.561 -43.586 -21.002  1.00 43.35           C  
ATOM   1839  CG  LEU A 144       1.185 -43.636 -20.304  1.00 54.64           C  
ATOM   1840  CD1 LEU A 144       0.205 -44.562 -21.060  1.00 39.80           C  
ATOM   1841  CD2 LEU A 144       1.292 -43.978 -18.803  1.00 48.82           C  
ATOM   1842  H   LEU A 144       2.119 -41.156 -21.452  1.00  0.00           H  
ATOM   1843  HA  LEU A 144       3.537 -42.497 -19.428  1.00  0.00           H  
ATOM   1844  HB3 LEU A 144       3.039 -44.555 -20.859  1.00  0.00           H  
ATOM   1845  HB2 LEU A 144       2.421 -43.485 -22.078  1.00  0.00           H  
ATOM   1846  HG  LEU A 144       0.766 -42.635 -20.358  1.00  0.00           H  
ATOM   1847 HD11 LEU A 144      -0.687 -44.013 -21.362  1.00  0.00           H  
ATOM   1848 HD12 LEU A 144       0.647 -44.974 -21.968  1.00  0.00           H  
ATOM   1849 HD13 LEU A 144      -0.126 -45.410 -20.462  1.00  0.00           H  
ATOM   1850 HD21 LEU A 144       0.623 -44.782 -18.498  1.00  0.00           H  
ATOM   1851 HD22 LEU A 144       2.300 -44.280 -18.523  1.00  0.00           H  
ATOM   1852 HD23 LEU A 144       1.039 -43.108 -18.197  1.00  0.00           H  
ATOM   1853  N   HIS A 145       5.192 -42.251 -22.283  1.00 48.29           N  
ATOM   1854  CA  HIS A 145       6.497 -42.318 -22.946  1.00 60.27           C  
ATOM   1855  C   HIS A 145       7.552 -41.367 -22.347  1.00 54.53           C  
ATOM   1856  O   HIS A 145       8.741 -41.658 -22.475  1.00 71.82           O  
ATOM   1857  CB  HIS A 145       6.330 -42.042 -24.456  1.00 47.60           C  
ATOM   1858  CG  HIS A 145       5.595 -43.093 -25.253  1.00 47.59           C  
ATOM   1859  ND1 HIS A 145       5.503 -43.026 -26.648  1.00 50.71           N  
ATOM   1860  CD2 HIS A 145       4.935 -44.228 -24.823  1.00 43.20           C  
ATOM   1861  CE1 HIS A 145       4.811 -44.101 -26.997  1.00 39.18           C  
ATOM   1862  NE2 HIS A 145       4.450 -44.851 -25.957  1.00 44.71           N  
ATOM   1863  H   HIS A 145       4.440 -41.850 -22.830  1.00  0.00           H  
ATOM   1864  HA  HIS A 145       6.882 -43.332 -22.829  1.00  0.00           H  
ATOM   1865  HB3 HIS A 145       7.310 -41.927 -24.922  1.00  0.00           H  
ATOM   1866  HB2 HIS A 145       5.815 -41.091 -24.603  1.00  0.00           H  
ATOM   1867  HD2 HIS A 145       4.774 -44.630 -23.835  1.00  0.00           H  
ATOM   1868  HE1 HIS A 145       4.555 -44.333 -28.020  1.00  0.00           H  
ATOM   1869  HE2 HIS A 145       3.904 -45.708 -25.986  1.00  0.00           H  
ATOM   1870  N   SER A 146       7.113 -40.265 -21.715  1.00 61.16           N  
ATOM   1871  CA  SER A 146       7.981 -39.246 -21.118  1.00 51.96           C  
ATOM   1872  C   SER A 146       8.253 -39.450 -19.612  1.00 57.56           C  
ATOM   1873  O   SER A 146       9.022 -38.663 -19.058  1.00 75.13           O  
ATOM   1874  CB  SER A 146       7.417 -37.844 -21.441  1.00 50.78           C  
ATOM   1875  OG  SER A 146       6.263 -37.526 -20.689  1.00 62.23           O  
ATOM   1876  H   SER A 146       6.119 -40.092 -21.657  1.00  0.00           H  
ATOM   1877  HA  SER A 146       8.956 -39.298 -21.606  1.00  0.00           H  
ATOM   1878  HB3 SER A 146       7.188 -37.753 -22.504  1.00  0.00           H  
ATOM   1879  HB2 SER A 146       8.169 -37.084 -21.227  1.00  0.00           H  
ATOM   1880  HG  SER A 146       5.525 -38.028 -21.044  1.00  0.00           H  
ATOM   1881  N   MET A 147       7.653 -40.477 -18.975  1.00 75.25           N  
ATOM   1882  CA  MET A 147       7.840 -40.784 -17.548  1.00 77.79           C  
ATOM   1883  C   MET A 147       9.292 -41.149 -17.203  1.00 82.45           C  
ATOM   1884  O   MET A 147       9.965 -41.813 -17.991  1.00 73.88           O  
ATOM   1885  CB  MET A 147       6.893 -41.909 -17.082  1.00 62.75           C  
ATOM   1886  CG  MET A 147       5.410 -41.560 -17.243  1.00 71.92           C  
ATOM   1887  SD  MET A 147       4.240 -42.739 -16.527  1.00 82.67           S  
ATOM   1888  CE  MET A 147       4.320 -42.245 -14.790  1.00 82.78           C  
ATOM   1889  H   MET A 147       7.038 -41.091 -19.491  1.00  0.00           H  
ATOM   1890  HA  MET A 147       7.582 -39.879 -16.995  1.00  0.00           H  
ATOM   1891  HB3 MET A 147       7.088 -42.143 -16.035  1.00  0.00           H  
ATOM   1892  HB2 MET A 147       7.104 -42.825 -17.636  1.00  0.00           H  
ATOM   1893  HG3 MET A 147       5.196 -41.522 -18.302  1.00  0.00           H  
ATOM   1894  HG2 MET A 147       5.197 -40.568 -16.844  1.00  0.00           H  
ATOM   1895  HE1 MET A 147       3.650 -42.870 -14.203  1.00  0.00           H  
ATOM   1896  HE2 MET A 147       5.331 -42.361 -14.402  1.00  0.00           H  
ATOM   1897  HE3 MET A 147       4.012 -41.206 -14.671  1.00  0.00           H  
ATOM   1898  N   GLN A 148       9.723 -40.699 -16.015  1.00 80.64           N  
ATOM   1899  CA  GLN A 148      11.072 -40.880 -15.482  1.00 90.05           C  
ATOM   1900  C   GLN A 148      11.005 -41.689 -14.168  1.00 88.72           C  
ATOM   1901  O   GLN A 148       9.986 -41.614 -13.475  1.00 90.75           O  
ATOM   1902  CB  GLN A 148      11.694 -39.483 -15.246  1.00 83.53           C  
ATOM   1903  CG  GLN A 148      11.870 -38.620 -16.517  1.00 66.88           C  
ATOM   1904  CD  GLN A 148      12.671 -39.305 -17.629  1.00 98.57           C  
ATOM   1905  OE1 GLN A 148      13.717 -39.899 -17.374  1.00 97.21           O  
ATOM   1906  NE2 GLN A 148      12.190 -39.214 -18.871  1.00102.40           N  
ATOM   1907  H   GLN A 148       9.093 -40.174 -15.427  1.00  0.00           H  
ATOM   1908  HA  GLN A 148      11.667 -41.424 -16.210  1.00  0.00           H  
ATOM   1909  HB3 GLN A 148      12.669 -39.593 -14.769  1.00  0.00           H  
ATOM   1910  HB2 GLN A 148      11.086 -38.927 -14.530  1.00  0.00           H  
ATOM   1911  HG3 GLN A 148      12.376 -37.690 -16.258  1.00  0.00           H  
ATOM   1912  HG2 GLN A 148      10.890 -38.333 -16.901  1.00  0.00           H  
ATOM   1913 HE22 GLN A 148      12.684 -39.646 -19.637  1.00  0.00           H  
ATOM   1914 HE21 GLN A 148      11.314 -38.739 -19.047  1.00  0.00           H  
ATOM   1915  N   PRO A 149      12.074 -42.447 -13.825  1.00 81.55           N  
ATOM   1916  CA  PRO A 149      13.336 -42.608 -14.577  1.00 72.78           C  
ATOM   1917  C   PRO A 149      13.252 -43.538 -15.804  1.00 80.64           C  
ATOM   1918  O   PRO A 149      14.172 -43.510 -16.620  1.00 91.56           O  
ATOM   1919  CB  PRO A 149      14.295 -43.177 -13.520  1.00 80.93           C  
ATOM   1920  CG  PRO A 149      13.400 -44.012 -12.618  1.00 74.95           C  
ATOM   1921  CD  PRO A 149      12.113 -43.195 -12.566  1.00 88.84           C  
ATOM   1922  HA  PRO A 149      13.718 -41.645 -14.915  1.00  0.00           H  
ATOM   1923  HB3 PRO A 149      14.730 -42.356 -12.948  1.00  0.00           H  
ATOM   1924  HB2 PRO A 149      15.122 -43.755 -13.936  1.00  0.00           H  
ATOM   1925  HG3 PRO A 149      13.831 -44.205 -11.635  1.00  0.00           H  
ATOM   1926  HG2 PRO A 149      13.204 -44.975 -13.093  1.00  0.00           H  
ATOM   1927  HD2 PRO A 149      11.239 -43.832 -12.428  1.00  0.00           H  
ATOM   1928  HD3 PRO A 149      12.150 -42.483 -11.739  1.00  0.00           H  
ATOM   1929  N   LYS A 150      12.163 -44.316 -15.922  1.00 86.68           N  
ATOM   1930  CA  LYS A 150      11.916 -45.223 -17.039  1.00 78.61           C  
ATOM   1931  C   LYS A 150      10.482 -45.022 -17.547  1.00 91.97           C  
ATOM   1932  O   LYS A 150       9.550 -44.879 -16.750  1.00 61.33           O  
ATOM   1933  CB  LYS A 150      12.251 -46.674 -16.613  1.00 77.17           C  
ATOM   1934  CG  LYS A 150      11.273 -47.379 -15.645  1.00102.79           C  
ATOM   1935  CD  LYS A 150      10.295 -48.327 -16.361  1.00106.48           C  
ATOM   1936  CE  LYS A 150       9.357 -49.068 -15.400  1.00 97.30           C  
ATOM   1937  NZ  LYS A 150       8.557 -50.075 -16.119  1.00 88.45           N1+
ATOM   1938  H   LYS A 150      11.441 -44.277 -15.218  1.00  0.00           H  
ATOM   1939  HA  LYS A 150      12.583 -44.967 -17.865  1.00  0.00           H  
ATOM   1940  HB3 LYS A 150      13.246 -46.674 -16.167  1.00  0.00           H  
ATOM   1941  HB2 LYS A 150      12.354 -47.285 -17.511  1.00  0.00           H  
ATOM   1942  HG3 LYS A 150      10.724 -46.648 -15.051  1.00  0.00           H  
ATOM   1943  HG2 LYS A 150      11.856 -47.958 -14.927  1.00  0.00           H  
ATOM   1944  HD3 LYS A 150      10.865 -49.055 -16.941  1.00  0.00           H  
ATOM   1945  HD2 LYS A 150       9.700 -47.766 -17.080  1.00  0.00           H  
ATOM   1946  HE3 LYS A 150       8.690 -48.364 -14.904  1.00  0.00           H  
ATOM   1947  HE2 LYS A 150       9.930 -49.575 -14.623  1.00  0.00           H  
ATOM   1948  HZ1 LYS A 150       7.939 -50.544 -15.473  1.00  0.00           H  
ATOM   1949  HZ2 LYS A 150       8.014 -49.623 -16.841  1.00  0.00           H  
ATOM   1950  HZ3 LYS A 150       9.175 -50.752 -16.543  1.00  0.00           H  
ATOM   1951  N   ALA A 151      10.354 -45.012 -18.883  1.00 75.06           N  
ATOM   1952  CA  ALA A 151       9.103 -44.837 -19.612  1.00 61.60           C  
ATOM   1953  C   ALA A 151       8.193 -46.068 -19.499  1.00 69.55           C  
ATOM   1954  O   ALA A 151       8.687 -47.196 -19.458  1.00 67.35           O  
ATOM   1955  CB  ALA A 151       9.443 -44.566 -21.083  1.00 63.52           C  
ATOM   1956  H   ALA A 151      11.176 -45.133 -19.456  1.00  0.00           H  
ATOM   1957  HA  ALA A 151       8.582 -43.967 -19.208  1.00  0.00           H  
ATOM   1958  HB1 ALA A 151       8.541 -44.425 -21.677  1.00  0.00           H  
ATOM   1959  HB2 ALA A 151      10.048 -43.665 -21.183  1.00  0.00           H  
ATOM   1960  HB3 ALA A 151      10.003 -45.391 -21.526  1.00  0.00           H  
ATOM   1961  N   LEU A 152       6.876 -45.817 -19.497  1.00 65.99           N  
ATOM   1962  CA  LEU A 152       5.849 -46.849 -19.590  1.00 62.95           C  
ATOM   1963  C   LEU A 152       5.361 -46.924 -21.043  1.00 52.03           C  
ATOM   1964  O   LEU A 152       5.069 -45.894 -21.646  1.00 51.76           O  
ATOM   1965  CB  LEU A 152       4.689 -46.524 -18.619  1.00 56.54           C  
ATOM   1966  CG  LEU A 152       5.068 -46.561 -17.117  1.00 70.19           C  
ATOM   1967  CD1 LEU A 152       3.848 -46.261 -16.221  1.00 61.14           C  
ATOM   1968  CD2 LEU A 152       5.754 -47.877 -16.702  1.00 73.67           C  
ATOM   1969  H   LEU A 152       6.548 -44.862 -19.575  1.00  0.00           H  
ATOM   1970  HA  LEU A 152       6.264 -47.823 -19.329  1.00  0.00           H  
ATOM   1971  HB3 LEU A 152       3.878 -47.234 -18.788  1.00  0.00           H  
ATOM   1972  HB2 LEU A 152       4.282 -45.541 -18.861  1.00  0.00           H  
ATOM   1973  HG  LEU A 152       5.783 -45.755 -16.946  1.00  0.00           H  
ATOM   1974 HD11 LEU A 152       4.101 -45.541 -15.443  1.00  0.00           H  
ATOM   1975 HD12 LEU A 152       3.016 -45.843 -16.789  1.00  0.00           H  
ATOM   1976 HD13 LEU A 152       3.471 -47.155 -15.724  1.00  0.00           H  
ATOM   1977 HD21 LEU A 152       5.544 -48.142 -15.666  1.00  0.00           H  
ATOM   1978 HD22 LEU A 152       5.435 -48.714 -17.324  1.00  0.00           H  
ATOM   1979 HD23 LEU A 152       6.836 -47.785 -16.795  1.00  0.00           H  
ATOM   1980  N   ILE A 153       5.276 -48.154 -21.566  1.00 50.83           N  
ATOM   1981  CA  ILE A 153       4.719 -48.466 -22.882  1.00 55.02           C  
ATOM   1982  C   ILE A 153       3.369 -49.155 -22.628  1.00 47.60           C  
ATOM   1983  O   ILE A 153       3.309 -50.070 -21.802  1.00 65.20           O  
ATOM   1984  CB  ILE A 153       5.645 -49.437 -23.678  1.00 53.57           C  
ATOM   1985  CG1 ILE A 153       7.045 -48.814 -23.901  1.00 65.07           C  
ATOM   1986  CG2 ILE A 153       5.049 -49.889 -25.031  1.00 54.66           C  
ATOM   1987  CD1 ILE A 153       8.096 -49.803 -24.425  1.00 67.44           C  
ATOM   1988  H   ILE A 153       5.530 -48.953 -21.004  1.00  0.00           H  
ATOM   1989  HA  ILE A 153       4.561 -47.560 -23.473  1.00  0.00           H  
ATOM   1990  HB  ILE A 153       5.784 -50.336 -23.073  1.00  0.00           H  
ATOM   1991 HG13 ILE A 153       7.431 -48.394 -22.972  1.00  0.00           H  
ATOM   1992 HG12 ILE A 153       6.961 -47.971 -24.586  1.00  0.00           H  
ATOM   1993 HG21 ILE A 153       5.708 -50.582 -25.552  1.00  0.00           H  
ATOM   1994 HG22 ILE A 153       4.099 -50.408 -24.919  1.00  0.00           H  
ATOM   1995 HG23 ILE A 153       4.885 -49.038 -25.692  1.00  0.00           H  
ATOM   1996 HD11 ILE A 153       9.098 -49.381 -24.343  1.00  0.00           H  
ATOM   1997 HD12 ILE A 153       8.082 -50.736 -23.861  1.00  0.00           H  
ATOM   1998 HD13 ILE A 153       7.931 -50.046 -25.473  1.00  0.00           H  
ATOM   1999  N   HIS A 154       2.315 -48.699 -23.324  1.00 52.69           N  
ATOM   2000  CA  HIS A 154       0.959 -49.230 -23.175  1.00 42.92           C  
ATOM   2001  C   HIS A 154       0.832 -50.660 -23.727  1.00 42.78           C  
ATOM   2002  O   HIS A 154       0.342 -51.537 -23.018  1.00 55.55           O  
ATOM   2003  CB  HIS A 154      -0.054 -48.265 -23.818  1.00 45.11           C  
ATOM   2004  CG  HIS A 154      -1.476 -48.546 -23.409  1.00 50.02           C  
ATOM   2005  ND1 HIS A 154      -2.252 -49.538 -24.016  1.00 46.15           N  
ATOM   2006  CD2 HIS A 154      -2.213 -47.955 -22.405  1.00 58.81           C  
ATOM   2007  CE1 HIS A 154      -3.403 -49.520 -23.361  1.00 52.88           C  
ATOM   2008  NE2 HIS A 154      -3.436 -48.599 -22.401  1.00 55.01           N  
ATOM   2009  H   HIS A 154       2.442 -47.976 -24.023  1.00  0.00           H  
ATOM   2010  HA  HIS A 154       0.746 -49.263 -22.104  1.00  0.00           H  
ATOM   2011  HB3 HIS A 154       0.021 -48.290 -24.906  1.00  0.00           H  
ATOM   2012  HB2 HIS A 154       0.175 -47.239 -23.525  1.00  0.00           H  
ATOM   2013  HD2 HIS A 154      -1.968 -47.167 -21.709  1.00  0.00           H  
ATOM   2014  HE1 HIS A 154      -4.229 -50.182 -23.576  1.00  0.00           H  
ATOM   2015  HE2 HIS A 154      -4.216 -48.428 -21.778  1.00  0.00           H  
ATOM   2016  N   ARG A 155       1.319 -50.862 -24.965  1.00 54.55           N  
ATOM   2017  CA  ARG A 155       1.465 -52.140 -25.670  1.00 46.83           C  
ATOM   2018  C   ARG A 155       0.137 -52.823 -26.087  1.00 56.09           C  
ATOM   2019  O   ARG A 155       0.194 -53.904 -26.675  1.00 58.33           O  
ATOM   2020  CB  ARG A 155       2.389 -53.100 -24.864  1.00 53.98           C  
ATOM   2021  CG  ARG A 155       3.629 -53.617 -25.618  1.00 65.90           C  
ATOM   2022  CD  ARG A 155       3.354 -54.467 -26.868  1.00 66.93           C  
ATOM   2023  NE  ARG A 155       2.614 -55.694 -26.546  1.00 91.75           N  
ATOM   2024  CZ  ARG A 155       3.130 -56.844 -26.082  1.00 87.25           C  
ATOM   2025  NH1 ARG A 155       4.447 -56.992 -25.882  1.00 89.47           N  
ATOM   2026  NH2 ARG A 155       2.307 -57.864 -25.814  1.00 83.29           N1+
ATOM   2027  H   ARG A 155       1.680 -50.063 -25.476  1.00  0.00           H  
ATOM   2028  HA  ARG A 155       1.963 -51.880 -26.605  1.00  0.00           H  
ATOM   2029  HB3 ARG A 155       1.818 -53.942 -24.469  1.00  0.00           H  
ATOM   2030  HB2 ARG A 155       2.774 -52.596 -23.976  1.00  0.00           H  
ATOM   2031  HG3 ARG A 155       4.185 -54.233 -24.911  1.00  0.00           H  
ATOM   2032  HG2 ARG A 155       4.297 -52.796 -25.876  1.00  0.00           H  
ATOM   2033  HD3 ARG A 155       4.262 -54.665 -27.436  1.00  0.00           H  
ATOM   2034  HD2 ARG A 155       2.710 -53.901 -27.539  1.00  0.00           H  
ATOM   2035  HE  ARG A 155       1.608 -55.608 -26.616  1.00  0.00           H  
ATOM   2036 HH12 ARG A 155       4.822 -57.860 -25.530  1.00  0.00           H  
ATOM   2037 HH11 ARG A 155       5.076 -56.222 -26.063  1.00  0.00           H  
ATOM   2038 HH22 ARG A 155       2.670 -58.738 -25.464  1.00  0.00           H  
ATOM   2039 HH21 ARG A 155       1.311 -57.765 -25.953  1.00  0.00           H  
ATOM   2040  N   ASP A 156      -1.023 -52.207 -25.798  1.00 52.12           N  
ATOM   2041  CA  ASP A 156      -2.345 -52.777 -26.067  1.00 54.98           C  
ATOM   2042  C   ASP A 156      -3.364 -51.646 -26.315  1.00 52.19           C  
ATOM   2043  O   ASP A 156      -4.463 -51.668 -25.761  1.00 47.59           O  
ATOM   2044  CB  ASP A 156      -2.773 -53.784 -24.957  1.00 48.33           C  
ATOM   2045  CG  ASP A 156      -3.974 -54.674 -25.313  1.00 75.16           C  
ATOM   2046  OD1 ASP A 156      -4.244 -54.842 -26.523  1.00 66.78           O  
ATOM   2047  OD2 ASP A 156      -4.585 -55.218 -24.369  1.00 64.73           O1-
ATOM   2048  H   ASP A 156      -1.011 -51.325 -25.305  1.00  0.00           H  
ATOM   2049  HA  ASP A 156      -2.282 -53.310 -27.018  1.00  0.00           H  
ATOM   2050  HB3 ASP A 156      -3.018 -53.223 -24.053  1.00  0.00           H  
ATOM   2051  HB2 ASP A 156      -1.939 -54.441 -24.711  1.00  0.00           H  
ATOM   2052  N   LEU A 157      -2.983 -50.656 -27.141  1.00 49.03           N  
ATOM   2053  CA  LEU A 157      -3.869 -49.566 -27.552  1.00 42.90           C  
ATOM   2054  C   LEU A 157      -4.889 -50.061 -28.586  1.00 46.66           C  
ATOM   2055  O   LEU A 157      -4.508 -50.616 -29.616  1.00 49.14           O  
ATOM   2056  CB  LEU A 157      -3.041 -48.397 -28.115  1.00 37.74           C  
ATOM   2057  CG  LEU A 157      -2.484 -47.440 -27.046  1.00 52.18           C  
ATOM   2058  CD1 LEU A 157      -1.488 -46.469 -27.689  1.00 71.24           C  
ATOM   2059  CD2 LEU A 157      -3.585 -46.687 -26.268  1.00 38.06           C  
ATOM   2060  H   LEU A 157      -2.066 -50.679 -27.563  1.00  0.00           H  
ATOM   2061  HA  LEU A 157      -4.415 -49.219 -26.672  1.00  0.00           H  
ATOM   2062  HB3 LEU A 157      -3.635 -47.805 -28.812  1.00  0.00           H  
ATOM   2063  HB2 LEU A 157      -2.218 -48.808 -28.697  1.00  0.00           H  
ATOM   2064  HG  LEU A 157      -1.919 -48.044 -26.338  1.00  0.00           H  
ATOM   2065 HD11 LEU A 157      -0.742 -46.160 -26.959  1.00  0.00           H  
ATOM   2066 HD12 LEU A 157      -0.959 -46.926 -28.525  1.00  0.00           H  
ATOM   2067 HD13 LEU A 157      -1.985 -45.581 -28.078  1.00  0.00           H  
ATOM   2068 HD21 LEU A 157      -3.391 -45.616 -26.210  1.00  0.00           H  
ATOM   2069 HD22 LEU A 157      -4.568 -46.810 -26.724  1.00  0.00           H  
ATOM   2070 HD23 LEU A 157      -3.653 -47.053 -25.243  1.00  0.00           H  
ATOM   2071  N   LYS A 158      -6.168 -49.830 -28.268  1.00 48.15           N  
ATOM   2072  CA  LYS A 158      -7.347 -50.234 -29.030  1.00 40.11           C  
ATOM   2073  C   LYS A 158      -8.582 -49.590 -28.361  1.00 37.44           C  
ATOM   2074  O   LYS A 158      -8.523 -49.328 -27.158  1.00 52.02           O  
ATOM   2075  CB  LYS A 158      -7.451 -51.781 -29.094  1.00 47.13           C  
ATOM   2076  CG  LYS A 158      -7.474 -52.497 -27.727  1.00 44.04           C  
ATOM   2077  CD  LYS A 158      -7.682 -54.011 -27.855  1.00 55.63           C  
ATOM   2078  CE  LYS A 158      -7.769 -54.694 -26.484  1.00 49.80           C  
ATOM   2079  NZ  LYS A 158      -7.896 -56.154 -26.617  1.00 54.12           N1+
ATOM   2080  H   LYS A 158      -6.376 -49.365 -27.396  1.00  0.00           H  
ATOM   2081  HA  LYS A 158      -7.206 -49.839 -30.035  1.00  0.00           H  
ATOM   2082  HB3 LYS A 158      -6.619 -52.179 -29.675  1.00  0.00           H  
ATOM   2083  HB2 LYS A 158      -8.342 -52.051 -29.660  1.00  0.00           H  
ATOM   2084  HG3 LYS A 158      -8.244 -52.081 -27.079  1.00  0.00           H  
ATOM   2085  HG2 LYS A 158      -6.531 -52.323 -27.212  1.00  0.00           H  
ATOM   2086  HD3 LYS A 158      -6.857 -54.439 -28.427  1.00  0.00           H  
ATOM   2087  HD2 LYS A 158      -8.590 -54.210 -28.426  1.00  0.00           H  
ATOM   2088  HE3 LYS A 158      -8.621 -54.314 -25.921  1.00  0.00           H  
ATOM   2089  HE2 LYS A 158      -6.878 -54.477 -25.897  1.00  0.00           H  
ATOM   2090  HZ1 LYS A 158      -7.083 -56.511 -27.106  1.00  0.00           H  
ATOM   2091  HZ2 LYS A 158      -7.938 -56.572 -25.699  1.00  0.00           H  
ATOM   2092  HZ3 LYS A 158      -8.730 -56.382 -27.138  1.00  0.00           H  
ATOM   2093  N   PRO A 159      -9.692 -49.368 -29.108  1.00 46.30           N  
ATOM   2094  CA  PRO A 159     -10.911 -48.746 -28.546  1.00 39.51           C  
ATOM   2095  C   PRO A 159     -11.600 -49.390 -27.316  1.00 49.50           C  
ATOM   2096  O   PRO A 159     -12.171 -48.626 -26.538  1.00 52.47           O  
ATOM   2097  CB  PRO A 159     -11.868 -48.629 -29.739  1.00 37.15           C  
ATOM   2098  CG  PRO A 159     -10.960 -48.612 -30.947  1.00 45.27           C  
ATOM   2099  CD  PRO A 159      -9.839 -49.565 -30.552  1.00 42.71           C  
ATOM   2100  HA  PRO A 159     -10.613 -47.736 -28.263  1.00  0.00           H  
ATOM   2101  HB3 PRO A 159     -12.500 -47.745 -29.695  1.00  0.00           H  
ATOM   2102  HB2 PRO A 159     -12.525 -49.496 -29.804  1.00  0.00           H  
ATOM   2103  HG3 PRO A 159     -10.556 -47.608 -31.090  1.00  0.00           H  
ATOM   2104  HG2 PRO A 159     -11.485 -48.899 -31.852  1.00  0.00           H  
ATOM   2105  HD2 PRO A 159     -10.128 -50.599 -30.742  1.00  0.00           H  
ATOM   2106  HD3 PRO A 159      -8.949 -49.352 -31.137  1.00  0.00           H  
ATOM   2107  N   PRO A 160     -11.508 -50.726 -27.090  1.00 43.61           N  
ATOM   2108  CA  PRO A 160     -11.920 -51.337 -25.807  1.00 47.89           C  
ATOM   2109  C   PRO A 160     -11.182 -50.834 -24.548  1.00 45.73           C  
ATOM   2110  O   PRO A 160     -11.810 -50.750 -23.495  1.00 60.22           O  
ATOM   2111  CB  PRO A 160     -11.709 -52.843 -26.028  1.00 41.51           C  
ATOM   2112  CG  PRO A 160     -11.870 -53.031 -27.526  1.00 45.96           C  
ATOM   2113  CD  PRO A 160     -11.246 -51.763 -28.093  1.00 46.85           C  
ATOM   2114  HA  PRO A 160     -12.989 -51.147 -25.690  1.00  0.00           H  
ATOM   2115  HB3 PRO A 160     -12.410 -53.454 -25.458  1.00  0.00           H  
ATOM   2116  HB2 PRO A 160     -10.700 -53.137 -25.733  1.00  0.00           H  
ATOM   2117  HG3 PRO A 160     -12.931 -53.062 -27.776  1.00  0.00           H  
ATOM   2118  HG2 PRO A 160     -11.408 -53.944 -27.903  1.00  0.00           H  
ATOM   2119  HD2 PRO A 160     -10.177 -51.908 -28.197  1.00  0.00           H  
ATOM   2120  HD3 PRO A 160     -11.653 -51.533 -29.077  1.00  0.00           H  
ATOM   2121  N   ASN A 161      -9.888 -50.492 -24.689  1.00 47.34           N  
ATOM   2122  CA  ASN A 161      -9.021 -49.945 -23.634  1.00 51.40           C  
ATOM   2123  C   ASN A 161      -9.001 -48.400 -23.614  1.00 51.06           C  
ATOM   2124  O   ASN A 161      -8.262 -47.835 -22.808  1.00 59.55           O  
ATOM   2125  CB  ASN A 161      -7.596 -50.532 -23.824  1.00 57.00           C  
ATOM   2126  CG  ASN A 161      -7.422 -51.977 -23.335  1.00 57.95           C  
ATOM   2127  OD1 ASN A 161      -8.221 -52.497 -22.558  1.00 63.41           O  
ATOM   2128  ND2 ASN A 161      -6.336 -52.623 -23.757  1.00 56.22           N  
ATOM   2129  H   ASN A 161      -9.459 -50.567 -25.600  1.00  0.00           H  
ATOM   2130  HA  ASN A 161      -9.425 -50.282 -22.678  1.00  0.00           H  
ATOM   2131  HB3 ASN A 161      -6.872 -49.956 -23.252  1.00  0.00           H  
ATOM   2132  HB2 ASN A 161      -7.280 -50.445 -24.865  1.00  0.00           H  
ATOM   2133 HD22 ASN A 161      -6.127 -53.557 -23.428  1.00  0.00           H  
ATOM   2134 HD21 ASN A 161      -5.682 -52.179 -24.391  1.00  0.00           H  
ATOM   2135  N   LEU A 162      -9.815 -47.734 -24.448  1.00 55.74           N  
ATOM   2136  CA  LEU A 162      -9.984 -46.282 -24.438  1.00 55.40           C  
ATOM   2137  C   LEU A 162     -11.406 -45.979 -23.961  1.00 50.15           C  
ATOM   2138  O   LEU A 162     -12.342 -46.109 -24.742  1.00 58.56           O  
ATOM   2139  CB  LEU A 162      -9.729 -45.710 -25.853  1.00 45.41           C  
ATOM   2140  CG  LEU A 162      -8.287 -45.890 -26.375  1.00 51.86           C  
ATOM   2141  CD1 LEU A 162      -8.178 -45.467 -27.852  1.00 47.75           C  
ATOM   2142  CD2 LEU A 162      -7.253 -45.165 -25.490  1.00 46.29           C  
ATOM   2143  H   LEU A 162     -10.411 -48.246 -25.083  1.00  0.00           H  
ATOM   2144  HA  LEU A 162      -9.297 -45.803 -23.737  1.00  0.00           H  
ATOM   2145  HB3 LEU A 162      -9.975 -44.647 -25.860  1.00  0.00           H  
ATOM   2146  HB2 LEU A 162     -10.416 -46.177 -26.558  1.00  0.00           H  
ATOM   2147  HG  LEU A 162      -8.037 -46.949 -26.339  1.00  0.00           H  
ATOM   2148 HD11 LEU A 162      -7.167 -45.165 -28.124  1.00  0.00           H  
ATOM   2149 HD12 LEU A 162      -8.450 -46.293 -28.510  1.00  0.00           H  
ATOM   2150 HD13 LEU A 162      -8.839 -44.631 -28.081  1.00  0.00           H  
ATOM   2151 HD21 LEU A 162      -6.588 -44.524 -26.065  1.00  0.00           H  
ATOM   2152 HD22 LEU A 162      -7.725 -44.527 -24.745  1.00  0.00           H  
ATOM   2153 HD23 LEU A 162      -6.629 -45.884 -24.957  1.00  0.00           H  
ATOM   2154  N   LEU A 163     -11.546 -45.584 -22.687  1.00 56.97           N  
ATOM   2155  CA  LEU A 163     -12.805 -45.111 -22.107  1.00 55.30           C  
ATOM   2156  C   LEU A 163     -13.092 -43.666 -22.538  1.00 56.95           C  
ATOM   2157  O   LEU A 163     -12.158 -42.913 -22.802  1.00 52.74           O  
ATOM   2158  CB  LEU A 163     -12.740 -45.219 -20.566  1.00 47.15           C  
ATOM   2159  CG  LEU A 163     -12.619 -46.662 -20.029  1.00 72.88           C  
ATOM   2160  CD1 LEU A 163     -12.366 -46.669 -18.506  1.00 71.05           C  
ATOM   2161  CD2 LEU A 163     -13.821 -47.546 -20.421  1.00 69.71           C  
ATOM   2162  H   LEU A 163     -10.726 -45.472 -22.106  1.00  0.00           H  
ATOM   2163  HA  LEU A 163     -13.621 -45.730 -22.467  1.00  0.00           H  
ATOM   2164  HB3 LEU A 163     -13.629 -44.760 -20.130  1.00  0.00           H  
ATOM   2165  HB2 LEU A 163     -11.895 -44.634 -20.205  1.00  0.00           H  
ATOM   2166  HG  LEU A 163     -11.736 -47.103 -20.489  1.00  0.00           H  
ATOM   2167 HD11 LEU A 163     -11.538 -47.327 -18.248  1.00  0.00           H  
ATOM   2168 HD12 LEU A 163     -12.111 -45.678 -18.129  1.00  0.00           H  
ATOM   2169 HD13 LEU A 163     -13.234 -47.011 -17.943  1.00  0.00           H  
ATOM   2170 HD21 LEU A 163     -14.142 -48.200 -19.610  1.00  0.00           H  
ATOM   2171 HD22 LEU A 163     -14.685 -46.948 -20.708  1.00  0.00           H  
ATOM   2172 HD23 LEU A 163     -13.568 -48.188 -21.266  1.00  0.00           H  
ATOM   2173  N   LEU A 164     -14.381 -43.303 -22.573  1.00 50.54           N  
ATOM   2174  CA  LEU A 164     -14.847 -41.937 -22.790  1.00 59.28           C  
ATOM   2175  C   LEU A 164     -15.650 -41.469 -21.567  1.00 58.24           C  
ATOM   2176  O   LEU A 164     -16.238 -42.290 -20.861  1.00 61.95           O  
ATOM   2177  CB  LEU A 164     -15.719 -41.854 -24.061  1.00 52.62           C  
ATOM   2178  CG  LEU A 164     -15.037 -42.247 -25.391  1.00 56.36           C  
ATOM   2179  CD1 LEU A 164     -16.036 -42.094 -26.557  1.00 56.32           C  
ATOM   2180  CD2 LEU A 164     -13.737 -41.462 -25.657  1.00 62.42           C  
ATOM   2181  H   LEU A 164     -15.101 -43.984 -22.363  1.00  0.00           H  
ATOM   2182  HA  LEU A 164     -13.997 -41.267 -22.897  1.00  0.00           H  
ATOM   2183  HB3 LEU A 164     -16.062 -40.825 -24.160  1.00  0.00           H  
ATOM   2184  HB2 LEU A 164     -16.615 -42.465 -23.926  1.00  0.00           H  
ATOM   2185  HG  LEU A 164     -14.772 -43.304 -25.336  1.00  0.00           H  
ATOM   2186 HD11 LEU A 164     -15.667 -41.447 -27.352  1.00  0.00           H  
ATOM   2187 HD12 LEU A 164     -16.259 -43.061 -27.005  1.00  0.00           H  
ATOM   2188 HD13 LEU A 164     -16.981 -41.662 -26.228  1.00  0.00           H  
ATOM   2189 HD21 LEU A 164     -13.571 -41.267 -26.717  1.00  0.00           H  
ATOM   2190 HD22 LEU A 164     -13.735 -40.498 -25.149  1.00  0.00           H  
ATOM   2191 HD23 LEU A 164     -12.871 -42.024 -25.308  1.00  0.00           H  
ATOM   2192  N   VAL A 165     -15.655 -40.146 -21.356  1.00 53.72           N  
ATOM   2193  CA  VAL A 165     -16.364 -39.441 -20.288  1.00 54.42           C  
ATOM   2194  C   VAL A 165     -16.805 -38.049 -20.789  1.00 60.11           C  
ATOM   2195  O   VAL A 165     -16.378 -37.613 -21.860  1.00 57.88           O  
ATOM   2196  CB  VAL A 165     -15.478 -39.263 -19.011  1.00 59.14           C  
ATOM   2197  CG1 VAL A 165     -15.051 -40.602 -18.397  1.00 64.26           C  
ATOM   2198  CG2 VAL A 165     -14.256 -38.340 -19.176  1.00 53.55           C  
ATOM   2199  H   VAL A 165     -15.128 -39.549 -21.982  1.00  0.00           H  
ATOM   2200  HA  VAL A 165     -17.268 -39.997 -20.030  1.00  0.00           H  
ATOM   2201  HB  VAL A 165     -16.105 -38.798 -18.249  1.00  0.00           H  
ATOM   2202 HG11 VAL A 165     -14.590 -40.453 -17.421  1.00  0.00           H  
ATOM   2203 HG12 VAL A 165     -15.914 -41.253 -18.264  1.00  0.00           H  
ATOM   2204 HG13 VAL A 165     -14.327 -41.123 -19.023  1.00  0.00           H  
ATOM   2205 HG21 VAL A 165     -13.624 -38.364 -18.288  1.00  0.00           H  
ATOM   2206 HG22 VAL A 165     -13.643 -38.644 -20.023  1.00  0.00           H  
ATOM   2207 HG23 VAL A 165     -14.555 -37.302 -19.316  1.00  0.00           H  
ATOM   2208  N   ALA A 166     -17.650 -37.377 -19.987  1.00 61.66           N  
ATOM   2209  CA  ALA A 166     -18.121 -35.997 -20.163  1.00 64.78           C  
ATOM   2210  C   ALA A 166     -18.920 -35.793 -21.464  1.00 46.61           C  
ATOM   2211  O   ALA A 166     -18.563 -34.946 -22.283  1.00 65.34           O  
ATOM   2212  CB  ALA A 166     -16.941 -35.012 -20.020  1.00 51.28           C  
ATOM   2213  H   ALA A 166     -17.981 -37.841 -19.147  1.00  0.00           H  
ATOM   2214  HA  ALA A 166     -18.812 -35.807 -19.340  1.00  0.00           H  
ATOM   2215  HB1 ALA A 166     -17.288 -33.978 -20.028  1.00  0.00           H  
ATOM   2216  HB2 ALA A 166     -16.414 -35.169 -19.079  1.00  0.00           H  
ATOM   2217  HB3 ALA A 166     -16.215 -35.120 -20.826  1.00  0.00           H  
ATOM   2218  N   GLY A 167     -19.979 -36.602 -21.640  1.00 56.12           N  
ATOM   2219  CA  GLY A 167     -20.831 -36.585 -22.832  1.00 47.61           C  
ATOM   2220  C   GLY A 167     -20.168 -37.272 -24.040  1.00 59.88           C  
ATOM   2221  O   GLY A 167     -20.625 -37.070 -25.162  1.00 57.04           O  
ATOM   2222  H   GLY A 167     -20.208 -37.275 -20.922  1.00  0.00           H  
ATOM   2223  HA3 GLY A 167     -21.093 -35.559 -23.095  1.00  0.00           H  
ATOM   2224  HA2 GLY A 167     -21.763 -37.103 -22.605  1.00  0.00           H  
ATOM   2225  N   GLY A 168     -19.095 -38.054 -23.823  1.00 54.51           N  
ATOM   2226  CA  GLY A 168     -18.338 -38.740 -24.870  1.00 57.79           C  
ATOM   2227  C   GLY A 168     -17.256 -37.845 -25.500  1.00 56.09           C  
ATOM   2228  O   GLY A 168     -16.646 -38.262 -26.482  1.00 59.81           O  
ATOM   2229  H   GLY A 168     -18.760 -38.166 -22.877  1.00  0.00           H  
ATOM   2230  HA3 GLY A 168     -19.005 -39.108 -25.651  1.00  0.00           H  
ATOM   2231  HA2 GLY A 168     -17.868 -39.613 -24.425  1.00  0.00           H  
ATOM   2232  N   THR A 169     -17.030 -36.629 -24.971  1.00 47.29           N  
ATOM   2233  CA  THR A 169     -16.133 -35.619 -25.543  1.00 54.99           C  
ATOM   2234  C   THR A 169     -14.673 -35.743 -25.057  1.00 60.20           C  
ATOM   2235  O   THR A 169     -13.776 -35.339 -25.798  1.00 61.49           O  
ATOM   2236  CB  THR A 169     -16.635 -34.182 -25.229  1.00 53.98           C  
ATOM   2237  OG1 THR A 169     -16.437 -33.790 -23.881  1.00 54.99           O  
ATOM   2238  CG2 THR A 169     -18.110 -33.978 -25.598  1.00 56.10           C  
ATOM   2239  H   THR A 169     -17.555 -36.342 -24.157  1.00  0.00           H  
ATOM   2240  HA  THR A 169     -16.126 -35.732 -26.629  1.00  0.00           H  
ATOM   2241  HB  THR A 169     -16.053 -33.483 -25.832  1.00  0.00           H  
ATOM   2242  HG1 THR A 169     -17.139 -34.169 -23.341  1.00  0.00           H  
ATOM   2243 HG21 THR A 169     -18.425 -32.954 -25.414  1.00  0.00           H  
ATOM   2244 HG22 THR A 169     -18.276 -34.195 -26.653  1.00  0.00           H  
ATOM   2245 HG23 THR A 169     -18.771 -34.623 -25.019  1.00  0.00           H  
ATOM   2246  N   VAL A 170     -14.459 -36.301 -23.852  1.00 49.07           N  
ATOM   2247  CA  VAL A 170     -13.138 -36.492 -23.252  1.00 54.90           C  
ATOM   2248  C   VAL A 170     -12.789 -37.989 -23.260  1.00 57.28           C  
ATOM   2249  O   VAL A 170     -13.643 -38.800 -22.913  1.00 50.08           O  
ATOM   2250  CB  VAL A 170     -13.098 -35.963 -21.787  1.00 55.17           C  
ATOM   2251  CG1 VAL A 170     -11.829 -36.336 -20.985  1.00 47.78           C  
ATOM   2252  CG2 VAL A 170     -13.288 -34.437 -21.750  1.00 48.83           C  
ATOM   2253  H   VAL A 170     -15.244 -36.632 -23.306  1.00  0.00           H  
ATOM   2254  HA  VAL A 170     -12.399 -35.948 -23.829  1.00  0.00           H  
ATOM   2255  HB  VAL A 170     -13.950 -36.391 -21.262  1.00  0.00           H  
ATOM   2256 HG11 VAL A 170     -11.841 -35.875 -19.997  1.00  0.00           H  
ATOM   2257 HG12 VAL A 170     -11.733 -37.410 -20.822  1.00  0.00           H  
ATOM   2258 HG13 VAL A 170     -10.926 -35.997 -21.494  1.00  0.00           H  
ATOM   2259 HG21 VAL A 170     -13.284 -34.063 -20.726  1.00  0.00           H  
ATOM   2260 HG22 VAL A 170     -12.493 -33.927 -22.294  1.00  0.00           H  
ATOM   2261 HG23 VAL A 170     -14.237 -34.140 -22.195  1.00  0.00           H  
ATOM   2262  N   LEU A 171     -11.541 -38.317 -23.632  1.00 48.40           N  
ATOM   2263  CA  LEU A 171     -11.013 -39.682 -23.664  1.00 47.58           C  
ATOM   2264  C   LEU A 171     -10.076 -39.919 -22.468  1.00 52.88           C  
ATOM   2265  O   LEU A 171      -9.276 -39.046 -22.135  1.00 56.22           O  
ATOM   2266  CB  LEU A 171     -10.345 -39.924 -25.039  1.00 47.99           C  
ATOM   2267  CG  LEU A 171      -9.762 -41.344 -25.271  1.00 43.21           C  
ATOM   2268  CD1 LEU A 171      -9.907 -41.782 -26.744  1.00 48.53           C  
ATOM   2269  CD2 LEU A 171      -8.305 -41.477 -24.768  1.00 41.30           C  
ATOM   2270  H   LEU A 171     -10.888 -37.582 -23.875  1.00  0.00           H  
ATOM   2271  HA  LEU A 171     -11.838 -40.389 -23.583  1.00  0.00           H  
ATOM   2272  HB3 LEU A 171      -9.583 -39.171 -25.237  1.00  0.00           H  
ATOM   2273  HB2 LEU A 171     -11.124 -39.741 -25.780  1.00  0.00           H  
ATOM   2274  HG  LEU A 171     -10.366 -42.047 -24.695  1.00  0.00           H  
ATOM   2275 HD11 LEU A 171      -8.995 -42.211 -27.158  1.00  0.00           H  
ATOM   2276 HD12 LEU A 171     -10.688 -42.535 -26.849  1.00  0.00           H  
ATOM   2277 HD13 LEU A 171     -10.182 -40.948 -27.387  1.00  0.00           H  
ATOM   2278 HD21 LEU A 171      -7.610 -41.789 -25.546  1.00  0.00           H  
ATOM   2279 HD22 LEU A 171      -7.918 -40.542 -24.363  1.00  0.00           H  
ATOM   2280 HD23 LEU A 171      -8.242 -42.220 -23.973  1.00  0.00           H  
ATOM   2281  N   LYS A 172     -10.204 -41.114 -21.872  1.00 51.83           N  
ATOM   2282  CA  LYS A 172      -9.452 -41.627 -20.730  1.00 51.15           C  
ATOM   2283  C   LYS A 172      -8.831 -42.975 -21.125  1.00 66.34           C  
ATOM   2284  O   LYS A 172      -9.566 -43.934 -21.354  1.00 53.40           O  
ATOM   2285  CB  LYS A 172     -10.425 -41.840 -19.546  1.00 60.31           C  
ATOM   2286  CG  LYS A 172     -10.986 -40.563 -18.900  1.00 61.76           C  
ATOM   2287  CD  LYS A 172      -9.977 -39.836 -18.000  1.00 63.70           C  
ATOM   2288  CE  LYS A 172     -10.632 -38.685 -17.221  1.00 60.59           C  
ATOM   2289  NZ  LYS A 172      -9.696 -38.085 -16.257  1.00 76.16           N1+
ATOM   2290  H   LYS A 172     -10.889 -41.762 -22.243  1.00  0.00           H  
ATOM   2291  HA  LYS A 172      -8.662 -40.933 -20.441  1.00  0.00           H  
ATOM   2292  HB3 LYS A 172      -9.938 -42.430 -18.767  1.00  0.00           H  
ATOM   2293  HB2 LYS A 172     -11.269 -42.442 -19.885  1.00  0.00           H  
ATOM   2294  HG3 LYS A 172     -11.856 -40.840 -18.303  1.00  0.00           H  
ATOM   2295  HG2 LYS A 172     -11.358 -39.883 -19.667  1.00  0.00           H  
ATOM   2296  HD3 LYS A 172      -9.159 -39.449 -18.609  1.00  0.00           H  
ATOM   2297  HD2 LYS A 172      -9.530 -40.545 -17.302  1.00  0.00           H  
ATOM   2298  HE3 LYS A 172     -11.500 -39.047 -16.668  1.00  0.00           H  
ATOM   2299  HE2 LYS A 172     -10.984 -37.914 -17.908  1.00  0.00           H  
ATOM   2300  HZ1 LYS A 172      -8.896 -37.718 -16.756  1.00  0.00           H  
ATOM   2301  HZ2 LYS A 172     -10.159 -37.339 -15.759  1.00  0.00           H  
ATOM   2302  HZ3 LYS A 172      -9.398 -38.786 -15.594  1.00  0.00           H  
ATOM   2303  N   ILE A 173      -7.494 -43.047 -21.173  1.00 59.20           N  
ATOM   2304  CA  ILE A 173      -6.757 -44.294 -21.400  1.00 47.57           C  
ATOM   2305  C   ILE A 173      -6.799 -45.188 -20.145  1.00 43.08           C  
ATOM   2306  O   ILE A 173      -6.666 -44.686 -19.030  1.00 52.04           O  
ATOM   2307  CB  ILE A 173      -5.269 -44.015 -21.767  1.00 47.97           C  
ATOM   2308  CG1 ILE A 173      -5.174 -43.225 -23.089  1.00 54.10           C  
ATOM   2309  CG2 ILE A 173      -4.377 -45.279 -21.850  1.00 44.60           C  
ATOM   2310  CD1 ILE A 173      -3.768 -42.703 -23.375  1.00 56.76           C  
ATOM   2311  H   ILE A 173      -6.935 -42.220 -21.007  1.00  0.00           H  
ATOM   2312  HA  ILE A 173      -7.224 -44.829 -22.231  1.00  0.00           H  
ATOM   2313  HB  ILE A 173      -4.857 -43.384 -20.980  1.00  0.00           H  
ATOM   2314 HG13 ILE A 173      -5.859 -42.378 -23.094  1.00  0.00           H  
ATOM   2315 HG12 ILE A 173      -5.483 -43.861 -23.915  1.00  0.00           H  
ATOM   2316 HG21 ILE A 173      -3.356 -45.036 -22.140  1.00  0.00           H  
ATOM   2317 HG22 ILE A 173      -4.291 -45.798 -20.896  1.00  0.00           H  
ATOM   2318 HG23 ILE A 173      -4.768 -45.986 -22.583  1.00  0.00           H  
ATOM   2319 HD11 ILE A 173      -3.803 -41.827 -24.020  1.00  0.00           H  
ATOM   2320 HD12 ILE A 173      -3.246 -42.429 -22.460  1.00  0.00           H  
ATOM   2321 HD13 ILE A 173      -3.179 -43.472 -23.869  1.00  0.00           H  
ATOM   2322  N   CYS A 174      -6.942 -46.499 -20.366  1.00 45.22           N  
ATOM   2323  CA  CYS A 174      -6.888 -47.538 -19.340  1.00 58.98           C  
ATOM   2324  C   CYS A 174      -6.281 -48.813 -19.953  1.00 53.66           C  
ATOM   2325  O   CYS A 174      -5.986 -48.836 -21.147  1.00 56.26           O  
ATOM   2326  CB  CYS A 174      -8.278 -47.757 -18.693  1.00 69.41           C  
ATOM   2327  SG  CYS A 174      -9.418 -48.667 -19.777  1.00 83.15           S  
ATOM   2328  H   CYS A 174      -7.051 -46.840 -21.312  1.00  0.00           H  
ATOM   2329  HA  CYS A 174      -6.196 -47.216 -18.559  1.00  0.00           H  
ATOM   2330  HB3 CYS A 174      -8.731 -46.807 -18.410  1.00  0.00           H  
ATOM   2331  HB2 CYS A 174      -8.172 -48.333 -17.773  1.00  0.00           H  
ATOM   2332  HG  CYS A 174      -9.453 -47.748 -20.748  1.00  0.00           H  
ATOM   2333  N   ASP A 175      -6.128 -49.861 -19.134  1.00 62.43           N  
ATOM   2334  CA  ASP A 175      -5.735 -51.186 -19.601  1.00 61.08           C  
ATOM   2335  C   ASP A 175      -6.409 -52.218 -18.689  1.00 61.36           C  
ATOM   2336  O   ASP A 175      -6.063 -52.309 -17.511  1.00 67.91           O  
ATOM   2337  CB  ASP A 175      -4.195 -51.359 -19.678  1.00 64.57           C  
ATOM   2338  CG  ASP A 175      -3.724 -52.690 -20.281  1.00 67.71           C  
ATOM   2339  OD1 ASP A 175      -4.524 -53.336 -20.995  1.00 71.26           O  
ATOM   2340  OD2 ASP A 175      -2.536 -53.011 -20.063  1.00 67.31           O1-
ATOM   2341  H   ASP A 175      -6.372 -49.791 -18.157  1.00  0.00           H  
ATOM   2342  HA  ASP A 175      -6.141 -51.325 -20.606  1.00  0.00           H  
ATOM   2343  HB3 ASP A 175      -3.782 -51.274 -18.672  1.00  0.00           H  
ATOM   2344  HB2 ASP A 175      -3.767 -50.554 -20.276  1.00  0.00           H  
ATOM   2345  N   PHE A 176      -7.350 -52.979 -19.268  1.00 69.57           N  
ATOM   2346  CA  PHE A 176      -8.004 -54.110 -18.609  1.00 70.06           C  
ATOM   2347  C   PHE A 176      -7.173 -55.404 -18.710  1.00 75.60           C  
ATOM   2348  O   PHE A 176      -7.384 -56.312 -17.906  1.00 84.71           O  
ATOM   2349  CB  PHE A 176      -9.406 -54.317 -19.221  1.00 63.39           C  
ATOM   2350  CG  PHE A 176     -10.361 -53.144 -19.056  1.00 72.47           C  
ATOM   2351  CD1 PHE A 176     -10.790 -52.748 -17.770  1.00 76.92           C  
ATOM   2352  CD2 PHE A 176     -10.793 -52.405 -20.179  1.00 71.32           C  
ATOM   2353  CE1 PHE A 176     -11.639 -51.659 -17.625  1.00 76.81           C  
ATOM   2354  CE2 PHE A 176     -11.651 -51.326 -20.012  1.00 80.02           C  
ATOM   2355  CZ  PHE A 176     -12.069 -50.953 -18.741  1.00 68.27           C  
ATOM   2356  H   PHE A 176      -7.584 -52.830 -20.240  1.00  0.00           H  
ATOM   2357  HA  PHE A 176      -8.125 -53.887 -17.547  1.00  0.00           H  
ATOM   2358  HB3 PHE A 176      -9.878 -55.188 -18.764  1.00  0.00           H  
ATOM   2359  HB2 PHE A 176      -9.316 -54.551 -20.283  1.00  0.00           H  
ATOM   2360  HD1 PHE A 176     -10.458 -53.289 -16.896  1.00  0.00           H  
ATOM   2361  HD2 PHE A 176     -10.469 -52.677 -21.173  1.00  0.00           H  
ATOM   2362  HE1 PHE A 176     -11.966 -51.359 -16.640  1.00  0.00           H  
ATOM   2363  HE2 PHE A 176     -11.983 -50.763 -20.872  1.00  0.00           H  
ATOM   2364  HZ  PHE A 176     -12.727 -50.104 -18.622  1.00  0.00           H  
ATOM   2365  N   GLY A 177      -6.246 -55.477 -19.686  1.00 75.80           N  
ATOM   2366  CA  GLY A 177      -5.419 -56.643 -19.992  1.00 79.61           C  
ATOM   2367  C   GLY A 177      -6.231 -57.660 -20.804  1.00 84.92           C  
ATOM   2368  O   GLY A 177      -5.690 -58.383 -21.638  1.00 85.73           O  
ATOM   2369  H   GLY A 177      -6.073 -54.655 -20.253  1.00  0.00           H  
ATOM   2370  HA3 GLY A 177      -5.054 -57.110 -19.076  1.00  0.00           H  
ATOM   2371  HA2 GLY A 177      -4.540 -56.323 -20.553  1.00  0.00           H  
ATOM   2372  HXT GLY A 177      -7.291 -57.731 -20.559  1.00  0.00           H  
ATOM   2373  N   GLY A 191      -9.167 -60.650 -29.511  1.00 91.98           N  
ATOM   2374  CA  GLY A 191      -7.756 -60.488 -29.779  1.00 72.41           C  
ATOM   2375  C   GLY A 191      -7.381 -59.011 -30.018  1.00 69.86           C  
ATOM   2376  O   GLY A 191      -8.231 -58.124 -30.135  1.00 65.63           O  
ATOM   2377  H1  GLY A 191      -9.420 -61.628 -29.501  1.00  0.00           H  
ATOM   2378  H2  GLY A 191      -9.401 -60.291 -28.596  1.00  0.00           H  
ATOM   2379  HA3 GLY A 191      -7.481 -61.072 -30.658  1.00  0.00           H  
ATOM   2380  HA2 GLY A 191      -7.178 -60.884 -28.942  1.00  0.00           H  
ATOM   2381  N   SER A 192      -6.062 -58.763 -30.076  1.00 58.64           N  
ATOM   2382  CA  SER A 192      -5.458 -57.436 -30.235  1.00 57.00           C  
ATOM   2383  C   SER A 192      -4.650 -57.299 -31.541  1.00 59.34           C  
ATOM   2384  O   SER A 192      -4.109 -56.221 -31.783  1.00 65.17           O  
ATOM   2385  CB  SER A 192      -4.562 -57.158 -29.011  1.00 45.77           C  
ATOM   2386  OG  SER A 192      -5.359 -56.951 -27.866  1.00 69.14           O  
ATOM   2387  H   SER A 192      -5.413 -59.526 -29.948  1.00  0.00           H  
ATOM   2388  HA  SER A 192      -6.226 -56.662 -30.276  1.00  0.00           H  
ATOM   2389  HB3 SER A 192      -3.959 -56.260 -29.154  1.00  0.00           H  
ATOM   2390  HB2 SER A 192      -3.873 -57.983 -28.827  1.00  0.00           H  
ATOM   2391  HG  SER A 192      -4.893 -56.326 -27.291  1.00  0.00           H  
ATOM   2392  N   ALA A 193      -4.582 -58.374 -32.350  1.00 54.98           N  
ATOM   2393  CA  ALA A 193      -3.768 -58.515 -33.565  1.00 59.27           C  
ATOM   2394  C   ALA A 193      -3.961 -57.432 -34.641  1.00 57.74           C  
ATOM   2395  O   ALA A 193      -2.999 -57.122 -35.343  1.00 58.25           O  
ATOM   2396  CB  ALA A 193      -4.037 -59.897 -34.177  1.00 57.37           C  
ATOM   2397  H   ALA A 193      -5.093 -59.203 -32.082  1.00  0.00           H  
ATOM   2398  HA  ALA A 193      -2.724 -58.482 -33.253  1.00  0.00           H  
ATOM   2399  HB1 ALA A 193      -3.442 -60.058 -35.076  1.00  0.00           H  
ATOM   2400  HB2 ALA A 193      -3.786 -60.687 -33.471  1.00  0.00           H  
ATOM   2401  HB3 ALA A 193      -5.086 -60.020 -34.452  1.00  0.00           H  
ATOM   2402  N   ALA A 194      -5.182 -56.881 -34.746  1.00 53.83           N  
ATOM   2403  CA  ALA A 194      -5.547 -55.841 -35.707  1.00 54.57           C  
ATOM   2404  C   ALA A 194      -4.876 -54.479 -35.454  1.00 51.43           C  
ATOM   2405  O   ALA A 194      -4.621 -53.760 -36.419  1.00 54.66           O  
ATOM   2406  CB  ALA A 194      -7.074 -55.698 -35.724  1.00 47.95           C  
ATOM   2407  H   ALA A 194      -5.918 -57.192 -34.128  1.00  0.00           H  
ATOM   2408  HA  ALA A 194      -5.225 -56.176 -36.694  1.00  0.00           H  
ATOM   2409  HB1 ALA A 194      -7.380 -54.924 -36.425  1.00  0.00           H  
ATOM   2410  HB2 ALA A 194      -7.553 -56.627 -36.035  1.00  0.00           H  
ATOM   2411  HB3 ALA A 194      -7.466 -55.429 -34.743  1.00  0.00           H  
ATOM   2412  N   TRP A 195      -4.587 -54.166 -34.181  1.00 48.29           N  
ATOM   2413  CA  TRP A 195      -3.897 -52.945 -33.759  1.00 45.51           C  
ATOM   2414  C   TRP A 195      -2.410 -53.186 -33.465  1.00 48.57           C  
ATOM   2415  O   TRP A 195      -1.669 -52.212 -33.374  1.00 51.57           O  
ATOM   2416  CB  TRP A 195      -4.591 -52.367 -32.511  1.00 45.07           C  
ATOM   2417  CG  TRP A 195      -6.048 -52.062 -32.669  1.00 44.47           C  
ATOM   2418  CD1 TRP A 195      -6.554 -50.904 -33.146  1.00 51.34           C  
ATOM   2419  CD2 TRP A 195      -7.193 -52.943 -32.456  1.00 48.95           C  
ATOM   2420  NE1 TRP A 195      -7.926 -51.002 -33.226  1.00 47.91           N  
ATOM   2421  CE2 TRP A 195      -8.378 -52.236 -32.817  1.00 55.08           C  
ATOM   2422  CE3 TRP A 195      -7.355 -54.270 -31.995  1.00 50.10           C  
ATOM   2423  CZ2 TRP A 195      -9.657 -52.812 -32.727  1.00 47.89           C  
ATOM   2424  CZ3 TRP A 195      -8.632 -54.860 -31.897  1.00 57.14           C  
ATOM   2425  CH2 TRP A 195      -9.782 -54.134 -32.262  1.00 46.65           C  
ATOM   2426  H   TRP A 195      -4.818 -54.820 -33.446  1.00  0.00           H  
ATOM   2427  HA  TRP A 195      -3.956 -52.193 -34.547  1.00  0.00           H  
ATOM   2428  HB3 TRP A 195      -4.090 -51.448 -32.201  1.00  0.00           H  
ATOM   2429  HB2 TRP A 195      -4.491 -53.061 -31.675  1.00  0.00           H  
ATOM   2430  HD1 TRP A 195      -5.957 -50.052 -33.434  1.00  0.00           H  
ATOM   2431  HE1 TRP A 195      -8.528 -50.255 -33.569  1.00  0.00           H  
ATOM   2432  HE3 TRP A 195      -6.482 -54.837 -31.713  1.00  0.00           H  
ATOM   2433  HZ2 TRP A 195     -10.531 -52.245 -33.013  1.00  0.00           H  
ATOM   2434  HZ3 TRP A 195      -8.728 -55.875 -31.543  1.00  0.00           H  
ATOM   2435  HH2 TRP A 195     -10.758 -54.590 -32.187  1.00  0.00           H  
ATOM   2436  N   MET A 196      -1.997 -54.452 -33.293  1.00 59.19           N  
ATOM   2437  CA  MET A 196      -0.648 -54.826 -32.876  1.00 50.23           C  
ATOM   2438  C   MET A 196       0.386 -54.629 -33.995  1.00 55.26           C  
ATOM   2439  O   MET A 196       0.144 -55.026 -35.136  1.00 46.88           O  
ATOM   2440  CB  MET A 196      -0.682 -56.271 -32.350  1.00 51.45           C  
ATOM   2441  CG  MET A 196       0.585 -56.700 -31.595  1.00 69.76           C  
ATOM   2442  SD  MET A 196       0.433 -58.293 -30.743  1.00 81.31           S  
ATOM   2443  CE  MET A 196      -0.687 -57.849 -29.388  1.00 66.33           C  
ATOM   2444  H   MET A 196      -2.658 -55.208 -33.398  1.00  0.00           H  
ATOM   2445  HA  MET A 196      -0.384 -54.177 -32.038  1.00  0.00           H  
ATOM   2446  HB3 MET A 196      -0.864 -56.960 -33.176  1.00  0.00           H  
ATOM   2447  HB2 MET A 196      -1.534 -56.378 -31.682  1.00  0.00           H  
ATOM   2448  HG3 MET A 196       0.854 -55.946 -30.855  1.00  0.00           H  
ATOM   2449  HG2 MET A 196       1.427 -56.766 -32.284  1.00  0.00           H  
ATOM   2450  HE1 MET A 196      -0.817 -58.698 -28.718  1.00  0.00           H  
ATOM   2451  HE2 MET A 196      -0.282 -57.015 -28.813  1.00  0.00           H  
ATOM   2452  HE3 MET A 196      -1.666 -57.567 -29.772  1.00  0.00           H  
ATOM   2453  N   ALA A 197       1.523 -54.018 -33.626  1.00 43.57           N  
ATOM   2454  CA  ALA A 197       2.649 -53.721 -34.508  1.00 50.22           C  
ATOM   2455  C   ALA A 197       3.411 -54.999 -34.921  1.00 56.34           C  
ATOM   2456  O   ALA A 197       3.463 -55.938 -34.124  1.00 51.87           O  
ATOM   2457  CB  ALA A 197       3.560 -52.741 -33.758  1.00 41.28           C  
ATOM   2458  H   ALA A 197       1.633 -53.727 -32.666  1.00  0.00           H  
ATOM   2459  HA  ALA A 197       2.240 -53.232 -35.388  1.00  0.00           H  
ATOM   2460  HB1 ALA A 197       4.249 -52.247 -34.440  1.00  0.00           H  
ATOM   2461  HB2 ALA A 197       2.982 -51.959 -33.268  1.00  0.00           H  
ATOM   2462  HB3 ALA A 197       4.145 -53.243 -32.988  1.00  0.00           H  
ATOM   2463  N   PRO A 198       3.977 -55.028 -36.153  1.00 52.26           N  
ATOM   2464  CA  PRO A 198       4.637 -56.230 -36.699  1.00 58.93           C  
ATOM   2465  C   PRO A 198       5.840 -56.757 -35.896  1.00 60.88           C  
ATOM   2466  O   PRO A 198       5.991 -57.974 -35.804  1.00 66.28           O  
ATOM   2467  CB  PRO A 198       5.001 -55.845 -38.145  1.00 59.28           C  
ATOM   2468  CG  PRO A 198       5.060 -54.326 -38.139  1.00 59.72           C  
ATOM   2469  CD  PRO A 198       3.977 -53.944 -37.137  1.00 68.56           C  
ATOM   2470  HA  PRO A 198       3.909 -57.035 -36.729  1.00  0.00           H  
ATOM   2471  HB3 PRO A 198       4.208 -56.178 -38.815  1.00  0.00           H  
ATOM   2472  HB2 PRO A 198       5.931 -56.294 -38.499  1.00  0.00           H  
ATOM   2473  HG3 PRO A 198       4.913 -53.881 -39.124  1.00  0.00           H  
ATOM   2474  HG2 PRO A 198       6.033 -54.001 -37.764  1.00  0.00           H  
ATOM   2475  HD2 PRO A 198       4.173 -52.964 -36.703  1.00  0.00           H  
ATOM   2476  HD3 PRO A 198       3.000 -53.915 -37.623  1.00  0.00           H  
ATOM   2477  N   GLU A 199       6.631 -55.849 -35.297  1.00 66.27           N  
ATOM   2478  CA  GLU A 199       7.774 -56.169 -34.440  1.00 57.97           C  
ATOM   2479  C   GLU A 199       7.385 -56.773 -33.074  1.00 65.61           C  
ATOM   2480  O   GLU A 199       8.207 -57.472 -32.485  1.00 61.08           O  
ATOM   2481  CB  GLU A 199       8.724 -54.951 -34.309  1.00 46.33           C  
ATOM   2482  CG  GLU A 199       8.306 -53.787 -33.376  1.00 59.39           C  
ATOM   2483  CD  GLU A 199       7.145 -52.914 -33.859  1.00 59.66           C  
ATOM   2484  OE1 GLU A 199       6.729 -53.051 -35.031  1.00 55.13           O  
ATOM   2485  OE2 GLU A 199       6.705 -52.072 -33.048  1.00 46.84           O1-
ATOM   2486  H   GLU A 199       6.444 -54.859 -35.411  1.00  0.00           H  
ATOM   2487  HA  GLU A 199       8.346 -56.925 -34.972  1.00  0.00           H  
ATOM   2488  HB3 GLU A 199       8.937 -54.555 -35.303  1.00  0.00           H  
ATOM   2489  HB2 GLU A 199       9.687 -55.321 -33.954  1.00  0.00           H  
ATOM   2490  HG3 GLU A 199       9.161 -53.124 -33.245  1.00  0.00           H  
ATOM   2491  HG2 GLU A 199       8.069 -54.160 -32.381  1.00  0.00           H  
ATOM   2492  N   VAL A 200       6.155 -56.521 -32.591  1.00 60.87           N  
ATOM   2493  CA  VAL A 200       5.662 -57.065 -31.325  1.00 60.89           C  
ATOM   2494  C   VAL A 200       5.322 -58.563 -31.439  1.00 77.40           C  
ATOM   2495  O   VAL A 200       5.867 -59.349 -30.663  1.00 81.16           O  
ATOM   2496  CB  VAL A 200       4.431 -56.282 -30.785  1.00 63.20           C  
ATOM   2497  CG1 VAL A 200       3.714 -56.933 -29.583  1.00 65.37           C  
ATOM   2498  CG2 VAL A 200       4.827 -54.847 -30.410  1.00 53.17           C  
ATOM   2499  H   VAL A 200       5.510 -55.957 -33.126  1.00  0.00           H  
ATOM   2500  HA  VAL A 200       6.460 -56.967 -30.585  1.00  0.00           H  
ATOM   2501  HB  VAL A 200       3.695 -56.209 -31.585  1.00  0.00           H  
ATOM   2502 HG11 VAL A 200       2.897 -56.302 -29.235  1.00  0.00           H  
ATOM   2503 HG12 VAL A 200       3.270 -57.897 -29.829  1.00  0.00           H  
ATOM   2504 HG13 VAL A 200       4.401 -57.083 -28.751  1.00  0.00           H  
ATOM   2505 HG21 VAL A 200       3.956 -54.284 -30.077  1.00  0.00           H  
ATOM   2506 HG22 VAL A 200       5.555 -54.838 -29.598  1.00  0.00           H  
ATOM   2507 HG23 VAL A 200       5.267 -54.314 -31.252  1.00  0.00           H  
ATOM   2508  N   PHE A 201       4.442 -58.932 -32.391  1.00 63.54           N  
ATOM   2509  CA  PHE A 201       3.966 -60.311 -32.544  1.00 72.38           C  
ATOM   2510  C   PHE A 201       4.985 -61.302 -33.139  1.00 87.15           C  
ATOM   2511  O   PHE A 201       4.823 -62.502 -32.919  1.00 92.59           O  
ATOM   2512  CB  PHE A 201       2.581 -60.366 -33.229  1.00 85.01           C  
ATOM   2513  CG  PHE A 201       2.423 -59.777 -34.623  1.00 67.76           C  
ATOM   2514  CD1 PHE A 201       3.109 -60.331 -35.725  1.00 76.72           C  
ATOM   2515  CD2 PHE A 201       1.547 -58.691 -34.840  1.00 76.98           C  
ATOM   2516  CE1 PHE A 201       2.909 -59.816 -36.995  1.00 66.79           C  
ATOM   2517  CE2 PHE A 201       1.346 -58.203 -36.124  1.00 59.93           C  
ATOM   2518  CZ  PHE A 201       2.022 -58.768 -37.197  1.00 55.42           C  
ATOM   2519  H   PHE A 201       4.045 -58.241 -33.013  1.00  0.00           H  
ATOM   2520  HA  PHE A 201       3.788 -60.684 -31.533  1.00  0.00           H  
ATOM   2521  HB3 PHE A 201       1.847 -59.910 -32.569  1.00  0.00           H  
ATOM   2522  HB2 PHE A 201       2.273 -61.409 -33.306  1.00  0.00           H  
ATOM   2523  HD1 PHE A 201       3.773 -61.171 -35.600  1.00  0.00           H  
ATOM   2524  HD2 PHE A 201       1.004 -58.255 -34.016  1.00  0.00           H  
ATOM   2525  HE1 PHE A 201       3.436 -60.249 -37.828  1.00  0.00           H  
ATOM   2526  HE2 PHE A 201       0.660 -57.386 -36.289  1.00  0.00           H  
ATOM   2527  HZ  PHE A 201       1.868 -58.391 -38.196  1.00  0.00           H  
ATOM   2528  N   GLU A 202       6.015 -60.804 -33.850  1.00 80.07           N  
ATOM   2529  CA  GLU A 202       7.108 -61.627 -34.388  1.00100.38           C  
ATOM   2530  C   GLU A 202       8.178 -61.972 -33.326  1.00 97.80           C  
ATOM   2531  O   GLU A 202       9.044 -62.797 -33.614  1.00 98.12           O  
ATOM   2532  CB  GLU A 202       7.693 -60.942 -35.647  1.00 90.80           C  
ATOM   2533  CG  GLU A 202       8.731 -59.829 -35.382  1.00 94.13           C  
ATOM   2534  CD  GLU A 202       9.196 -59.074 -36.634  1.00108.00           C  
ATOM   2535  OE1 GLU A 202       8.576 -59.245 -37.707  1.00 96.27           O  
ATOM   2536  OE2 GLU A 202      10.177 -58.313 -36.487  1.00109.82           O1-
ATOM   2537  H   GLU A 202       6.082 -59.809 -34.013  1.00  0.00           H  
ATOM   2538  HA  GLU A 202       6.676 -62.573 -34.720  1.00  0.00           H  
ATOM   2539  HB3 GLU A 202       6.869 -60.544 -36.241  1.00  0.00           H  
ATOM   2540  HB2 GLU A 202       8.155 -61.705 -36.275  1.00  0.00           H  
ATOM   2541  HG3 GLU A 202       9.620 -60.248 -34.912  1.00  0.00           H  
ATOM   2542  HG2 GLU A 202       8.318 -59.116 -34.674  1.00  0.00           H  
ATOM   2543  N   GLY A 203       8.100 -61.359 -32.130  1.00 87.39           N  
ATOM   2544  CA  GLY A 203       8.983 -61.645 -30.999  1.00 83.01           C  
ATOM   2545  C   GLY A 203      10.271 -60.806 -31.011  1.00 97.98           C  
ATOM   2546  O   GLY A 203      11.174 -61.105 -30.230  1.00 99.45           O  
ATOM   2547  H   GLY A 203       7.358 -60.693 -31.968  1.00  0.00           H  
ATOM   2548  HA3 GLY A 203       9.236 -62.706 -30.963  1.00  0.00           H  
ATOM   2549  HA2 GLY A 203       8.439 -61.422 -30.081  1.00  0.00           H  
ATOM   2550  N   SER A 204      10.367 -59.770 -31.865  1.00 91.20           N  
ATOM   2551  CA  SER A 204      11.485 -58.820 -31.899  1.00 92.12           C  
ATOM   2552  C   SER A 204      11.475 -57.864 -30.689  1.00 94.54           C  
ATOM   2553  O   SER A 204      10.440 -57.704 -30.038  1.00107.40           O  
ATOM   2554  CB  SER A 204      11.444 -58.043 -33.233  1.00 91.00           C  
ATOM   2555  OG  SER A 204      11.994 -58.827 -34.270  1.00 99.28           O  
ATOM   2556  H   SER A 204       9.597 -59.569 -32.487  1.00  0.00           H  
ATOM   2557  HA  SER A 204      12.421 -59.381 -31.852  1.00  0.00           H  
ATOM   2558  HB3 SER A 204      12.035 -57.128 -33.176  1.00  0.00           H  
ATOM   2559  HB2 SER A 204      10.437 -57.747 -33.512  1.00  0.00           H  
ATOM   2560  HG  SER A 204      11.564 -58.579 -35.098  1.00  0.00           H  
ATOM   2561  N   ASN A 205      12.637 -57.242 -30.418  1.00 93.29           N  
ATOM   2562  CA  ASN A 205      12.837 -56.250 -29.358  1.00109.39           C  
ATOM   2563  C   ASN A 205      12.138 -54.923 -29.725  1.00109.22           C  
ATOM   2564  O   ASN A 205      12.769 -54.026 -30.285  1.00116.43           O  
ATOM   2565  CB  ASN A 205      14.359 -56.069 -29.101  1.00114.65           C  
ATOM   2566  CG  ASN A 205      14.710 -55.576 -27.689  1.00127.64           C  
ATOM   2567  OD1 ASN A 205      15.416 -56.258 -26.950  1.00134.93           O  
ATOM   2568  ND2 ASN A 205      14.240 -54.386 -27.308  1.00118.39           N  
ATOM   2569  H   ASN A 205      13.441 -57.431 -30.998  1.00  0.00           H  
ATOM   2570  HA  ASN A 205      12.366 -56.581 -28.429  1.00  0.00           H  
ATOM   2571  HB3 ASN A 205      14.841 -55.443 -29.854  1.00  0.00           H  
ATOM   2572  HB2 ASN A 205      14.839 -57.044 -29.194  1.00  0.00           H  
ATOM   2573 HD22 ASN A 205      14.455 -54.029 -26.388  1.00  0.00           H  
ATOM   2574 HD21 ASN A 205      13.668 -53.834 -27.933  1.00  0.00           H  
ATOM   2575  N   TYR A 206      10.837 -54.837 -29.402  1.00 81.85           N  
ATOM   2576  CA  TYR A 206       9.984 -53.673 -29.639  1.00 87.93           C  
ATOM   2577  C   TYR A 206      10.350 -52.490 -28.721  1.00 80.55           C  
ATOM   2578  O   TYR A 206      10.992 -52.675 -27.684  1.00 78.18           O  
ATOM   2579  CB  TYR A 206       8.503 -54.098 -29.488  1.00 59.56           C  
ATOM   2580  CG  TYR A 206       8.031 -54.423 -28.078  1.00 63.29           C  
ATOM   2581  CD1 TYR A 206       7.506 -53.407 -27.251  1.00 64.51           C  
ATOM   2582  CD2 TYR A 206       8.118 -55.742 -27.589  1.00 74.32           C  
ATOM   2583  CE1 TYR A 206       7.098 -53.699 -25.937  1.00 71.03           C  
ATOM   2584  CE2 TYR A 206       7.700 -56.038 -26.277  1.00 73.28           C  
ATOM   2585  CZ  TYR A 206       7.192 -55.016 -25.450  1.00 83.55           C  
ATOM   2586  OH  TYR A 206       6.783 -55.308 -24.182  1.00 81.71           O  
ATOM   2587  H   TYR A 206      10.387 -55.631 -28.970  1.00  0.00           H  
ATOM   2588  HA  TYR A 206      10.138 -53.354 -30.672  1.00  0.00           H  
ATOM   2589  HB3 TYR A 206       8.299 -54.955 -30.132  1.00  0.00           H  
ATOM   2590  HB2 TYR A 206       7.865 -53.299 -29.869  1.00  0.00           H  
ATOM   2591  HD1 TYR A 206       7.428 -52.395 -27.617  1.00  0.00           H  
ATOM   2592  HD2 TYR A 206       8.510 -56.530 -28.216  1.00  0.00           H  
ATOM   2593  HE1 TYR A 206       6.711 -52.909 -25.309  1.00  0.00           H  
ATOM   2594  HE2 TYR A 206       7.773 -57.050 -25.906  1.00  0.00           H  
ATOM   2595  HH  TYR A 206       6.500 -54.535 -23.687  1.00  0.00           H  
ATOM   2596  N   SER A 207       9.888 -51.300 -29.125  1.00 72.88           N  
ATOM   2597  CA  SER A 207      10.013 -50.050 -28.381  1.00 57.89           C  
ATOM   2598  C   SER A 207       8.630 -49.396 -28.217  1.00 60.45           C  
ATOM   2599  O   SER A 207       7.611 -49.994 -28.567  1.00 65.56           O  
ATOM   2600  CB  SER A 207      11.052 -49.153 -29.095  1.00 68.25           C  
ATOM   2601  OG  SER A 207      10.555 -48.581 -30.292  1.00 68.49           O  
ATOM   2602  H   SER A 207       9.362 -51.237 -29.984  1.00  0.00           H  
ATOM   2603  HA  SER A 207      10.378 -50.253 -27.373  1.00  0.00           H  
ATOM   2604  HB3 SER A 207      11.957 -49.718 -29.320  1.00  0.00           H  
ATOM   2605  HB2 SER A 207      11.361 -48.341 -28.436  1.00  0.00           H  
ATOM   2606  HG  SER A 207      11.209 -47.960 -30.623  1.00  0.00           H  
ATOM   2607  N   GLU A 208       8.625 -48.161 -27.691  1.00 59.38           N  
ATOM   2608  CA  GLU A 208       7.448 -47.304 -27.527  1.00 53.77           C  
ATOM   2609  C   GLU A 208       6.736 -46.946 -28.854  1.00 55.71           C  
ATOM   2610  O   GLU A 208       5.560 -46.591 -28.820  1.00 59.28           O  
ATOM   2611  CB  GLU A 208       7.857 -46.065 -26.689  1.00 59.89           C  
ATOM   2612  CG  GLU A 208       8.580 -44.902 -27.413  1.00 60.51           C  
ATOM   2613  CD  GLU A 208       9.955 -45.257 -27.989  1.00 76.56           C  
ATOM   2614  OE1 GLU A 208      10.673 -46.043 -27.332  1.00 75.01           O  
ATOM   2615  OE2 GLU A 208      10.264 -44.736 -29.082  1.00 85.48           O1-
ATOM   2616  H   GLU A 208       9.505 -47.725 -27.441  1.00  0.00           H  
ATOM   2617  HA  GLU A 208       6.733 -47.879 -26.938  1.00  0.00           H  
ATOM   2618  HB3 GLU A 208       8.473 -46.391 -25.849  1.00  0.00           H  
ATOM   2619  HB2 GLU A 208       6.966 -45.669 -26.214  1.00  0.00           H  
ATOM   2620  HG3 GLU A 208       8.726 -44.084 -26.706  1.00  0.00           H  
ATOM   2621  HG2 GLU A 208       7.949 -44.496 -28.205  1.00  0.00           H  
ATOM   2622  N   LYS A 209       7.430 -47.111 -29.995  1.00 53.58           N  
ATOM   2623  CA  LYS A 209       6.902 -46.985 -31.356  1.00 43.85           C  
ATOM   2624  C   LYS A 209       5.832 -48.029 -31.738  1.00 49.76           C  
ATOM   2625  O   LYS A 209       5.160 -47.828 -32.750  1.00 57.21           O  
ATOM   2626  CB  LYS A 209       8.076 -47.038 -32.357  1.00 47.62           C  
ATOM   2627  CG  LYS A 209       9.092 -45.889 -32.238  1.00 59.26           C  
ATOM   2628  CD  LYS A 209       8.494 -44.490 -32.482  1.00 54.12           C  
ATOM   2629  CE  LYS A 209       9.557 -43.389 -32.606  1.00 46.44           C  
ATOM   2630  NZ  LYS A 209      10.351 -43.532 -33.838  1.00 53.40           N1+
ATOM   2631  H   LYS A 209       8.396 -47.403 -29.930  1.00  0.00           H  
ATOM   2632  HA  LYS A 209       6.415 -46.012 -31.429  1.00  0.00           H  
ATOM   2633  HB3 LYS A 209       7.695 -47.037 -33.378  1.00  0.00           H  
ATOM   2634  HB2 LYS A 209       8.601 -47.985 -32.236  1.00  0.00           H  
ATOM   2635  HG3 LYS A 209       9.901 -46.078 -32.943  1.00  0.00           H  
ATOM   2636  HG2 LYS A 209       9.560 -45.919 -31.256  1.00  0.00           H  
ATOM   2637  HD3 LYS A 209       7.841 -44.231 -31.648  1.00  0.00           H  
ATOM   2638  HD2 LYS A 209       7.860 -44.498 -33.369  1.00  0.00           H  
ATOM   2639  HE3 LYS A 209      10.220 -43.405 -31.740  1.00  0.00           H  
ATOM   2640  HE2 LYS A 209       9.077 -42.411 -32.624  1.00  0.00           H  
ATOM   2641  HZ1 LYS A 209       9.743 -43.432 -34.642  1.00  0.00           H  
ATOM   2642  HZ2 LYS A 209      11.061 -42.815 -33.871  1.00  0.00           H  
ATOM   2643  HZ3 LYS A 209      10.786 -44.443 -33.859  1.00  0.00           H  
ATOM   2644  N   CYS A 210       5.656 -49.101 -30.943  1.00 48.31           N  
ATOM   2645  CA  CYS A 210       4.551 -50.054 -31.095  1.00 50.59           C  
ATOM   2646  C   CYS A 210       3.176 -49.420 -30.789  1.00 44.94           C  
ATOM   2647  O   CYS A 210       2.202 -49.759 -31.461  1.00 48.86           O  
ATOM   2648  CB  CYS A 210       4.794 -51.366 -30.321  1.00 47.11           C  
ATOM   2649  SG  CYS A 210       4.592 -51.234 -28.518  1.00 55.23           S  
ATOM   2650  H   CYS A 210       6.255 -49.232 -30.139  1.00  0.00           H  
ATOM   2651  HA  CYS A 210       4.533 -50.330 -32.151  1.00  0.00           H  
ATOM   2652  HB3 CYS A 210       5.785 -51.766 -30.538  1.00  0.00           H  
ATOM   2653  HB2 CYS A 210       4.075 -52.105 -30.671  1.00  0.00           H  
ATOM   2654  HG  CYS A 210       5.709 -50.529 -28.306  1.00  0.00           H  
ATOM   2655  N   ASP A 211       3.142 -48.474 -29.833  1.00 43.84           N  
ATOM   2656  CA  ASP A 211       1.981 -47.645 -29.492  1.00 51.28           C  
ATOM   2657  C   ASP A 211       1.619 -46.638 -30.597  1.00 53.58           C  
ATOM   2658  O   ASP A 211       0.441 -46.312 -30.739  1.00 44.51           O  
ATOM   2659  CB  ASP A 211       2.148 -46.898 -28.147  1.00 43.29           C  
ATOM   2660  CG  ASP A 211       2.426 -47.778 -26.923  1.00 58.79           C  
ATOM   2661  OD1 ASP A 211       2.185 -49.002 -27.001  1.00 51.68           O  
ATOM   2662  OD2 ASP A 211       2.804 -47.190 -25.887  1.00 47.78           O1-
ATOM   2663  H   ASP A 211       3.988 -48.264 -29.322  1.00  0.00           H  
ATOM   2664  HA  ASP A 211       1.127 -48.319 -29.393  1.00  0.00           H  
ATOM   2665  HB3 ASP A 211       1.257 -46.312 -27.943  1.00  0.00           H  
ATOM   2666  HB2 ASP A 211       2.976 -46.197 -28.247  1.00  0.00           H  
ATOM   2667  N   VAL A 212       2.621 -46.180 -31.369  1.00 45.78           N  
ATOM   2668  CA  VAL A 212       2.433 -45.293 -32.519  1.00 44.32           C  
ATOM   2669  C   VAL A 212       1.717 -46.001 -33.685  1.00 45.41           C  
ATOM   2670  O   VAL A 212       0.828 -45.397 -34.283  1.00 55.07           O  
ATOM   2671  CB  VAL A 212       3.773 -44.694 -33.027  1.00 37.11           C  
ATOM   2672  CG1 VAL A 212       3.634 -43.894 -34.336  1.00 42.31           C  
ATOM   2673  CG2 VAL A 212       4.433 -43.821 -31.947  1.00 34.11           C  
ATOM   2674  H   VAL A 212       3.565 -46.490 -31.191  1.00  0.00           H  
ATOM   2675  HA  VAL A 212       1.797 -44.467 -32.206  1.00  0.00           H  
ATOM   2676  HB  VAL A 212       4.464 -45.507 -33.234  1.00  0.00           H  
ATOM   2677 HG11 VAL A 212       4.539 -43.345 -34.570  1.00  0.00           H  
ATOM   2678 HG12 VAL A 212       3.432 -44.540 -35.191  1.00  0.00           H  
ATOM   2679 HG13 VAL A 212       2.823 -43.173 -34.267  1.00  0.00           H  
ATOM   2680 HG21 VAL A 212       5.443 -43.537 -32.237  1.00  0.00           H  
ATOM   2681 HG22 VAL A 212       3.863 -42.907 -31.787  1.00  0.00           H  
ATOM   2682 HG23 VAL A 212       4.516 -44.339 -30.991  1.00  0.00           H  
ATOM   2683  N   PHE A 213       2.083 -47.268 -33.951  1.00 40.91           N  
ATOM   2684  CA  PHE A 213       1.420 -48.122 -34.939  1.00 43.45           C  
ATOM   2685  C   PHE A 213      -0.059 -48.362 -34.598  1.00 41.36           C  
ATOM   2686  O   PHE A 213      -0.908 -48.198 -35.473  1.00 47.01           O  
ATOM   2687  CB  PHE A 213       2.209 -49.439 -35.109  1.00 42.23           C  
ATOM   2688  CG  PHE A 213       1.654 -50.419 -36.134  1.00 42.43           C  
ATOM   2689  CD1 PHE A 213       0.556 -51.249 -35.817  1.00 41.70           C  
ATOM   2690  CD2 PHE A 213       2.133 -50.403 -37.460  1.00 45.62           C  
ATOM   2691  CE1 PHE A 213      -0.009 -52.067 -36.785  1.00 44.33           C  
ATOM   2692  CE2 PHE A 213       1.567 -51.244 -38.409  1.00 38.66           C  
ATOM   2693  CZ  PHE A 213       0.501 -52.070 -38.076  1.00 47.31           C  
ATOM   2694  H   PHE A 213       2.820 -47.697 -33.409  1.00  0.00           H  
ATOM   2695  HA  PHE A 213       1.440 -47.593 -35.891  1.00  0.00           H  
ATOM   2696  HB3 PHE A 213       2.270 -49.948 -34.148  1.00  0.00           H  
ATOM   2697  HB2 PHE A 213       3.237 -49.208 -35.387  1.00  0.00           H  
ATOM   2698  HD1 PHE A 213       0.156 -51.251 -34.815  1.00  0.00           H  
ATOM   2699  HD2 PHE A 213       2.945 -49.747 -37.740  1.00  0.00           H  
ATOM   2700  HE1 PHE A 213      -0.844 -52.704 -36.531  1.00  0.00           H  
ATOM   2701  HE2 PHE A 213       1.954 -51.249 -39.413  1.00  0.00           H  
ATOM   2702  HZ  PHE A 213       0.062 -52.711 -38.826  1.00  0.00           H  
ATOM   2703  N   SER A 214      -0.328 -48.704 -33.325  1.00 39.85           N  
ATOM   2704  CA  SER A 214      -1.666 -48.930 -32.777  1.00 46.21           C  
ATOM   2705  C   SER A 214      -2.570 -47.691 -32.873  1.00 44.48           C  
ATOM   2706  O   SER A 214      -3.745 -47.832 -33.204  1.00 50.30           O  
ATOM   2707  CB  SER A 214      -1.549 -49.374 -31.309  1.00 43.75           C  
ATOM   2708  OG  SER A 214      -0.864 -50.601 -31.184  1.00 50.19           O  
ATOM   2709  H   SER A 214       0.435 -48.832 -32.673  1.00  0.00           H  
ATOM   2710  HA  SER A 214      -2.144 -49.719 -33.359  1.00  0.00           H  
ATOM   2711  HB3 SER A 214      -2.543 -49.499 -30.883  1.00  0.00           H  
ATOM   2712  HB2 SER A 214      -1.033 -48.621 -30.714  1.00  0.00           H  
ATOM   2713  HG  SER A 214      -1.294 -51.252 -31.748  1.00  0.00           H  
ATOM   2714  N   TRP A 215      -1.984 -46.506 -32.630  1.00 35.88           N  
ATOM   2715  CA  TRP A 215      -2.629 -45.206 -32.780  1.00 43.19           C  
ATOM   2716  C   TRP A 215      -3.011 -44.877 -34.238  1.00 45.50           C  
ATOM   2717  O   TRP A 215      -4.053 -44.261 -34.450  1.00 44.36           O  
ATOM   2718  CB  TRP A 215      -1.723 -44.123 -32.161  1.00 43.27           C  
ATOM   2719  CG  TRP A 215      -2.262 -42.727 -32.213  1.00 42.80           C  
ATOM   2720  CD1 TRP A 215      -3.015 -42.153 -31.252  1.00 38.64           C  
ATOM   2721  CD2 TRP A 215      -2.220 -41.772 -33.319  1.00 47.46           C  
ATOM   2722  NE1 TRP A 215      -3.448 -40.921 -31.686  1.00 47.74           N  
ATOM   2723  CE2 TRP A 215      -3.000 -40.635 -32.956  1.00 41.11           C  
ATOM   2724  CE3 TRP A 215      -1.630 -41.760 -34.605  1.00 35.77           C  
ATOM   2725  CZ2 TRP A 215      -3.189 -39.545 -33.820  1.00 39.26           C  
ATOM   2726  CZ3 TRP A 215      -1.825 -40.680 -35.489  1.00 37.00           C  
ATOM   2727  CH2 TRP A 215      -2.607 -39.577 -35.098  1.00 41.27           C  
ATOM   2728  H   TRP A 215      -1.013 -46.485 -32.348  1.00  0.00           H  
ATOM   2729  HA  TRP A 215      -3.553 -45.232 -32.200  1.00  0.00           H  
ATOM   2730  HB3 TRP A 215      -0.751 -44.119 -32.652  1.00  0.00           H  
ATOM   2731  HB2 TRP A 215      -1.533 -44.370 -31.116  1.00  0.00           H  
ATOM   2732  HD1 TRP A 215      -3.253 -42.615 -30.307  1.00  0.00           H  
ATOM   2733  HE1 TRP A 215      -4.028 -40.310 -31.123  1.00  0.00           H  
ATOM   2734  HE3 TRP A 215      -1.032 -42.602 -34.920  1.00  0.00           H  
ATOM   2735  HZ2 TRP A 215      -3.784 -38.699 -33.512  1.00  0.00           H  
ATOM   2736  HZ3 TRP A 215      -1.375 -40.704 -36.470  1.00  0.00           H  
ATOM   2737  HH2 TRP A 215      -2.760 -38.752 -35.772  1.00  0.00           H  
ATOM   2738  N   GLY A 216      -2.177 -45.293 -35.209  1.00 50.97           N  
ATOM   2739  CA  GLY A 216      -2.410 -45.080 -36.640  1.00 30.96           C  
ATOM   2740  C   GLY A 216      -3.584 -45.926 -37.155  1.00 44.44           C  
ATOM   2741  O   GLY A 216      -4.316 -45.474 -38.037  1.00 49.86           O  
ATOM   2742  H   GLY A 216      -1.333 -45.786 -34.952  1.00  0.00           H  
ATOM   2743  HA3 GLY A 216      -1.513 -45.364 -37.188  1.00  0.00           H  
ATOM   2744  HA2 GLY A 216      -2.591 -44.022 -36.839  1.00  0.00           H  
ATOM   2745  N   ILE A 217      -3.782 -47.131 -36.590  1.00 46.71           N  
ATOM   2746  CA  ILE A 217      -4.930 -47.998 -36.860  1.00 35.83           C  
ATOM   2747  C   ILE A 217      -6.221 -47.450 -36.206  1.00 39.97           C  
ATOM   2748  O   ILE A 217      -7.276 -47.522 -36.835  1.00 37.79           O  
ATOM   2749  CB  ILE A 217      -4.678 -49.461 -36.378  1.00 51.88           C  
ATOM   2750  CG1 ILE A 217      -3.433 -50.112 -37.036  1.00 42.78           C  
ATOM   2751  CG2 ILE A 217      -5.900 -50.393 -36.515  1.00 38.92           C  
ATOM   2752  CD1 ILE A 217      -3.570 -50.451 -38.527  1.00 32.72           C  
ATOM   2753  H   ILE A 217      -3.136 -47.456 -35.883  1.00  0.00           H  
ATOM   2754  HA  ILE A 217      -5.099 -48.014 -37.938  1.00  0.00           H  
ATOM   2755  HB  ILE A 217      -4.452 -49.411 -35.311  1.00  0.00           H  
ATOM   2756 HG13 ILE A 217      -3.188 -51.028 -36.498  1.00  0.00           H  
ATOM   2757 HG12 ILE A 217      -2.562 -49.472 -36.910  1.00  0.00           H  
ATOM   2758 HG21 ILE A 217      -5.662 -51.405 -36.195  1.00  0.00           H  
ATOM   2759 HG22 ILE A 217      -6.737 -50.068 -35.900  1.00  0.00           H  
ATOM   2760 HG23 ILE A 217      -6.248 -50.443 -37.547  1.00  0.00           H  
ATOM   2761 HD11 ILE A 217      -2.606 -50.741 -38.945  1.00  0.00           H  
ATOM   2762 HD12 ILE A 217      -4.256 -51.284 -38.684  1.00  0.00           H  
ATOM   2763 HD13 ILE A 217      -3.932 -49.604 -39.105  1.00  0.00           H  
ATOM   2764  N   ILE A 218      -6.107 -46.874 -34.993  1.00 37.40           N  
ATOM   2765  CA  ILE A 218      -7.198 -46.198 -34.279  1.00 39.60           C  
ATOM   2766  C   ILE A 218      -7.684 -44.923 -35.004  1.00 45.36           C  
ATOM   2767  O   ILE A 218      -8.894 -44.707 -35.047  1.00 43.73           O  
ATOM   2768  CB  ILE A 218      -6.822 -45.872 -32.798  1.00 45.39           C  
ATOM   2769  CG1 ILE A 218      -6.728 -47.169 -31.964  1.00 43.43           C  
ATOM   2770  CG2 ILE A 218      -7.752 -44.872 -32.068  1.00 44.39           C  
ATOM   2771  CD1 ILE A 218      -5.889 -47.041 -30.683  1.00 48.24           C  
ATOM   2772  H   ILE A 218      -5.208 -46.871 -34.530  1.00  0.00           H  
ATOM   2773  HA  ILE A 218      -8.037 -46.894 -34.253  1.00  0.00           H  
ATOM   2774  HB  ILE A 218      -5.828 -45.425 -32.814  1.00  0.00           H  
ATOM   2775 HG13 ILE A 218      -6.301 -47.970 -32.565  1.00  0.00           H  
ATOM   2776 HG12 ILE A 218      -7.733 -47.506 -31.712  1.00  0.00           H  
ATOM   2777 HG21 ILE A 218      -7.467 -44.753 -31.023  1.00  0.00           H  
ATOM   2778 HG22 ILE A 218      -7.714 -43.877 -32.508  1.00  0.00           H  
ATOM   2779 HG23 ILE A 218      -8.789 -45.210 -32.087  1.00  0.00           H  
ATOM   2780 HD11 ILE A 218      -5.098 -47.791 -30.670  1.00  0.00           H  
ATOM   2781 HD12 ILE A 218      -5.413 -46.065 -30.588  1.00  0.00           H  
ATOM   2782 HD13 ILE A 218      -6.503 -47.198 -29.796  1.00  0.00           H  
ATOM   2783  N   LEU A 219      -6.755 -44.145 -35.596  1.00 45.21           N  
ATOM   2784  CA  LEU A 219      -7.030 -42.953 -36.410  1.00 40.51           C  
ATOM   2785  C   LEU A 219      -7.891 -43.269 -37.645  1.00 46.91           C  
ATOM   2786  O   LEU A 219      -8.851 -42.546 -37.908  1.00 45.13           O  
ATOM   2787  CB  LEU A 219      -5.700 -42.253 -36.792  1.00 42.72           C  
ATOM   2788  CG  LEU A 219      -5.846 -40.897 -37.534  1.00 45.50           C  
ATOM   2789  CD1 LEU A 219      -6.489 -39.813 -36.650  1.00 35.54           C  
ATOM   2790  CD2 LEU A 219      -4.499 -40.423 -38.118  1.00 43.98           C  
ATOM   2791  H   LEU A 219      -5.778 -44.384 -35.486  1.00  0.00           H  
ATOM   2792  HA  LEU A 219      -7.606 -42.270 -35.789  1.00  0.00           H  
ATOM   2793  HB3 LEU A 219      -5.122 -42.938 -37.414  1.00  0.00           H  
ATOM   2794  HB2 LEU A 219      -5.100 -42.097 -35.894  1.00  0.00           H  
ATOM   2795  HG  LEU A 219      -6.504 -41.036 -38.391  1.00  0.00           H  
ATOM   2796 HD11 LEU A 219      -6.159 -38.810 -36.919  1.00  0.00           H  
ATOM   2797 HD12 LEU A 219      -7.576 -39.827 -36.742  1.00  0.00           H  
ATOM   2798 HD13 LEU A 219      -6.242 -39.962 -35.601  1.00  0.00           H  
ATOM   2799 HD21 LEU A 219      -4.601 -40.187 -39.177  1.00  0.00           H  
ATOM   2800 HD22 LEU A 219      -4.128 -39.522 -37.628  1.00  0.00           H  
ATOM   2801 HD23 LEU A 219      -3.718 -41.178 -38.026  1.00  0.00           H  
ATOM   2802  N   TRP A 220      -7.558 -44.367 -38.343  1.00 35.31           N  
ATOM   2803  CA  TRP A 220      -8.330 -44.909 -39.461  1.00 43.93           C  
ATOM   2804  C   TRP A 220      -9.730 -45.389 -39.037  1.00 53.85           C  
ATOM   2805  O   TRP A 220     -10.702 -45.112 -39.739  1.00 56.48           O  
ATOM   2806  CB  TRP A 220      -7.510 -46.033 -40.127  1.00 38.25           C  
ATOM   2807  CG  TRP A 220      -8.165 -46.756 -41.269  1.00 42.44           C  
ATOM   2808  CD1 TRP A 220      -8.056 -46.419 -42.573  1.00 43.28           C  
ATOM   2809  CD2 TRP A 220      -9.096 -47.883 -41.226  1.00 51.85           C  
ATOM   2810  NE1 TRP A 220      -8.865 -47.237 -43.332  1.00 46.79           N  
ATOM   2811  CE2 TRP A 220      -9.543 -48.150 -42.555  1.00 46.01           C  
ATOM   2812  CE3 TRP A 220      -9.616 -48.707 -40.199  1.00 50.11           C  
ATOM   2813  CZ2 TRP A 220     -10.468 -49.167 -42.849  1.00 53.87           C  
ATOM   2814  CZ3 TRP A 220     -10.536 -49.736 -40.483  1.00 46.53           C  
ATOM   2815  CH2 TRP A 220     -10.961 -49.969 -41.805  1.00 46.80           C  
ATOM   2816  H   TRP A 220      -6.751 -44.905 -38.058  1.00  0.00           H  
ATOM   2817  HA  TRP A 220      -8.469 -44.112 -40.194  1.00  0.00           H  
ATOM   2818  HB3 TRP A 220      -7.237 -46.785 -39.386  1.00  0.00           H  
ATOM   2819  HB2 TRP A 220      -6.569 -45.613 -40.480  1.00  0.00           H  
ATOM   2820  HD1 TRP A 220      -7.431 -45.623 -42.948  1.00  0.00           H  
ATOM   2821  HE1 TRP A 220      -8.913 -47.173 -44.343  1.00  0.00           H  
ATOM   2822  HE3 TRP A 220      -9.300 -48.549 -39.179  1.00  0.00           H  
ATOM   2823  HZ2 TRP A 220     -10.792 -49.334 -43.864  1.00  0.00           H  
ATOM   2824  HZ3 TRP A 220     -10.917 -50.346 -39.680  1.00  0.00           H  
ATOM   2825  HH2 TRP A 220     -11.666 -50.760 -42.014  1.00  0.00           H  
ATOM   2826  N   GLU A 221      -9.794 -46.100 -37.900  1.00 46.86           N  
ATOM   2827  CA  GLU A 221     -10.996 -46.727 -37.356  1.00 44.27           C  
ATOM   2828  C   GLU A 221     -12.082 -45.736 -36.904  1.00 49.86           C  
ATOM   2829  O   GLU A 221     -13.254 -46.009 -37.153  1.00 44.52           O  
ATOM   2830  CB  GLU A 221     -10.570 -47.730 -36.267  1.00 42.48           C  
ATOM   2831  CG  GLU A 221     -11.700 -48.304 -35.389  1.00 46.68           C  
ATOM   2832  CD  GLU A 221     -11.216 -49.431 -34.481  1.00 58.02           C  
ATOM   2833  OE1 GLU A 221     -10.030 -49.392 -34.087  1.00 53.57           O  
ATOM   2834  OE2 GLU A 221     -12.052 -50.310 -34.179  1.00 55.03           O1-
ATOM   2835  H   GLU A 221      -8.940 -46.280 -37.389  1.00  0.00           H  
ATOM   2836  HA  GLU A 221     -11.442 -47.312 -38.163  1.00  0.00           H  
ATOM   2837  HB3 GLU A 221      -9.838 -47.252 -35.617  1.00  0.00           H  
ATOM   2838  HB2 GLU A 221     -10.042 -48.554 -36.750  1.00  0.00           H  
ATOM   2839  HG3 GLU A 221     -12.518 -48.671 -36.005  1.00  0.00           H  
ATOM   2840  HG2 GLU A 221     -12.113 -47.526 -34.750  1.00  0.00           H  
ATOM   2841  N   VAL A 222     -11.692 -44.609 -36.284  1.00 41.83           N  
ATOM   2842  CA  VAL A 222     -12.629 -43.550 -35.892  1.00 47.82           C  
ATOM   2843  C   VAL A 222     -13.087 -42.676 -37.079  1.00 43.05           C  
ATOM   2844  O   VAL A 222     -14.196 -42.150 -37.025  1.00 47.15           O  
ATOM   2845  CB  VAL A 222     -12.064 -42.618 -34.783  1.00 42.47           C  
ATOM   2846  CG1 VAL A 222     -11.837 -43.366 -33.458  1.00 42.83           C  
ATOM   2847  CG2 VAL A 222     -10.810 -41.821 -35.185  1.00 48.34           C  
ATOM   2848  H   VAL A 222     -10.713 -44.452 -36.081  1.00  0.00           H  
ATOM   2849  HA  VAL A 222     -13.524 -44.028 -35.491  1.00  0.00           H  
ATOM   2850  HB  VAL A 222     -12.833 -41.874 -34.567  1.00  0.00           H  
ATOM   2851 HG11 VAL A 222     -11.455 -42.696 -32.687  1.00  0.00           H  
ATOM   2852 HG12 VAL A 222     -12.768 -43.790 -33.082  1.00  0.00           H  
ATOM   2853 HG13 VAL A 222     -11.122 -44.181 -33.569  1.00  0.00           H  
ATOM   2854 HG21 VAL A 222     -10.513 -41.159 -34.376  1.00  0.00           H  
ATOM   2855 HG22 VAL A 222      -9.970 -42.476 -35.395  1.00  0.00           H  
ATOM   2856 HG23 VAL A 222     -10.963 -41.201 -36.064  1.00  0.00           H  
ATOM   2857  N   ILE A 223     -12.261 -42.556 -38.133  1.00 40.69           N  
ATOM   2858  CA  ILE A 223     -12.600 -41.813 -39.350  1.00 38.02           C  
ATOM   2859  C   ILE A 223     -13.603 -42.569 -40.247  1.00 45.85           C  
ATOM   2860  O   ILE A 223     -14.526 -41.939 -40.760  1.00 44.58           O  
ATOM   2861  CB  ILE A 223     -11.317 -41.404 -40.142  1.00 34.10           C  
ATOM   2862  CG1 ILE A 223     -10.613 -40.234 -39.411  1.00 44.08           C  
ATOM   2863  CG2 ILE A 223     -11.533 -41.051 -41.632  1.00 52.78           C  
ATOM   2864  CD1 ILE A 223      -9.175 -39.961 -39.876  1.00 43.71           C  
ATOM   2865  H   ILE A 223     -11.356 -43.006 -38.116  1.00  0.00           H  
ATOM   2866  HA  ILE A 223     -13.097 -40.890 -39.042  1.00  0.00           H  
ATOM   2867  HB  ILE A 223     -10.635 -42.256 -40.119  1.00  0.00           H  
ATOM   2868 HG13 ILE A 223     -10.585 -40.427 -38.339  1.00  0.00           H  
ATOM   2869 HG12 ILE A 223     -11.206 -39.326 -39.524  1.00  0.00           H  
ATOM   2870 HG21 ILE A 223     -10.618 -40.684 -42.093  1.00  0.00           H  
ATOM   2871 HG22 ILE A 223     -11.845 -41.916 -42.217  1.00  0.00           H  
ATOM   2872 HG23 ILE A 223     -12.288 -40.276 -41.749  1.00  0.00           H  
ATOM   2873 HD11 ILE A 223      -8.596 -39.484 -39.085  1.00  0.00           H  
ATOM   2874 HD12 ILE A 223      -8.661 -40.881 -40.148  1.00  0.00           H  
ATOM   2875 HD13 ILE A 223      -9.154 -39.297 -40.739  1.00  0.00           H  
ATOM   2876  N   THR A 224     -13.419 -43.891 -40.399  1.00 52.71           N  
ATOM   2877  CA  THR A 224     -14.246 -44.748 -41.255  1.00 43.82           C  
ATOM   2878  C   THR A 224     -15.432 -45.402 -40.525  1.00 45.25           C  
ATOM   2879  O   THR A 224     -16.397 -45.766 -41.197  1.00 56.61           O  
ATOM   2880  CB  THR A 224     -13.410 -45.890 -41.890  1.00 61.24           C  
ATOM   2881  OG1 THR A 224     -12.878 -46.780 -40.922  1.00 45.46           O  
ATOM   2882  CG2 THR A 224     -12.271 -45.369 -42.768  1.00 48.98           C  
ATOM   2883  H   THR A 224     -12.632 -44.337 -39.946  1.00  0.00           H  
ATOM   2884  HA  THR A 224     -14.668 -44.157 -42.063  1.00  0.00           H  
ATOM   2885  HB  THR A 224     -14.062 -46.477 -42.536  1.00  0.00           H  
ATOM   2886  HG1 THR A 224     -12.102 -46.372 -40.526  1.00  0.00           H  
ATOM   2887 HG21 THR A 224     -11.702 -46.189 -43.206  1.00  0.00           H  
ATOM   2888 HG22 THR A 224     -12.665 -44.765 -43.585  1.00  0.00           H  
ATOM   2889 HG23 THR A 224     -11.578 -44.750 -42.202  1.00  0.00           H  
ATOM   2890  N   ARG A 225     -15.340 -45.558 -39.193  1.00 46.02           N  
ATOM   2891  CA  ARG A 225     -16.275 -46.302 -38.340  1.00 54.89           C  
ATOM   2892  C   ARG A 225     -16.360 -47.801 -38.717  1.00 51.67           C  
ATOM   2893  O   ARG A 225     -17.431 -48.401 -38.646  1.00 49.46           O  
ATOM   2894  CB  ARG A 225     -17.639 -45.576 -38.259  1.00 37.46           C  
ATOM   2895  CG  ARG A 225     -18.469 -45.946 -37.019  1.00 45.12           C  
ATOM   2896  CD  ARG A 225     -19.705 -45.059 -36.859  1.00 48.14           C  
ATOM   2897  NE  ARG A 225     -20.318 -45.269 -35.546  1.00 38.56           N  
ATOM   2898  CZ  ARG A 225     -21.211 -44.452 -34.970  1.00 50.79           C  
ATOM   2899  NH1 ARG A 225     -21.708 -43.387 -35.607  1.00 36.10           N  
ATOM   2900  NH2 ARG A 225     -21.599 -44.687 -33.718  1.00 43.29           N1+
ATOM   2901  H   ARG A 225     -14.510 -45.225 -38.722  1.00  0.00           H  
ATOM   2902  HA  ARG A 225     -15.842 -46.283 -37.340  1.00  0.00           H  
ATOM   2903  HB3 ARG A 225     -18.223 -45.731 -39.167  1.00  0.00           H  
ATOM   2904  HB2 ARG A 225     -17.442 -44.505 -38.212  1.00  0.00           H  
ATOM   2905  HG3 ARG A 225     -17.867 -45.906 -36.111  1.00  0.00           H  
ATOM   2906  HG2 ARG A 225     -18.804 -46.979 -37.113  1.00  0.00           H  
ATOM   2907  HD3 ARG A 225     -20.463 -45.321 -37.593  1.00  0.00           H  
ATOM   2908  HD2 ARG A 225     -19.449 -44.013 -37.022  1.00  0.00           H  
ATOM   2909  HE  ARG A 225     -20.039 -46.110 -35.053  1.00  0.00           H  
ATOM   2910 HH12 ARG A 225     -22.342 -42.762 -35.128  1.00  0.00           H  
ATOM   2911 HH11 ARG A 225     -21.416 -43.173 -36.550  1.00  0.00           H  
ATOM   2912 HH22 ARG A 225     -22.217 -44.030 -33.258  1.00  0.00           H  
ATOM   2913 HH21 ARG A 225     -21.188 -45.437 -33.175  1.00  0.00           H  
ATOM   2914  N   ARG A 226     -15.211 -48.369 -39.121  1.00 55.09           N  
ATOM   2915  CA  ARG A 226     -15.046 -49.773 -39.490  1.00 48.41           C  
ATOM   2916  C   ARG A 226     -14.027 -50.424 -38.555  1.00 47.58           C  
ATOM   2917  O   ARG A 226     -13.034 -49.793 -38.194  1.00 48.96           O  
ATOM   2918  CB  ARG A 226     -14.519 -49.892 -40.934  1.00 50.52           C  
ATOM   2919  CG  ARG A 226     -15.423 -49.281 -42.010  1.00 57.31           C  
ATOM   2920  CD  ARG A 226     -14.787 -49.370 -43.403  1.00 61.05           C  
ATOM   2921  NE  ARG A 226     -15.716 -48.916 -44.441  1.00 91.27           N  
ATOM   2922  CZ  ARG A 226     -16.675 -49.656 -45.018  1.00 83.54           C  
ATOM   2923  NH1 ARG A 226     -16.839 -50.955 -44.724  1.00 86.83           N  
ATOM   2924  NH2 ARG A 226     -17.482 -49.068 -45.905  1.00107.29           N1+
ATOM   2925  H   ARG A 226     -14.370 -47.809 -39.156  1.00  0.00           H  
ATOM   2926  HA  ARG A 226     -15.992 -50.312 -39.412  1.00  0.00           H  
ATOM   2927  HB3 ARG A 226     -14.364 -50.946 -41.171  1.00  0.00           H  
ATOM   2928  HB2 ARG A 226     -13.539 -49.420 -40.999  1.00  0.00           H  
ATOM   2929  HG3 ARG A 226     -15.526 -48.225 -41.768  1.00  0.00           H  
ATOM   2930  HG2 ARG A 226     -16.433 -49.693 -41.999  1.00  0.00           H  
ATOM   2931  HD3 ARG A 226     -14.310 -50.328 -43.615  1.00  0.00           H  
ATOM   2932  HD2 ARG A 226     -13.989 -48.629 -43.440  1.00  0.00           H  
ATOM   2933  HE  ARG A 226     -15.673 -47.930 -44.661  1.00  0.00           H  
ATOM   2934 HH12 ARG A 226     -17.576 -51.495 -45.154  1.00  0.00           H  
ATOM   2935 HH11 ARG A 226     -16.226 -51.400 -44.056  1.00  0.00           H  
ATOM   2936 HH22 ARG A 226     -18.219 -49.580 -46.374  1.00  0.00           H  
ATOM   2937 HH21 ARG A 226     -17.375 -48.086 -46.114  1.00  0.00           H  
ATOM   2938  N   LYS A 227     -14.271 -51.702 -38.237  1.00 46.85           N  
ATOM   2939  CA  LYS A 227     -13.337 -52.564 -37.519  1.00 49.16           C  
ATOM   2940  C   LYS A 227     -12.148 -52.927 -38.445  1.00 51.51           C  
ATOM   2941  O   LYS A 227     -12.396 -53.395 -39.559  1.00 51.01           O  
ATOM   2942  CB  LYS A 227     -14.100 -53.833 -37.092  1.00 49.43           C  
ATOM   2943  CG  LYS A 227     -15.171 -53.583 -36.019  1.00 64.94           C  
ATOM   2944  CD  LYS A 227     -15.843 -54.887 -35.567  1.00 62.09           C  
ATOM   2945  CE  LYS A 227     -17.025 -54.641 -34.623  1.00 68.71           C  
ATOM   2946  NZ  LYS A 227     -17.596 -55.908 -34.138  1.00 75.78           N1+
ATOM   2947  H   LYS A 227     -15.107 -52.151 -38.581  1.00  0.00           H  
ATOM   2948  HA  LYS A 227     -13.033 -52.025 -36.623  1.00  0.00           H  
ATOM   2949  HB3 LYS A 227     -13.389 -54.563 -36.704  1.00  0.00           H  
ATOM   2950  HB2 LYS A 227     -14.575 -54.292 -37.959  1.00  0.00           H  
ATOM   2951  HG3 LYS A 227     -15.928 -52.900 -36.406  1.00  0.00           H  
ATOM   2952  HG2 LYS A 227     -14.722 -53.087 -35.159  1.00  0.00           H  
ATOM   2953  HD3 LYS A 227     -15.103 -55.516 -35.070  1.00  0.00           H  
ATOM   2954  HD2 LYS A 227     -16.182 -55.446 -36.441  1.00  0.00           H  
ATOM   2955  HE3 LYS A 227     -17.804 -54.080 -35.138  1.00  0.00           H  
ATOM   2956  HE2 LYS A 227     -16.710 -54.048 -33.764  1.00  0.00           H  
ATOM   2957  HZ1 LYS A 227     -18.372 -55.712 -33.522  1.00  0.00           H  
ATOM   2958  HZ2 LYS A 227     -17.915 -56.458 -34.923  1.00  0.00           H  
ATOM   2959  HZ3 LYS A 227     -16.891 -56.422 -33.629  1.00  0.00           H  
ATOM   2960  N   PRO A 228     -10.891 -52.675 -38.012  1.00 53.89           N  
ATOM   2961  CA  PRO A 228      -9.696 -52.976 -38.824  1.00 51.00           C  
ATOM   2962  C   PRO A 228      -9.476 -54.488 -39.013  1.00 62.06           C  
ATOM   2963  O   PRO A 228      -9.466 -55.231 -38.032  1.00 50.52           O  
ATOM   2964  CB  PRO A 228      -8.552 -52.298 -38.051  1.00 47.85           C  
ATOM   2965  CG  PRO A 228      -9.025 -52.253 -36.607  1.00 44.46           C  
ATOM   2966  CD  PRO A 228     -10.525 -52.056 -36.739  1.00 51.98           C  
ATOM   2967  HA  PRO A 228      -9.787 -52.508 -39.806  1.00  0.00           H  
ATOM   2968  HB3 PRO A 228      -8.426 -51.280 -38.423  1.00  0.00           H  
ATOM   2969  HB2 PRO A 228      -7.589 -52.801 -38.155  1.00  0.00           H  
ATOM   2970  HG3 PRO A 228      -8.549 -51.478 -36.010  1.00  0.00           H  
ATOM   2971  HG2 PRO A 228      -8.833 -53.209 -36.123  1.00  0.00           H  
ATOM   2972  HD2 PRO A 228     -11.038 -52.488 -35.879  1.00  0.00           H  
ATOM   2973  HD3 PRO A 228     -10.766 -50.995 -36.800  1.00  0.00           H  
ATOM   2974  N   PHE A 229      -9.321 -54.899 -40.284  1.00 61.00           N  
ATOM   2975  CA  PHE A 229      -9.076 -56.276 -40.743  1.00 67.57           C  
ATOM   2976  C   PHE A 229     -10.250 -57.246 -40.475  1.00 68.98           C  
ATOM   2977  O   PHE A 229     -10.024 -58.446 -40.314  1.00 60.09           O  
ATOM   2978  CB  PHE A 229      -7.730 -56.818 -40.199  1.00 53.08           C  
ATOM   2979  CG  PHE A 229      -6.511 -55.961 -40.497  1.00 57.19           C  
ATOM   2980  CD1 PHE A 229      -5.999 -55.870 -41.809  1.00 54.04           C  
ATOM   2981  CD2 PHE A 229      -5.940 -55.163 -39.484  1.00 47.43           C  
ATOM   2982  CE1 PHE A 229      -4.899 -55.063 -42.068  1.00 56.71           C  
ATOM   2983  CE2 PHE A 229      -4.841 -54.365 -39.763  1.00 52.86           C  
ATOM   2984  CZ  PHE A 229      -4.315 -54.328 -41.046  1.00 58.77           C  
ATOM   2985  H   PHE A 229      -9.354 -54.206 -41.018  1.00  0.00           H  
ATOM   2986  HA  PHE A 229      -8.991 -56.214 -41.829  1.00  0.00           H  
ATOM   2987  HB3 PHE A 229      -7.540 -57.804 -40.622  1.00  0.00           H  
ATOM   2988  HB2 PHE A 229      -7.788 -56.974 -39.121  1.00  0.00           H  
ATOM   2989  HD1 PHE A 229      -6.454 -56.429 -42.611  1.00  0.00           H  
ATOM   2990  HD2 PHE A 229      -6.350 -55.178 -38.487  1.00  0.00           H  
ATOM   2991  HE1 PHE A 229      -4.492 -55.007 -43.066  1.00  0.00           H  
ATOM   2992  HE2 PHE A 229      -4.388 -53.772 -38.983  1.00  0.00           H  
ATOM   2993  HZ  PHE A 229      -3.447 -53.720 -41.244  1.00  0.00           H  
ATOM   2994  N   ASP A 230     -11.485 -56.713 -40.445  1.00 62.37           N  
ATOM   2995  CA  ASP A 230     -12.726 -57.450 -40.176  1.00 70.27           C  
ATOM   2996  C   ASP A 230     -13.055 -58.477 -41.281  1.00 73.61           C  
ATOM   2997  O   ASP A 230     -13.520 -59.571 -40.963  1.00 85.10           O  
ATOM   2998  CB  ASP A 230     -13.895 -56.457 -39.974  1.00 68.82           C  
ATOM   2999  CG  ASP A 230     -15.163 -57.020 -39.318  1.00 74.43           C  
ATOM   3000  OD1 ASP A 230     -15.047 -57.999 -38.549  1.00 77.83           O  
ATOM   3001  OD2 ASP A 230     -16.222 -56.387 -39.520  1.00 83.42           O1-
ATOM   3002  H   ASP A 230     -11.589 -55.715 -40.564  1.00  0.00           H  
ATOM   3003  HA  ASP A 230     -12.565 -58.002 -39.247  1.00  0.00           H  
ATOM   3004  HB3 ASP A 230     -14.169 -56.028 -40.939  1.00  0.00           H  
ATOM   3005  HB2 ASP A 230     -13.547 -55.642 -39.347  1.00  0.00           H  
ATOM   3006  N   GLU A 231     -12.773 -58.116 -42.547  1.00 75.96           N  
ATOM   3007  CA  GLU A 231     -12.973 -58.966 -43.723  1.00 83.71           C  
ATOM   3008  C   GLU A 231     -12.011 -60.170 -43.791  1.00 90.95           C  
ATOM   3009  O   GLU A 231     -12.404 -61.201 -44.338  1.00 91.38           O  
ATOM   3010  CB  GLU A 231     -12.931 -58.089 -44.994  1.00 97.08           C  
ATOM   3011  CG  GLU A 231     -13.161 -58.855 -46.318  1.00118.52           C  
ATOM   3012  CD  GLU A 231     -13.238 -57.959 -47.558  1.00140.08           C  
ATOM   3013  OE1 GLU A 231     -12.798 -56.791 -47.473  1.00139.97           O  
ATOM   3014  OE2 GLU A 231     -13.732 -58.474 -48.584  1.00136.76           O1-
ATOM   3015  H   GLU A 231     -12.393 -57.198 -42.723  1.00  0.00           H  
ATOM   3016  HA  GLU A 231     -13.982 -59.378 -43.651  1.00  0.00           H  
ATOM   3017  HB3 GLU A 231     -11.971 -57.571 -45.039  1.00  0.00           H  
ATOM   3018  HB2 GLU A 231     -13.688 -57.307 -44.903  1.00  0.00           H  
ATOM   3019  HG3 GLU A 231     -14.085 -59.430 -46.252  1.00  0.00           H  
ATOM   3020  HG2 GLU A 231     -12.356 -59.569 -46.494  1.00  0.00           H  
ATOM   3021  N   ILE A 232     -10.798 -60.043 -43.215  1.00 89.95           N  
ATOM   3022  CA  ILE A 232      -9.844 -61.150 -43.078  1.00 76.52           C  
ATOM   3023  C   ILE A 232     -10.405 -62.228 -42.133  1.00 88.60           C  
ATOM   3024  O   ILE A 232     -10.600 -63.359 -42.576  1.00102.23           O  
ATOM   3025  CB  ILE A 232      -8.425 -60.691 -42.605  1.00 82.77           C  
ATOM   3026  CG1 ILE A 232      -7.787 -59.771 -43.674  1.00 62.36           C  
ATOM   3027  CG2 ILE A 232      -7.468 -61.859 -42.252  1.00 71.90           C  
ATOM   3028  CD1 ILE A 232      -6.400 -59.223 -43.309  1.00 74.66           C  
ATOM   3029  H   ILE A 232     -10.546 -59.174 -42.768  1.00  0.00           H  
ATOM   3030  HA  ILE A 232      -9.731 -61.607 -44.063  1.00  0.00           H  
ATOM   3031  HB  ILE A 232      -8.544 -60.095 -41.700  1.00  0.00           H  
ATOM   3032 HG13 ILE A 232      -8.446 -58.927 -43.879  1.00  0.00           H  
ATOM   3033 HG12 ILE A 232      -7.705 -60.319 -44.613  1.00  0.00           H  
ATOM   3034 HG21 ILE A 232      -6.486 -61.501 -41.943  1.00  0.00           H  
ATOM   3035 HG22 ILE A 232      -7.829 -62.460 -41.418  1.00  0.00           H  
ATOM   3036 HG23 ILE A 232      -7.322 -62.523 -43.104  1.00  0.00           H  
ATOM   3037 HD11 ILE A 232      -6.173 -58.327 -43.886  1.00  0.00           H  
ATOM   3038 HD12 ILE A 232      -6.324 -58.975 -42.251  1.00  0.00           H  
ATOM   3039 HD13 ILE A 232      -5.626 -59.954 -43.537  1.00  0.00           H  
ATOM   3040  N   GLY A 233     -10.701 -61.833 -40.881  1.00 74.35           N  
ATOM   3041  CA  GLY A 233     -11.351 -62.662 -39.865  1.00 96.64           C  
ATOM   3042  C   GLY A 233     -10.538 -63.916 -39.501  1.00 97.39           C  
ATOM   3043  O   GLY A 233      -9.312 -63.947 -39.634  1.00 90.10           O  
ATOM   3044  H   GLY A 233     -10.519 -60.873 -40.623  1.00  0.00           H  
ATOM   3045  HA3 GLY A 233     -12.343 -62.945 -40.220  1.00  0.00           H  
ATOM   3046  HA2 GLY A 233     -11.493 -62.061 -38.967  1.00  0.00           H  
ATOM   3047  N   GLY A 234     -11.252 -64.944 -39.012  1.00100.22           N  
ATOM   3048  CA  GLY A 234     -10.696 -66.219 -38.553  1.00 93.09           C  
ATOM   3049  C   GLY A 234      -9.834 -66.038 -37.287  1.00 90.63           C  
ATOM   3050  O   GLY A 234      -9.994 -65.047 -36.570  1.00100.58           O  
ATOM   3051  H   GLY A 234     -12.252 -64.837 -38.921  1.00  0.00           H  
ATOM   3052  HA3 GLY A 234     -10.107 -66.656 -39.360  1.00  0.00           H  
ATOM   3053  HA2 GLY A 234     -11.514 -66.906 -38.335  1.00  0.00           H  
ATOM   3054  N   PRO A 235      -8.916 -66.987 -37.001  1.00 82.04           N  
ATOM   3055  CA  PRO A 235      -7.872 -66.835 -35.968  1.00 86.09           C  
ATOM   3056  C   PRO A 235      -6.934 -65.632 -36.181  1.00 76.30           C  
ATOM   3057  O   PRO A 235      -6.702 -65.220 -37.319  1.00 75.23           O  
ATOM   3058  CB  PRO A 235      -7.092 -68.154 -36.057  1.00 82.46           C  
ATOM   3059  CG  PRO A 235      -8.076 -69.156 -36.629  1.00 78.96           C  
ATOM   3060  CD  PRO A 235      -8.859 -68.310 -37.620  1.00 69.62           C  
ATOM   3061  HA  PRO A 235      -8.371 -66.761 -35.000  1.00  0.00           H  
ATOM   3062  HB3 PRO A 235      -6.682 -68.470 -35.098  1.00  0.00           H  
ATOM   3063  HB2 PRO A 235      -6.264 -68.042 -36.756  1.00  0.00           H  
ATOM   3064  HG3 PRO A 235      -8.741 -69.507 -35.838  1.00  0.00           H  
ATOM   3065  HG2 PRO A 235      -7.598 -70.025 -37.082  1.00  0.00           H  
ATOM   3066  HD2 PRO A 235      -8.319 -68.242 -38.562  1.00  0.00           H  
ATOM   3067  HD3 PRO A 235      -9.843 -68.740 -37.814  1.00  0.00           H  
ATOM   3068  N   ALA A 236      -6.402 -65.123 -35.058  1.00 62.15           N  
ATOM   3069  CA  ALA A 236      -5.504 -63.969 -34.973  1.00 54.94           C  
ATOM   3070  C   ALA A 236      -4.230 -64.051 -35.834  1.00 60.80           C  
ATOM   3071  O   ALA A 236      -3.780 -63.006 -36.300  1.00 59.93           O  
ATOM   3072  CB  ALA A 236      -5.133 -63.742 -33.500  1.00 68.60           C  
ATOM   3073  H   ALA A 236      -6.652 -65.539 -34.173  1.00  0.00           H  
ATOM   3074  HA  ALA A 236      -6.068 -63.100 -35.318  1.00  0.00           H  
ATOM   3075  HB1 ALA A 236      -4.450 -62.901 -33.385  1.00  0.00           H  
ATOM   3076  HB2 ALA A 236      -6.018 -63.527 -32.901  1.00  0.00           H  
ATOM   3077  HB3 ALA A 236      -4.646 -64.620 -33.072  1.00  0.00           H  
ATOM   3078  N   PHE A 237      -3.691 -65.267 -36.058  1.00 54.69           N  
ATOM   3079  CA  PHE A 237      -2.481 -65.490 -36.858  1.00 63.80           C  
ATOM   3080  C   PHE A 237      -2.627 -65.135 -38.351  1.00 48.89           C  
ATOM   3081  O   PHE A 237      -1.610 -64.866 -38.987  1.00 58.89           O  
ATOM   3082  CB  PHE A 237      -1.927 -66.919 -36.646  1.00 56.50           C  
ATOM   3083  CG  PHE A 237      -2.725 -68.090 -37.207  1.00 54.62           C  
ATOM   3084  CD1 PHE A 237      -2.691 -68.394 -38.587  1.00 55.48           C  
ATOM   3085  CD2 PHE A 237      -3.584 -68.831 -36.368  1.00 67.38           C  
ATOM   3086  CE1 PHE A 237      -3.465 -69.429 -39.093  1.00 64.58           C  
ATOM   3087  CE2 PHE A 237      -4.331 -69.878 -36.891  1.00 72.52           C  
ATOM   3088  CZ  PHE A 237      -4.280 -70.170 -38.248  1.00 63.86           C  
ATOM   3089  H   PHE A 237      -4.124 -66.087 -35.660  1.00  0.00           H  
ATOM   3090  HA  PHE A 237      -1.729 -64.813 -36.451  1.00  0.00           H  
ATOM   3091  HB3 PHE A 237      -1.743 -67.085 -35.584  1.00  0.00           H  
ATOM   3092  HB2 PHE A 237      -0.941 -66.970 -37.111  1.00  0.00           H  
ATOM   3093  HD1 PHE A 237      -2.060 -67.827 -39.256  1.00  0.00           H  
ATOM   3094  HD2 PHE A 237      -3.650 -68.600 -35.315  1.00  0.00           H  
ATOM   3095  HE1 PHE A 237      -3.432 -69.659 -40.148  1.00  0.00           H  
ATOM   3096  HE2 PHE A 237      -4.972 -70.457 -36.242  1.00  0.00           H  
ATOM   3097  HZ  PHE A 237      -4.878 -70.975 -38.647  1.00  0.00           H  
ATOM   3098  N   ARG A 238      -3.863 -65.127 -38.882  1.00 46.52           N  
ATOM   3099  CA  ARG A 238      -4.159 -64.742 -40.266  1.00 63.39           C  
ATOM   3100  C   ARG A 238      -4.083 -63.219 -40.479  1.00 60.07           C  
ATOM   3101  O   ARG A 238      -3.660 -62.789 -41.553  1.00 64.78           O  
ATOM   3102  CB  ARG A 238      -5.527 -65.302 -40.705  1.00 58.80           C  
ATOM   3103  CG  ARG A 238      -5.643 -66.830 -40.535  1.00 85.80           C  
ATOM   3104  CD  ARG A 238      -6.943 -67.435 -41.083  1.00 76.57           C  
ATOM   3105  NE  ARG A 238      -7.139 -67.175 -42.517  1.00 73.73           N  
ATOM   3106  CZ  ARG A 238      -7.906 -66.202 -43.038  1.00 92.39           C  
ATOM   3107  NH1 ARG A 238      -8.598 -65.371 -42.250  1.00 90.91           N  
ATOM   3108  NH2 ARG A 238      -7.987 -66.063 -44.367  1.00 96.47           N1+
ATOM   3109  H   ARG A 238      -4.658 -65.355 -38.301  1.00  0.00           H  
ATOM   3110  HA  ARG A 238      -3.402 -65.194 -40.910  1.00  0.00           H  
ATOM   3111  HB3 ARG A 238      -5.673 -65.044 -41.754  1.00  0.00           H  
ATOM   3112  HB2 ARG A 238      -6.334 -64.814 -40.156  1.00  0.00           H  
ATOM   3113  HG3 ARG A 238      -5.626 -67.030 -39.463  1.00  0.00           H  
ATOM   3114  HG2 ARG A 238      -4.783 -67.358 -40.950  1.00  0.00           H  
ATOM   3115  HD3 ARG A 238      -7.817 -67.211 -40.473  1.00  0.00           H  
ATOM   3116  HD2 ARG A 238      -6.820 -68.517 -41.034  1.00  0.00           H  
ATOM   3117  HE  ARG A 238      -6.606 -67.758 -43.147  1.00  0.00           H  
ATOM   3118 HH12 ARG A 238      -9.211 -64.663 -42.638  1.00  0.00           H  
ATOM   3119 HH11 ARG A 238      -8.528 -65.442 -41.244  1.00  0.00           H  
ATOM   3120 HH22 ARG A 238      -8.566 -65.338 -44.767  1.00  0.00           H  
ATOM   3121 HH21 ARG A 238      -7.476 -66.680 -44.981  1.00  0.00           H  
ATOM   3122  N   ILE A 239      -4.443 -62.440 -39.443  1.00 56.62           N  
ATOM   3123  CA  ILE A 239      -4.282 -60.985 -39.406  1.00 60.60           C  
ATOM   3124  C   ILE A 239      -2.811 -60.590 -39.158  1.00 56.09           C  
ATOM   3125  O   ILE A 239      -2.345 -59.640 -39.786  1.00 60.55           O  
ATOM   3126  CB  ILE A 239      -5.209 -60.329 -38.336  1.00 52.23           C  
ATOM   3127  CG1 ILE A 239      -6.695 -60.536 -38.719  1.00 53.50           C  
ATOM   3128  CG2 ILE A 239      -4.933 -58.828 -38.079  1.00 58.79           C  
ATOM   3129  CD1 ILE A 239      -7.693 -60.158 -37.614  1.00 43.15           C  
ATOM   3130  H   ILE A 239      -4.775 -62.871 -38.591  1.00  0.00           H  
ATOM   3131  HA  ILE A 239      -4.567 -60.586 -40.382  1.00  0.00           H  
ATOM   3132  HB  ILE A 239      -5.043 -60.850 -37.392  1.00  0.00           H  
ATOM   3133 HG13 ILE A 239      -6.877 -61.577 -38.988  1.00  0.00           H  
ATOM   3134 HG12 ILE A 239      -6.921 -59.959 -39.616  1.00  0.00           H  
ATOM   3135 HG21 ILE A 239      -5.644 -58.411 -37.368  1.00  0.00           H  
ATOM   3136 HG22 ILE A 239      -3.944 -58.651 -37.655  1.00  0.00           H  
ATOM   3137 HG23 ILE A 239      -5.011 -58.248 -38.999  1.00  0.00           H  
ATOM   3138 HD11 ILE A 239      -8.613 -60.733 -37.714  1.00  0.00           H  
ATOM   3139 HD12 ILE A 239      -7.288 -60.351 -36.620  1.00  0.00           H  
ATOM   3140 HD13 ILE A 239      -7.961 -59.102 -37.670  1.00  0.00           H  
ATOM   3141  N   MET A 240      -2.096 -61.347 -38.303  1.00 49.90           N  
ATOM   3142  CA  MET A 240      -0.655 -61.193 -38.072  1.00 44.98           C  
ATOM   3143  C   MET A 240       0.176 -61.471 -39.333  1.00 56.25           C  
ATOM   3144  O   MET A 240       1.071 -60.685 -39.627  1.00 60.02           O  
ATOM   3145  CB  MET A 240      -0.175 -62.094 -36.919  1.00 61.21           C  
ATOM   3146  CG  MET A 240      -0.721 -61.705 -35.541  1.00 73.51           C  
ATOM   3147  SD  MET A 240      -0.210 -62.840 -34.226  1.00 71.52           S  
ATOM   3148  CE  MET A 240      -0.899 -61.980 -32.789  1.00 78.93           C  
ATOM   3149  H   MET A 240      -2.551 -62.104 -37.811  1.00  0.00           H  
ATOM   3150  HA  MET A 240      -0.479 -60.154 -37.787  1.00  0.00           H  
ATOM   3151  HB3 MET A 240       0.914 -62.060 -36.865  1.00  0.00           H  
ATOM   3152  HB2 MET A 240      -0.421 -63.132 -37.135  1.00  0.00           H  
ATOM   3153  HG3 MET A 240      -1.807 -61.665 -35.553  1.00  0.00           H  
ATOM   3154  HG2 MET A 240      -0.384 -60.702 -35.284  1.00  0.00           H  
ATOM   3155  HE1 MET A 240      -0.590 -62.478 -31.870  1.00  0.00           H  
ATOM   3156  HE2 MET A 240      -0.552 -60.947 -32.756  1.00  0.00           H  
ATOM   3157  HE3 MET A 240      -1.987 -61.984 -32.833  1.00  0.00           H  
ATOM   3158  N   TRP A 241      -0.160 -62.545 -40.073  1.00 50.68           N  
ATOM   3159  CA  TRP A 241       0.440 -62.896 -41.363  1.00 66.46           C  
ATOM   3160  C   TRP A 241       0.286 -61.788 -42.417  1.00 59.20           C  
ATOM   3161  O   TRP A 241       1.268 -61.454 -43.078  1.00 56.47           O  
ATOM   3162  CB  TRP A 241      -0.131 -64.241 -41.863  1.00 53.32           C  
ATOM   3163  CG  TRP A 241       0.280 -64.657 -43.247  1.00 63.36           C  
ATOM   3164  CD1 TRP A 241      -0.475 -64.523 -44.362  1.00 62.43           C  
ATOM   3165  CD2 TRP A 241       1.570 -65.174 -43.698  1.00 59.48           C  
ATOM   3166  NE1 TRP A 241       0.249 -64.929 -45.463  1.00 69.16           N  
ATOM   3167  CE2 TRP A 241       1.518 -65.341 -45.116  1.00 62.05           C  
ATOM   3168  CE3 TRP A 241       2.786 -65.507 -43.057  1.00 65.25           C  
ATOM   3169  CZ2 TRP A 241       2.613 -65.819 -45.857  1.00 73.87           C  
ATOM   3170  CZ3 TRP A 241       3.890 -65.990 -43.789  1.00 78.85           C  
ATOM   3171  CH2 TRP A 241       3.805 -66.147 -45.186  1.00 79.98           C  
ATOM   3172  H   TRP A 241      -0.892 -63.162 -39.746  1.00  0.00           H  
ATOM   3173  HA  TRP A 241       1.512 -63.030 -41.203  1.00  0.00           H  
ATOM   3174  HB3 TRP A 241      -1.221 -64.212 -41.834  1.00  0.00           H  
ATOM   3175  HB2 TRP A 241       0.165 -65.036 -41.177  1.00  0.00           H  
ATOM   3176  HD1 TRP A 241      -1.483 -64.135 -44.373  1.00  0.00           H  
ATOM   3177  HE1 TRP A 241      -0.122 -64.898 -46.403  1.00  0.00           H  
ATOM   3178  HE3 TRP A 241       2.869 -65.389 -41.986  1.00  0.00           H  
ATOM   3179  HZ2 TRP A 241       2.541 -65.929 -46.929  1.00  0.00           H  
ATOM   3180  HZ3 TRP A 241       4.807 -66.238 -43.275  1.00  0.00           H  
ATOM   3181  HH2 TRP A 241       4.655 -66.515 -45.742  1.00  0.00           H  
ATOM   3182  N   ALA A 242      -0.929 -61.225 -42.523  1.00 56.69           N  
ATOM   3183  CA  ALA A 242      -1.254 -60.125 -43.426  1.00 55.74           C  
ATOM   3184  C   ALA A 242      -0.450 -58.851 -43.115  1.00 56.43           C  
ATOM   3185  O   ALA A 242       0.189 -58.321 -44.023  1.00 54.22           O  
ATOM   3186  CB  ALA A 242      -2.768 -59.871 -43.390  1.00 44.47           C  
ATOM   3187  H   ALA A 242      -1.685 -61.562 -41.942  1.00  0.00           H  
ATOM   3188  HA  ALA A 242      -0.994 -60.446 -44.437  1.00  0.00           H  
ATOM   3189  HB1 ALA A 242      -3.062 -59.113 -44.117  1.00  0.00           H  
ATOM   3190  HB2 ALA A 242      -3.317 -60.780 -43.634  1.00  0.00           H  
ATOM   3191  HB3 ALA A 242      -3.103 -59.537 -42.408  1.00  0.00           H  
ATOM   3192  N   VAL A 243      -0.457 -58.416 -41.843  1.00 54.33           N  
ATOM   3193  CA  VAL A 243       0.275 -57.242 -41.352  1.00 56.89           C  
ATOM   3194  C   VAL A 243       1.811 -57.386 -41.448  1.00 52.97           C  
ATOM   3195  O   VAL A 243       2.483 -56.394 -41.738  1.00 63.66           O  
ATOM   3196  CB  VAL A 243      -0.162 -56.871 -39.900  1.00 53.99           C  
ATOM   3197  CG1 VAL A 243       0.726 -55.842 -39.163  1.00 52.57           C  
ATOM   3198  CG2 VAL A 243      -1.614 -56.357 -39.891  1.00 41.94           C  
ATOM   3199  H   VAL A 243      -1.004 -58.915 -41.153  1.00  0.00           H  
ATOM   3200  HA  VAL A 243       0.004 -56.413 -42.004  1.00  0.00           H  
ATOM   3201  HB  VAL A 243      -0.148 -57.787 -39.307  1.00  0.00           H  
ATOM   3202 HG11 VAL A 243       0.310 -55.594 -38.187  1.00  0.00           H  
ATOM   3203 HG12 VAL A 243       1.735 -56.211 -38.982  1.00  0.00           H  
ATOM   3204 HG13 VAL A 243       0.807 -54.912 -39.727  1.00  0.00           H  
ATOM   3205 HG21 VAL A 243      -1.965 -56.181 -38.874  1.00  0.00           H  
ATOM   3206 HG22 VAL A 243      -1.695 -55.416 -40.436  1.00  0.00           H  
ATOM   3207 HG23 VAL A 243      -2.304 -57.062 -40.353  1.00  0.00           H  
ATOM   3208  N   HIS A 244       2.335 -58.612 -41.273  1.00 64.20           N  
ATOM   3209  CA  HIS A 244       3.747 -58.949 -41.473  1.00 61.93           C  
ATOM   3210  C   HIS A 244       4.189 -58.819 -42.941  1.00 59.01           C  
ATOM   3211  O   HIS A 244       5.272 -58.292 -43.195  1.00 65.89           O  
ATOM   3212  CB  HIS A 244       4.019 -60.369 -40.948  1.00 56.73           C  
ATOM   3213  CG  HIS A 244       5.480 -60.685 -40.778  1.00 75.33           C  
ATOM   3214  ND1 HIS A 244       6.215 -61.406 -41.725  1.00 73.35           N  
ATOM   3215  CD2 HIS A 244       6.315 -60.322 -39.744  1.00 74.28           C  
ATOM   3216  CE1 HIS A 244       7.446 -61.452 -41.232  1.00 89.85           C  
ATOM   3217  NE2 HIS A 244       7.563 -60.821 -40.063  1.00 82.53           N  
ATOM   3218  H   HIS A 244       1.728 -59.381 -41.018  1.00  0.00           H  
ATOM   3219  HA  HIS A 244       4.327 -58.245 -40.873  1.00  0.00           H  
ATOM   3220  HB3 HIS A 244       3.561 -61.121 -41.592  1.00  0.00           H  
ATOM   3221  HB2 HIS A 244       3.562 -60.496 -39.971  1.00  0.00           H  
ATOM   3222  HD2 HIS A 244       6.132 -59.763 -38.837  1.00  0.00           H  
ATOM   3223  HE1 HIS A 244       8.269 -61.946 -41.729  1.00  0.00           H  
ATOM   3224  HE2 HIS A 244       8.399 -60.720 -39.502  1.00  0.00           H  
ATOM   3225  N   ASN A 245       3.320 -59.266 -43.866  1.00 64.94           N  
ATOM   3226  CA  ASN A 245       3.485 -59.166 -45.323  1.00 63.25           C  
ATOM   3227  C   ASN A 245       3.258 -57.733 -45.859  1.00 64.72           C  
ATOM   3228  O   ASN A 245       3.491 -57.511 -47.046  1.00 78.03           O  
ATOM   3229  CB  ASN A 245       2.536 -60.187 -46.008  1.00 61.69           C  
ATOM   3230  CG  ASN A 245       2.955 -61.667 -45.938  1.00 81.18           C  
ATOM   3231  OD1 ASN A 245       2.562 -62.448 -46.801  1.00 87.52           O  
ATOM   3232  ND2 ASN A 245       3.733 -62.081 -44.934  1.00 94.12           N  
ATOM   3233  H   ASN A 245       2.455 -59.689 -43.555  1.00  0.00           H  
ATOM   3234  HA  ASN A 245       4.518 -59.456 -45.528  1.00  0.00           H  
ATOM   3235  HB3 ASN A 245       2.471 -59.956 -47.072  1.00  0.00           H  
ATOM   3236  HB2 ASN A 245       1.520 -60.087 -45.624  1.00  0.00           H  
ATOM   3237 HD22 ASN A 245       4.000 -63.053 -44.872  1.00  0.00           H  
ATOM   3238 HD21 ASN A 245       4.039 -61.436 -44.220  1.00  0.00           H  
ATOM   3239  N   GLY A 246       2.855 -56.785 -44.993  1.00 61.91           N  
ATOM   3240  CA  GLY A 246       2.769 -55.360 -45.310  1.00 56.76           C  
ATOM   3241  C   GLY A 246       1.337 -54.897 -45.615  1.00 64.98           C  
ATOM   3242  O   GLY A 246       1.174 -53.750 -46.031  1.00 71.02           O  
ATOM   3243  H   GLY A 246       2.680 -57.049 -44.034  1.00  0.00           H  
ATOM   3244  HA3 GLY A 246       3.420 -55.096 -46.144  1.00  0.00           H  
ATOM   3245  HA2 GLY A 246       3.133 -54.801 -44.447  1.00  0.00           H  
ATOM   3246  N   THR A 247       0.308 -55.740 -45.405  1.00 55.12           N  
ATOM   3247  CA  THR A 247      -1.101 -55.369 -45.578  1.00 54.73           C  
ATOM   3248  C   THR A 247      -1.554 -54.401 -44.470  1.00 63.63           C  
ATOM   3249  O   THR A 247      -1.365 -54.692 -43.288  1.00 65.81           O  
ATOM   3250  CB  THR A 247      -2.060 -56.590 -45.542  1.00 58.05           C  
ATOM   3251  OG1 THR A 247      -1.614 -57.580 -46.447  1.00 79.59           O  
ATOM   3252  CG2 THR A 247      -3.523 -56.271 -45.901  1.00 55.40           C  
ATOM   3253  H   THR A 247       0.486 -56.669 -45.045  1.00  0.00           H  
ATOM   3254  HA  THR A 247      -1.205 -54.880 -46.549  1.00  0.00           H  
ATOM   3255  HB  THR A 247      -2.054 -57.026 -44.544  1.00  0.00           H  
ATOM   3256  HG1 THR A 247      -0.760 -57.904 -46.148  1.00  0.00           H  
ATOM   3257 HG21 THR A 247      -4.132 -57.176 -45.901  1.00  0.00           H  
ATOM   3258 HG22 THR A 247      -3.982 -55.580 -45.195  1.00  0.00           H  
ATOM   3259 HG23 THR A 247      -3.597 -55.823 -46.892  1.00  0.00           H  
ATOM   3260  N   ARG A 248      -2.142 -53.273 -44.885  1.00 56.70           N  
ATOM   3261  CA  ARG A 248      -2.712 -52.256 -44.004  1.00 53.75           C  
ATOM   3262  C   ARG A 248      -4.209 -52.078 -44.316  1.00 54.32           C  
ATOM   3263  O   ARG A 248      -4.666 -52.595 -45.340  1.00 62.49           O  
ATOM   3264  CB  ARG A 248      -1.911 -50.944 -44.163  1.00 53.75           C  
ATOM   3265  CG  ARG A 248      -0.431 -51.051 -43.758  1.00 45.30           C  
ATOM   3266  CD  ARG A 248      -0.221 -51.349 -42.265  1.00 44.17           C  
ATOM   3267  NE  ARG A 248       1.198 -51.525 -41.944  1.00 45.82           N  
ATOM   3268  CZ  ARG A 248       1.883 -52.678 -41.950  1.00 53.29           C  
ATOM   3269  NH1 ARG A 248       1.294 -53.834 -42.272  1.00 47.39           N  
ATOM   3270  NH2 ARG A 248       3.180 -52.669 -41.618  1.00 52.30           N1+
ATOM   3271  H   ARG A 248      -2.273 -53.115 -45.874  1.00  0.00           H  
ATOM   3272  HA  ARG A 248      -2.651 -52.598 -42.976  1.00  0.00           H  
ATOM   3273  HB3 ARG A 248      -2.357 -50.148 -43.572  1.00  0.00           H  
ATOM   3274  HB2 ARG A 248      -1.973 -50.604 -45.198  1.00  0.00           H  
ATOM   3275  HG3 ARG A 248      -0.010 -50.064 -43.955  1.00  0.00           H  
ATOM   3276  HG2 ARG A 248       0.135 -51.741 -44.384  1.00  0.00           H  
ATOM   3277  HD3 ARG A 248      -0.851 -52.136 -41.853  1.00  0.00           H  
ATOM   3278  HD2 ARG A 248      -0.502 -50.451 -41.718  1.00  0.00           H  
ATOM   3279  HE  ARG A 248       1.711 -50.678 -41.724  1.00  0.00           H  
ATOM   3280 HH12 ARG A 248       1.809 -54.706 -42.218  1.00  0.00           H  
ATOM   3281 HH11 ARG A 248       0.318 -53.858 -42.539  1.00  0.00           H  
ATOM   3282 HH22 ARG A 248       3.710 -53.528 -41.606  1.00  0.00           H  
ATOM   3283 HH21 ARG A 248       3.629 -51.798 -41.367  1.00  0.00           H  
ATOM   3284  N   PRO A 249      -4.957 -51.338 -43.460  1.00 47.78           N  
ATOM   3285  CA  PRO A 249      -6.360 -50.995 -43.764  1.00 53.97           C  
ATOM   3286  C   PRO A 249      -6.493 -50.159 -45.061  1.00 52.21           C  
ATOM   3287  O   PRO A 249      -5.590 -49.372 -45.354  1.00 57.63           O  
ATOM   3288  CB  PRO A 249      -6.813 -50.208 -42.521  1.00 52.51           C  
ATOM   3289  CG  PRO A 249      -5.877 -50.635 -41.407  1.00 50.15           C  
ATOM   3290  CD  PRO A 249      -4.563 -50.824 -42.145  1.00 52.21           C  
ATOM   3291  HA  PRO A 249      -6.899 -51.941 -43.822  1.00  0.00           H  
ATOM   3292  HB3 PRO A 249      -7.853 -50.406 -42.266  1.00  0.00           H  
ATOM   3293  HB2 PRO A 249      -6.706 -49.135 -42.683  1.00  0.00           H  
ATOM   3294  HG3 PRO A 249      -6.207 -51.591 -40.995  1.00  0.00           H  
ATOM   3295  HG2 PRO A 249      -5.824 -49.914 -40.592  1.00  0.00           H  
ATOM   3296  HD2 PRO A 249      -4.077 -49.858 -42.268  1.00  0.00           H  
ATOM   3297  HD3 PRO A 249      -3.894 -51.472 -41.582  1.00  0.00           H  
ATOM   3298  N   PRO A 250      -7.589 -50.364 -45.829  1.00 47.66           N  
ATOM   3299  CA  PRO A 250      -7.774 -49.728 -47.148  1.00 50.06           C  
ATOM   3300  C   PRO A 250      -7.860 -48.196 -47.063  1.00 58.51           C  
ATOM   3301  O   PRO A 250      -8.507 -47.680 -46.151  1.00 57.60           O  
ATOM   3302  CB  PRO A 250      -9.079 -50.351 -47.675  1.00 63.86           C  
ATOM   3303  CG  PRO A 250      -9.837 -50.783 -46.432  1.00 51.83           C  
ATOM   3304  CD  PRO A 250      -8.725 -51.221 -45.489  1.00 56.81           C  
ATOM   3305  HA  PRO A 250      -6.948 -50.002 -47.807  1.00  0.00           H  
ATOM   3306  HB3 PRO A 250      -8.840 -51.227 -48.279  1.00  0.00           H  
ATOM   3307  HB2 PRO A 250      -9.667 -49.678 -48.300  1.00  0.00           H  
ATOM   3308  HG3 PRO A 250     -10.579 -51.558 -46.621  1.00  0.00           H  
ATOM   3309  HG2 PRO A 250     -10.350 -49.917 -46.013  1.00  0.00           H  
ATOM   3310  HD2 PRO A 250      -9.036 -51.131 -44.448  1.00  0.00           H  
ATOM   3311  HD3 PRO A 250      -8.449 -52.259 -45.679  1.00  0.00           H  
ATOM   3312  N   LEU A 251      -7.188 -47.511 -48.005  1.00 62.66           N  
ATOM   3313  CA  LEU A 251      -7.116 -46.047 -48.092  1.00 65.38           C  
ATOM   3314  C   LEU A 251      -8.499 -45.379 -48.130  1.00 71.67           C  
ATOM   3315  O   LEU A 251      -9.462 -45.961 -48.629  1.00 66.02           O  
ATOM   3316  CB  LEU A 251      -6.278 -45.636 -49.325  1.00 71.23           C  
ATOM   3317  CG  LEU A 251      -4.756 -45.840 -49.155  1.00 87.41           C  
ATOM   3318  CD1 LEU A 251      -4.021 -45.625 -50.496  1.00 95.74           C  
ATOM   3319  CD2 LEU A 251      -4.168 -44.966 -48.023  1.00 78.62           C  
ATOM   3320  H   LEU A 251      -6.686 -48.019 -48.719  1.00  0.00           H  
ATOM   3321  HA  LEU A 251      -6.620 -45.705 -47.182  1.00  0.00           H  
ATOM   3322  HB3 LEU A 251      -6.452 -44.585 -49.563  1.00  0.00           H  
ATOM   3323  HB2 LEU A 251      -6.632 -46.197 -50.192  1.00  0.00           H  
ATOM   3324  HG  LEU A 251      -4.595 -46.882 -48.878  1.00  0.00           H  
ATOM   3325 HD11 LEU A 251      -3.390 -46.482 -50.731  1.00  0.00           H  
ATOM   3326 HD12 LEU A 251      -4.713 -45.500 -51.328  1.00  0.00           H  
ATOM   3327 HD13 LEU A 251      -3.380 -44.743 -50.488  1.00  0.00           H  
ATOM   3328 HD21 LEU A 251      -3.236 -44.477 -48.305  1.00  0.00           H  
ATOM   3329 HD22 LEU A 251      -4.855 -44.178 -47.714  1.00  0.00           H  
ATOM   3330 HD23 LEU A 251      -3.952 -45.572 -47.143  1.00  0.00           H  
ATOM   3331  N   ILE A 252      -8.564 -44.174 -47.556  1.00 59.90           N  
ATOM   3332  CA  ILE A 252      -9.815 -43.468 -47.317  1.00 58.18           C  
ATOM   3333  C   ILE A 252     -10.021 -42.411 -48.418  1.00 65.78           C  
ATOM   3334  O   ILE A 252      -9.119 -41.617 -48.689  1.00 64.16           O  
ATOM   3335  CB  ILE A 252      -9.803 -42.806 -45.911  1.00 59.67           C  
ATOM   3336  CG1 ILE A 252      -9.665 -43.870 -44.795  1.00 53.75           C  
ATOM   3337  CG2 ILE A 252     -11.036 -41.922 -45.630  1.00 54.57           C  
ATOM   3338  CD1 ILE A 252      -9.144 -43.315 -43.462  1.00 48.84           C  
ATOM   3339  H   ILE A 252      -7.729 -43.742 -47.187  1.00  0.00           H  
ATOM   3340  HA  ILE A 252     -10.648 -44.171 -47.331  1.00  0.00           H  
ATOM   3341  HB  ILE A 252      -8.914 -42.182 -45.856  1.00  0.00           H  
ATOM   3342 HG13 ILE A 252      -8.973 -44.657 -45.095  1.00  0.00           H  
ATOM   3343 HG12 ILE A 252     -10.617 -44.376 -44.653  1.00  0.00           H  
ATOM   3344 HG21 ILE A 252     -10.980 -41.461 -44.646  1.00  0.00           H  
ATOM   3345 HG22 ILE A 252     -11.147 -41.103 -46.340  1.00  0.00           H  
ATOM   3346 HG23 ILE A 252     -11.948 -42.517 -45.666  1.00  0.00           H  
ATOM   3347 HD11 ILE A 252      -9.564 -43.848 -42.611  1.00  0.00           H  
ATOM   3348 HD12 ILE A 252      -8.063 -43.427 -43.411  1.00  0.00           H  
ATOM   3349 HD13 ILE A 252      -9.363 -42.257 -43.330  1.00  0.00           H  
ATOM   3350  N   LYS A 253     -11.215 -42.438 -49.031  1.00 65.91           N  
ATOM   3351  CA  LYS A 253     -11.666 -41.502 -50.061  1.00 65.45           C  
ATOM   3352  C   LYS A 253     -11.877 -40.097 -49.479  1.00 60.78           C  
ATOM   3353  O   LYS A 253     -12.517 -39.965 -48.439  1.00 59.31           O  
ATOM   3354  CB  LYS A 253     -12.971 -42.036 -50.683  1.00 73.79           C  
ATOM   3355  CG  LYS A 253     -12.767 -43.312 -51.515  1.00 96.37           C  
ATOM   3356  CD  LYS A 253     -14.083 -43.945 -51.985  1.00 91.07           C  
ATOM   3357  CE  LYS A 253     -13.847 -45.154 -52.899  1.00 99.25           C  
ATOM   3358  NZ  LYS A 253     -15.093 -45.899 -53.145  1.00 83.19           N1+
ATOM   3359  H   LYS A 253     -11.891 -43.139 -48.753  1.00  0.00           H  
ATOM   3360  HA  LYS A 253     -10.901 -41.455 -50.837  1.00  0.00           H  
ATOM   3361  HB3 LYS A 253     -13.415 -41.275 -51.328  1.00  0.00           H  
ATOM   3362  HB2 LYS A 253     -13.698 -42.221 -49.891  1.00  0.00           H  
ATOM   3363  HG3 LYS A 253     -12.229 -44.048 -50.922  1.00  0.00           H  
ATOM   3364  HG2 LYS A 253     -12.138 -43.087 -52.376  1.00  0.00           H  
ATOM   3365  HD3 LYS A 253     -14.687 -43.200 -52.505  1.00  0.00           H  
ATOM   3366  HD2 LYS A 253     -14.656 -44.252 -51.110  1.00  0.00           H  
ATOM   3367  HE3 LYS A 253     -13.129 -45.831 -52.442  1.00  0.00           H  
ATOM   3368  HE2 LYS A 253     -13.422 -44.835 -53.851  1.00  0.00           H  
ATOM   3369  HZ1 LYS A 253     -14.898 -46.693 -53.739  1.00  0.00           H  
ATOM   3370  HZ2 LYS A 253     -15.468 -46.225 -52.266  1.00  0.00           H  
ATOM   3371  HZ3 LYS A 253     -15.767 -45.296 -53.596  1.00  0.00           H  
ATOM   3372  N   ASN A 254     -11.334 -39.072 -50.158  1.00 58.84           N  
ATOM   3373  CA  ASN A 254     -11.420 -37.656 -49.770  1.00 62.38           C  
ATOM   3374  C   ASN A 254     -10.725 -37.328 -48.423  1.00 55.21           C  
ATOM   3375  O   ASN A 254     -11.048 -36.307 -47.815  1.00 56.32           O  
ATOM   3376  CB  ASN A 254     -12.902 -37.176 -49.795  1.00 58.98           C  
ATOM   3377  CG  ASN A 254     -13.095 -35.676 -50.057  1.00 79.05           C  
ATOM   3378  OD1 ASN A 254     -12.336 -35.055 -50.797  1.00 87.49           O  
ATOM   3379  ND2 ASN A 254     -14.129 -35.088 -49.452  1.00 80.50           N  
ATOM   3380  H   ASN A 254     -10.823 -39.261 -51.008  1.00  0.00           H  
ATOM   3381  HA  ASN A 254     -10.837 -37.080 -50.489  1.00  0.00           H  
ATOM   3382  HB3 ASN A 254     -13.426 -37.477 -48.886  1.00  0.00           H  
ATOM   3383  HB2 ASN A 254     -13.422 -37.671 -50.616  1.00  0.00           H  
ATOM   3384 HD22 ASN A 254     -14.307 -34.106 -49.598  1.00  0.00           H  
ATOM   3385 HD21 ASN A 254     -14.745 -35.620 -48.854  1.00  0.00           H  
ATOM   3386  N   LEU A 255      -9.776 -38.175 -47.984  1.00 57.02           N  
ATOM   3387  CA  LEU A 255      -8.977 -37.964 -46.776  1.00 45.44           C  
ATOM   3388  C   LEU A 255      -7.914 -36.879 -47.049  1.00 44.69           C  
ATOM   3389  O   LEU A 255      -7.141 -37.054 -47.994  1.00 64.55           O  
ATOM   3390  CB  LEU A 255      -8.303 -39.301 -46.399  1.00 51.87           C  
ATOM   3391  CG  LEU A 255      -7.619 -39.322 -45.008  1.00 49.01           C  
ATOM   3392  CD1 LEU A 255      -8.619 -39.142 -43.847  1.00 44.03           C  
ATOM   3393  CD2 LEU A 255      -6.768 -40.592 -44.819  1.00 43.48           C  
ATOM   3394  H   LEU A 255      -9.555 -39.000 -48.523  1.00  0.00           H  
ATOM   3395  HA  LEU A 255      -9.668 -37.702 -45.978  1.00  0.00           H  
ATOM   3396  HB3 LEU A 255      -7.580 -39.573 -47.171  1.00  0.00           H  
ATOM   3397  HB2 LEU A 255      -9.059 -40.079 -46.422  1.00  0.00           H  
ATOM   3398  HG  LEU A 255      -6.919 -38.485 -44.970  1.00  0.00           H  
ATOM   3399 HD11 LEU A 255      -8.498 -38.167 -43.375  1.00  0.00           H  
ATOM   3400 HD12 LEU A 255      -9.654 -39.221 -44.179  1.00  0.00           H  
ATOM   3401 HD13 LEU A 255      -8.481 -39.885 -43.062  1.00  0.00           H  
ATOM   3402 HD21 LEU A 255      -5.855 -40.361 -44.275  1.00  0.00           H  
ATOM   3403 HD22 LEU A 255      -7.286 -41.357 -44.246  1.00  0.00           H  
ATOM   3404 HD23 LEU A 255      -6.481 -41.043 -45.769  1.00  0.00           H  
ATOM   3405  N   PRO A 256      -7.885 -35.791 -46.240  1.00 48.13           N  
ATOM   3406  CA  PRO A 256      -6.824 -34.764 -46.291  1.00 48.11           C  
ATOM   3407  C   PRO A 256      -5.389 -35.313 -46.293  1.00 53.52           C  
ATOM   3408  O   PRO A 256      -5.081 -36.200 -45.499  1.00 58.45           O  
ATOM   3409  CB  PRO A 256      -7.085 -33.924 -45.034  1.00 41.42           C  
ATOM   3410  CG  PRO A 256      -8.584 -34.016 -44.831  1.00 49.08           C  
ATOM   3411  CD  PRO A 256      -8.882 -35.453 -45.221  1.00 46.63           C  
ATOM   3412  HA  PRO A 256      -6.996 -34.156 -47.181  1.00  0.00           H  
ATOM   3413  HB3 PRO A 256      -6.737 -32.900 -45.148  1.00  0.00           H  
ATOM   3414  HB2 PRO A 256      -6.578 -34.346 -44.165  1.00  0.00           H  
ATOM   3415  HG3 PRO A 256      -9.086 -33.341 -45.525  1.00  0.00           H  
ATOM   3416  HG2 PRO A 256      -8.907 -33.761 -43.821  1.00  0.00           H  
ATOM   3417  HD2 PRO A 256      -8.756 -36.114 -44.364  1.00  0.00           H  
ATOM   3418  HD3 PRO A 256      -9.907 -35.538 -45.578  1.00  0.00           H  
ATOM   3419  N   LYS A 257      -4.546 -34.764 -47.183  1.00 60.58           N  
ATOM   3420  CA  LYS A 257      -3.129 -35.113 -47.308  1.00 63.18           C  
ATOM   3421  C   LYS A 257      -2.249 -34.962 -46.043  1.00 59.15           C  
ATOM   3422  O   LYS A 257      -1.388 -35.822 -45.866  1.00 50.77           O  
ATOM   3423  CB  LYS A 257      -2.504 -34.415 -48.536  1.00 54.87           C  
ATOM   3424  CG  LYS A 257      -2.898 -35.009 -49.906  1.00 73.24           C  
ATOM   3425  CD  LYS A 257      -2.215 -36.353 -50.245  1.00 95.84           C  
ATOM   3426  CE  LYS A 257      -3.067 -37.611 -50.001  1.00108.15           C  
ATOM   3427  NZ  LYS A 257      -4.182 -37.734 -50.953  1.00102.63           N1+
ATOM   3428  H   LYS A 257      -4.883 -34.045 -47.807  1.00  0.00           H  
ATOM   3429  HA  LYS A 257      -3.121 -36.182 -47.500  1.00  0.00           H  
ATOM   3430  HB3 LYS A 257      -1.415 -34.436 -48.467  1.00  0.00           H  
ATOM   3431  HB2 LYS A 257      -2.769 -33.357 -48.516  1.00  0.00           H  
ATOM   3432  HG3 LYS A 257      -2.618 -34.286 -50.673  1.00  0.00           H  
ATOM   3433  HG2 LYS A 257      -3.982 -35.097 -49.977  1.00  0.00           H  
ATOM   3434  HD3 LYS A 257      -1.301 -36.451 -49.658  1.00  0.00           H  
ATOM   3435  HD2 LYS A 257      -1.884 -36.339 -51.284  1.00  0.00           H  
ATOM   3436  HE3 LYS A 257      -3.476 -37.626 -48.994  1.00  0.00           H  
ATOM   3437  HE2 LYS A 257      -2.445 -38.501 -50.097  1.00  0.00           H  
ATOM   3438  HZ1 LYS A 257      -4.705 -38.568 -50.717  1.00  0.00           H  
ATOM   3439  HZ2 LYS A 257      -4.787 -36.929 -50.876  1.00  0.00           H  
ATOM   3440  HZ3 LYS A 257      -3.824 -37.809 -51.894  1.00  0.00           H  
ATOM   3441  N   PRO A 258      -2.503 -33.978 -45.142  1.00 53.35           N  
ATOM   3442  CA  PRO A 258      -1.854 -33.942 -43.815  1.00 54.66           C  
ATOM   3443  C   PRO A 258      -2.200 -35.129 -42.895  1.00 59.34           C  
ATOM   3444  O   PRO A 258      -1.306 -35.643 -42.222  1.00 60.77           O  
ATOM   3445  CB  PRO A 258      -2.308 -32.598 -43.212  1.00 52.87           C  
ATOM   3446  CG  PRO A 258      -2.665 -31.737 -44.411  1.00 52.06           C  
ATOM   3447  CD  PRO A 258      -3.263 -32.748 -45.378  1.00 52.00           C  
ATOM   3448  HA  PRO A 258      -0.774 -33.913 -43.975  1.00  0.00           H  
ATOM   3449  HB3 PRO A 258      -1.542 -32.138 -42.586  1.00  0.00           H  
ATOM   3450  HB2 PRO A 258      -3.197 -32.731 -42.594  1.00  0.00           H  
ATOM   3451  HG3 PRO A 258      -1.755 -31.314 -44.840  1.00  0.00           H  
ATOM   3452  HG2 PRO A 258      -3.340 -30.916 -44.171  1.00  0.00           H  
ATOM   3453  HD2 PRO A 258      -4.308 -32.918 -45.124  1.00  0.00           H  
ATOM   3454  HD3 PRO A 258      -3.207 -32.390 -46.405  1.00  0.00           H  
ATOM   3455  N   ILE A 259      -3.479 -35.547 -42.898  1.00 55.77           N  
ATOM   3456  CA  ILE A 259      -3.998 -36.655 -42.092  1.00 43.17           C  
ATOM   3457  C   ILE A 259      -3.558 -38.027 -42.646  1.00 40.34           C  
ATOM   3458  O   ILE A 259      -3.176 -38.888 -41.855  1.00 44.21           O  
ATOM   3459  CB  ILE A 259      -5.555 -36.604 -41.972  1.00 50.87           C  
ATOM   3460  CG1 ILE A 259      -6.001 -35.304 -41.258  1.00 47.78           C  
ATOM   3461  CG2 ILE A 259      -6.183 -37.832 -41.267  1.00 40.57           C  
ATOM   3462  CD1 ILE A 259      -7.507 -35.013 -41.345  1.00 55.82           C  
ATOM   3463  H   ILE A 259      -4.150 -35.086 -43.495  1.00  0.00           H  
ATOM   3464  HA  ILE A 259      -3.582 -36.560 -41.086  1.00  0.00           H  
ATOM   3465  HB  ILE A 259      -5.964 -36.572 -42.982  1.00  0.00           H  
ATOM   3466 HG13 ILE A 259      -5.475 -34.441 -41.668  1.00  0.00           H  
ATOM   3467 HG12 ILE A 259      -5.706 -35.355 -40.210  1.00  0.00           H  
ATOM   3468 HG21 ILE A 259      -7.260 -37.715 -41.146  1.00  0.00           H  
ATOM   3469 HG22 ILE A 259      -6.041 -38.753 -41.833  1.00  0.00           H  
ATOM   3470 HG23 ILE A 259      -5.758 -37.978 -40.274  1.00  0.00           H  
ATOM   3471 HD11 ILE A 259      -7.685 -33.952 -41.523  1.00  0.00           H  
ATOM   3472 HD12 ILE A 259      -7.983 -35.565 -42.155  1.00  0.00           H  
ATOM   3473 HD13 ILE A 259      -8.014 -35.282 -40.419  1.00  0.00           H  
ATOM   3474  N   GLU A 260      -3.581 -38.187 -43.982  1.00 41.71           N  
ATOM   3475  CA  GLU A 260      -3.149 -39.396 -44.687  1.00 42.76           C  
ATOM   3476  C   GLU A 260      -1.632 -39.635 -44.581  1.00 49.99           C  
ATOM   3477  O   GLU A 260      -1.226 -40.781 -44.404  1.00 59.06           O  
ATOM   3478  CB  GLU A 260      -3.651 -39.353 -46.149  1.00 59.26           C  
ATOM   3479  CG  GLU A 260      -3.419 -40.665 -46.938  1.00 54.99           C  
ATOM   3480  CD  GLU A 260      -3.986 -40.661 -48.362  1.00 73.71           C  
ATOM   3481  OE1 GLU A 260      -3.511 -41.503 -49.155  1.00 84.83           O  
ATOM   3482  OE2 GLU A 260      -4.875 -39.830 -48.652  1.00102.72           O1-
ATOM   3483  H   GLU A 260      -3.927 -37.434 -44.563  1.00  0.00           H  
ATOM   3484  HA  GLU A 260      -3.630 -40.243 -44.196  1.00  0.00           H  
ATOM   3485  HB3 GLU A 260      -3.164 -38.529 -46.673  1.00  0.00           H  
ATOM   3486  HB2 GLU A 260      -4.714 -39.112 -46.150  1.00  0.00           H  
ATOM   3487  HG3 GLU A 260      -3.872 -41.500 -46.403  1.00  0.00           H  
ATOM   3488  HG2 GLU A 260      -2.352 -40.883 -47.004  1.00  0.00           H  
ATOM   3489  N   SER A 261      -0.830 -38.555 -44.633  1.00 55.92           N  
ATOM   3490  CA  SER A 261       0.618 -38.585 -44.414  1.00 42.27           C  
ATOM   3491  C   SER A 261       0.982 -39.076 -43.001  1.00 44.49           C  
ATOM   3492  O   SER A 261       1.802 -39.982 -42.879  1.00 49.59           O  
ATOM   3493  CB  SER A 261       1.215 -37.195 -44.724  1.00 41.14           C  
ATOM   3494  OG  SER A 261       2.614 -37.148 -44.516  1.00 68.77           O  
ATOM   3495  H   SER A 261      -1.235 -37.643 -44.796  1.00  0.00           H  
ATOM   3496  HA  SER A 261       1.042 -39.295 -45.127  1.00  0.00           H  
ATOM   3497  HB3 SER A 261       0.747 -36.427 -44.107  1.00  0.00           H  
ATOM   3498  HB2 SER A 261       1.024 -36.930 -45.763  1.00  0.00           H  
ATOM   3499  HG  SER A 261       2.785 -37.159 -43.572  1.00  0.00           H  
ATOM   3500  N   LEU A 262       0.329 -38.508 -41.973  1.00 48.24           N  
ATOM   3501  CA  LEU A 262       0.498 -38.875 -40.566  1.00 51.31           C  
ATOM   3502  C   LEU A 262       0.095 -40.335 -40.266  1.00 65.39           C  
ATOM   3503  O   LEU A 262       0.828 -41.022 -39.556  1.00 48.60           O  
ATOM   3504  CB  LEU A 262      -0.274 -37.840 -39.715  1.00 38.82           C  
ATOM   3505  CG  LEU A 262      -0.271 -38.045 -38.184  1.00 55.99           C  
ATOM   3506  CD1 LEU A 262       1.150 -37.981 -37.581  1.00 48.38           C  
ATOM   3507  CD2 LEU A 262      -1.229 -37.034 -37.526  1.00 43.85           C  
ATOM   3508  H   LEU A 262      -0.343 -37.776 -42.159  1.00  0.00           H  
ATOM   3509  HA  LEU A 262       1.561 -38.782 -40.339  1.00  0.00           H  
ATOM   3510  HB3 LEU A 262      -1.312 -37.828 -40.052  1.00  0.00           H  
ATOM   3511  HB2 LEU A 262       0.115 -36.845 -39.936  1.00  0.00           H  
ATOM   3512  HG  LEU A 262      -0.672 -39.033 -37.960  1.00  0.00           H  
ATOM   3513 HD11 LEU A 262       1.221 -37.291 -36.741  1.00  0.00           H  
ATOM   3514 HD12 LEU A 262       1.456 -38.962 -37.218  1.00  0.00           H  
ATOM   3515 HD13 LEU A 262       1.892 -37.659 -38.311  1.00  0.00           H  
ATOM   3516 HD21 LEU A 262      -0.910 -36.730 -36.529  1.00  0.00           H  
ATOM   3517 HD22 LEU A 262      -1.339 -36.132 -38.128  1.00  0.00           H  
ATOM   3518 HD23 LEU A 262      -2.228 -37.460 -37.435  1.00  0.00           H  
ATOM   3519  N   MET A 263      -1.033 -40.782 -40.845  1.00 56.46           N  
ATOM   3520  CA  MET A 263      -1.590 -42.131 -40.716  1.00 47.55           C  
ATOM   3521  C   MET A 263      -0.678 -43.227 -41.298  1.00 51.46           C  
ATOM   3522  O   MET A 263      -0.418 -44.216 -40.614  1.00 53.00           O  
ATOM   3523  CB  MET A 263      -2.990 -42.138 -41.365  1.00 47.46           C  
ATOM   3524  CG  MET A 263      -3.760 -43.467 -41.291  1.00 43.04           C  
ATOM   3525  SD  MET A 263      -5.339 -43.454 -42.183  1.00 49.46           S  
ATOM   3526  CE  MET A 263      -6.265 -42.248 -41.201  1.00 42.86           C  
ATOM   3527  H   MET A 263      -1.575 -40.141 -41.411  1.00  0.00           H  
ATOM   3528  HA  MET A 263      -1.711 -42.332 -39.650  1.00  0.00           H  
ATOM   3529  HB3 MET A 263      -2.909 -41.842 -42.412  1.00  0.00           H  
ATOM   3530  HB2 MET A 263      -3.588 -41.365 -40.889  1.00  0.00           H  
ATOM   3531  HG3 MET A 263      -3.945 -43.738 -40.251  1.00  0.00           H  
ATOM   3532  HG2 MET A 263      -3.169 -44.275 -41.722  1.00  0.00           H  
ATOM   3533  HE1 MET A 263      -7.304 -42.216 -41.526  1.00  0.00           H  
ATOM   3534  HE2 MET A 263      -6.242 -42.528 -40.150  1.00  0.00           H  
ATOM   3535  HE3 MET A 263      -5.846 -41.248 -41.311  1.00  0.00           H  
ATOM   3536  N   THR A 264      -0.215 -43.031 -42.544  1.00 51.27           N  
ATOM   3537  CA  THR A 264       0.631 -43.984 -43.270  1.00 51.08           C  
ATOM   3538  C   THR A 264       2.096 -44.010 -42.776  1.00 55.61           C  
ATOM   3539  O   THR A 264       2.733 -45.056 -42.901  1.00 56.54           O  
ATOM   3540  CB  THR A 264       0.630 -43.711 -44.796  1.00 51.65           C  
ATOM   3541  OG1 THR A 264       1.139 -42.425 -45.103  1.00 63.26           O  
ATOM   3542  CG2 THR A 264      -0.760 -43.878 -45.434  1.00 44.01           C  
ATOM   3543  H   THR A 264      -0.477 -42.194 -43.047  1.00  0.00           H  
ATOM   3544  HA  THR A 264       0.212 -44.979 -43.115  1.00  0.00           H  
ATOM   3545  HB  THR A 264       1.295 -44.426 -45.283  1.00  0.00           H  
ATOM   3546  HG1 THR A 264       0.456 -41.774 -44.912  1.00  0.00           H  
ATOM   3547 HG21 THR A 264      -0.740 -43.631 -46.496  1.00  0.00           H  
ATOM   3548 HG22 THR A 264      -1.102 -44.909 -45.348  1.00  0.00           H  
ATOM   3549 HG23 THR A 264      -1.516 -43.250 -44.964  1.00  0.00           H  
ATOM   3550  N   ARG A 265       2.589 -42.911 -42.172  1.00 47.04           N  
ATOM   3551  CA  ARG A 265       3.870 -42.878 -41.455  1.00 53.31           C  
ATOM   3552  C   ARG A 265       3.836 -43.739 -40.181  1.00 50.19           C  
ATOM   3553  O   ARG A 265       4.803 -44.454 -39.927  1.00 62.91           O  
ATOM   3554  CB  ARG A 265       4.245 -41.430 -41.096  1.00 48.62           C  
ATOM   3555  CG  ARG A 265       4.811 -40.599 -42.260  1.00 55.70           C  
ATOM   3556  CD  ARG A 265       5.100 -39.147 -41.839  1.00 69.18           C  
ATOM   3557  NE  ARG A 265       6.233 -39.071 -40.901  1.00 63.72           N  
ATOM   3558  CZ  ARG A 265       6.427 -38.152 -39.938  1.00 74.01           C  
ATOM   3559  NH1 ARG A 265       5.551 -37.166 -39.702  1.00 63.68           N  
ATOM   3560  NH2 ARG A 265       7.528 -38.220 -39.181  1.00 66.28           N1+
ATOM   3561  H   ARG A 265       2.029 -42.070 -42.131  1.00  0.00           H  
ATOM   3562  HA  ARG A 265       4.639 -43.283 -42.117  1.00  0.00           H  
ATOM   3563  HB3 ARG A 265       5.014 -41.445 -40.328  1.00  0.00           H  
ATOM   3564  HB2 ARG A 265       3.382 -40.931 -40.653  1.00  0.00           H  
ATOM   3565  HG3 ARG A 265       4.193 -40.625 -43.156  1.00  0.00           H  
ATOM   3566  HG2 ARG A 265       5.751 -41.072 -42.544  1.00  0.00           H  
ATOM   3567  HD3 ARG A 265       4.236 -38.822 -41.257  1.00  0.00           H  
ATOM   3568  HD2 ARG A 265       5.170 -38.455 -42.678  1.00  0.00           H  
ATOM   3569  HE  ARG A 265       6.959 -39.757 -41.047  1.00  0.00           H  
ATOM   3570 HH12 ARG A 265       5.752 -36.500 -38.962  1.00  0.00           H  
ATOM   3571 HH11 ARG A 265       4.711 -37.074 -40.253  1.00  0.00           H  
ATOM   3572 HH22 ARG A 265       7.666 -37.529 -38.448  1.00  0.00           H  
ATOM   3573 HH21 ARG A 265       8.216 -38.946 -39.317  1.00  0.00           H  
ATOM   3574  N   CYS A 266       2.719 -43.690 -39.434  1.00 47.29           N  
ATOM   3575  CA  CYS A 266       2.469 -44.523 -38.254  1.00 51.29           C  
ATOM   3576  C   CYS A 266       2.383 -46.023 -38.603  1.00 42.49           C  
ATOM   3577  O   CYS A 266       2.854 -46.847 -37.822  1.00 53.49           O  
ATOM   3578  CB  CYS A 266       1.195 -44.088 -37.506  1.00 51.93           C  
ATOM   3579  SG  CYS A 266       1.412 -42.450 -36.758  1.00 49.71           S  
ATOM   3580  H   CYS A 266       1.967 -43.071 -39.707  1.00  0.00           H  
ATOM   3581  HA  CYS A 266       3.320 -44.405 -37.580  1.00  0.00           H  
ATOM   3582  HB3 CYS A 266       0.952 -44.796 -36.716  1.00  0.00           H  
ATOM   3583  HB2 CYS A 266       0.335 -44.055 -38.172  1.00  0.00           H  
ATOM   3584  HG  CYS A 266       1.361 -41.763 -37.906  1.00  0.00           H  
ATOM   3585  N   TRP A 267       1.830 -46.339 -39.786  1.00 59.47           N  
ATOM   3586  CA  TRP A 267       1.710 -47.692 -40.330  1.00 53.97           C  
ATOM   3587  C   TRP A 267       3.024 -48.334 -40.813  1.00 53.57           C  
ATOM   3588  O   TRP A 267       3.012 -49.543 -41.037  1.00 66.22           O  
ATOM   3589  CB  TRP A 267       0.703 -47.681 -41.497  1.00 48.12           C  
ATOM   3590  CG  TRP A 267      -0.749 -47.451 -41.201  1.00 37.37           C  
ATOM   3591  CD1 TRP A 267      -1.340 -47.414 -39.983  1.00 63.10           C  
ATOM   3592  CD2 TRP A 267      -1.829 -47.300 -42.172  1.00 49.57           C  
ATOM   3593  NE1 TRP A 267      -2.700 -47.245 -40.137  1.00 59.46           N  
ATOM   3594  CE2 TRP A 267      -3.062 -47.181 -41.464  1.00 44.71           C  
ATOM   3595  CE3 TRP A 267      -1.893 -47.265 -43.585  1.00 59.78           C  
ATOM   3596  CZ2 TRP A 267      -4.295 -47.044 -42.124  1.00 49.58           C  
ATOM   3597  CZ3 TRP A 267      -3.124 -47.120 -44.257  1.00 67.56           C  
ATOM   3598  CH2 TRP A 267      -4.324 -47.008 -43.529  1.00 59.92           C  
ATOM   3599  H   TRP A 267       1.461 -45.599 -40.366  1.00  0.00           H  
ATOM   3600  HA  TRP A 267       1.327 -48.350 -39.548  1.00  0.00           H  
ATOM   3601  HB3 TRP A 267       0.746 -48.629 -42.030  1.00  0.00           H  
ATOM   3602  HB2 TRP A 267       1.011 -46.942 -42.234  1.00  0.00           H  
ATOM   3603  HD1 TRP A 267      -0.823 -47.508 -39.039  1.00  0.00           H  
ATOM   3604  HE1 TRP A 267      -3.334 -47.176 -39.352  1.00  0.00           H  
ATOM   3605  HE3 TRP A 267      -0.983 -47.355 -44.159  1.00  0.00           H  
ATOM   3606  HZ2 TRP A 267      -5.209 -46.977 -41.558  1.00  0.00           H  
ATOM   3607  HZ3 TRP A 267      -3.148 -47.101 -45.336  1.00  0.00           H  
ATOM   3608  HH2 TRP A 267      -5.266 -46.905 -44.048  1.00  0.00           H  
ATOM   3609  N   SER A 268       4.109 -47.559 -40.998  1.00 50.03           N  
ATOM   3610  CA  SER A 268       5.385 -48.045 -41.546  1.00 61.22           C  
ATOM   3611  C   SER A 268       5.975 -49.236 -40.759  1.00 58.59           C  
ATOM   3612  O   SER A 268       5.957 -49.219 -39.528  1.00 50.42           O  
ATOM   3613  CB  SER A 268       6.371 -46.867 -41.701  1.00 57.79           C  
ATOM   3614  OG  SER A 268       6.861 -46.387 -40.466  1.00 69.30           O  
ATOM   3615  H   SER A 268       4.056 -46.570 -40.795  1.00  0.00           H  
ATOM   3616  HA  SER A 268       5.156 -48.397 -42.554  1.00  0.00           H  
ATOM   3617  HB3 SER A 268       5.901 -46.042 -42.239  1.00  0.00           H  
ATOM   3618  HB2 SER A 268       7.228 -47.177 -42.299  1.00  0.00           H  
ATOM   3619  HG  SER A 268       6.210 -45.782 -40.096  1.00  0.00           H  
ATOM   3620  N   LYS A 269       6.439 -50.266 -41.493  1.00 65.89           N  
ATOM   3621  CA  LYS A 269       6.936 -51.530 -40.934  1.00 60.79           C  
ATOM   3622  C   LYS A 269       8.185 -51.353 -40.050  1.00 59.04           C  
ATOM   3623  O   LYS A 269       8.268 -52.005 -39.010  1.00 66.58           O  
ATOM   3624  CB  LYS A 269       7.148 -52.554 -42.074  1.00 61.29           C  
ATOM   3625  CG  LYS A 269       7.623 -53.950 -41.616  1.00 77.59           C  
ATOM   3626  CD  LYS A 269       7.724 -54.958 -42.775  1.00 93.31           C  
ATOM   3627  CE  LYS A 269       8.319 -56.317 -42.364  1.00 90.74           C  
ATOM   3628  NZ  LYS A 269       7.437 -57.064 -41.450  1.00 72.11           N1+
ATOM   3629  H   LYS A 269       6.418 -50.206 -42.501  1.00  0.00           H  
ATOM   3630  HA  LYS A 269       6.144 -51.920 -40.291  1.00  0.00           H  
ATOM   3631  HB3 LYS A 269       7.864 -52.153 -42.794  1.00  0.00           H  
ATOM   3632  HB2 LYS A 269       6.209 -52.671 -42.616  1.00  0.00           H  
ATOM   3633  HG3 LYS A 269       6.943 -54.330 -40.853  1.00  0.00           H  
ATOM   3634  HG2 LYS A 269       8.602 -53.872 -41.142  1.00  0.00           H  
ATOM   3635  HD3 LYS A 269       8.339 -54.531 -43.568  1.00  0.00           H  
ATOM   3636  HD2 LYS A 269       6.737 -55.112 -43.215  1.00  0.00           H  
ATOM   3637  HE3 LYS A 269       9.291 -56.177 -41.889  1.00  0.00           H  
ATOM   3638  HE2 LYS A 269       8.484 -56.931 -43.250  1.00  0.00           H  
ATOM   3639  HZ1 LYS A 269       7.882 -57.933 -41.187  1.00  0.00           H  
ATOM   3640  HZ2 LYS A 269       7.262 -56.518 -40.619  1.00  0.00           H  
ATOM   3641  HZ3 LYS A 269       6.564 -57.270 -41.919  1.00  0.00           H  
ATOM   3642  N   ASP A 270       9.089 -50.448 -40.463  1.00 52.37           N  
ATOM   3643  CA  ASP A 270      10.250 -49.985 -39.702  1.00 56.17           C  
ATOM   3644  C   ASP A 270       9.750 -49.025 -38.592  1.00 58.26           C  
ATOM   3645  O   ASP A 270       9.236 -47.959 -38.939  1.00 62.46           O  
ATOM   3646  CB  ASP A 270      11.242 -49.281 -40.664  1.00 57.36           C  
ATOM   3647  CG  ASP A 270      12.576 -48.835 -40.044  1.00 68.68           C  
ATOM   3648  OD1 ASP A 270      12.759 -48.980 -38.814  1.00 76.62           O  
ATOM   3649  OD2 ASP A 270      13.401 -48.316 -40.825  1.00 84.02           O1-
ATOM   3650  H   ASP A 270       8.919 -49.954 -41.326  1.00  0.00           H  
ATOM   3651  HA  ASP A 270      10.765 -50.859 -39.308  1.00  0.00           H  
ATOM   3652  HB3 ASP A 270      10.762 -48.404 -41.103  1.00  0.00           H  
ATOM   3653  HB2 ASP A 270      11.476 -49.969 -41.477  1.00  0.00           H  
ATOM   3654  N   PRO A 271       9.903 -49.391 -37.294  1.00 65.19           N  
ATOM   3655  CA  PRO A 271       9.512 -48.517 -36.168  1.00 42.18           C  
ATOM   3656  C   PRO A 271      10.213 -47.146 -36.096  1.00 57.25           C  
ATOM   3657  O   PRO A 271       9.622 -46.215 -35.549  1.00 65.20           O  
ATOM   3658  CB  PRO A 271       9.796 -49.357 -34.910  1.00 59.82           C  
ATOM   3659  CG  PRO A 271       9.841 -50.791 -35.398  1.00 60.85           C  
ATOM   3660  CD  PRO A 271      10.430 -50.662 -36.792  1.00 43.98           C  
ATOM   3661  HA  PRO A 271       8.439 -48.356 -36.246  1.00  0.00           H  
ATOM   3662  HB3 PRO A 271       9.038 -49.222 -34.139  1.00  0.00           H  
ATOM   3663  HB2 PRO A 271      10.762 -49.096 -34.474  1.00  0.00           H  
ATOM   3664  HG3 PRO A 271       8.824 -51.174 -35.478  1.00  0.00           H  
ATOM   3665  HG2 PRO A 271      10.404 -51.458 -34.745  1.00  0.00           H  
ATOM   3666  HD2 PRO A 271      11.518 -50.601 -36.752  1.00  0.00           H  
ATOM   3667  HD3 PRO A 271      10.157 -51.536 -37.380  1.00  0.00           H  
ATOM   3668  N   SER A 272      11.435 -47.033 -36.648  1.00 63.33           N  
ATOM   3669  CA  SER A 272      12.215 -45.791 -36.672  1.00 68.56           C  
ATOM   3670  C   SER A 272      11.630 -44.699 -37.593  1.00 53.08           C  
ATOM   3671  O   SER A 272      11.842 -43.520 -37.311  1.00 72.89           O  
ATOM   3672  CB  SER A 272      13.695 -46.110 -36.983  1.00 74.67           C  
ATOM   3673  OG  SER A 272      13.944 -46.354 -38.354  1.00 63.03           O  
ATOM   3674  H   SER A 272      11.858 -47.832 -37.104  1.00  0.00           H  
ATOM   3675  HA  SER A 272      12.190 -45.392 -35.656  1.00  0.00           H  
ATOM   3676  HB3 SER A 272      14.039 -46.965 -36.399  1.00  0.00           H  
ATOM   3677  HB2 SER A 272      14.319 -45.265 -36.686  1.00  0.00           H  
ATOM   3678  HG  SER A 272      13.632 -47.240 -38.577  1.00  0.00           H  
ATOM   3679  N   GLN A 273      10.894 -45.104 -38.643  1.00 59.44           N  
ATOM   3680  CA  GLN A 273      10.246 -44.206 -39.606  1.00 64.80           C  
ATOM   3681  C   GLN A 273       8.863 -43.708 -39.147  1.00 65.85           C  
ATOM   3682  O   GLN A 273       8.335 -42.777 -39.756  1.00 55.23           O  
ATOM   3683  CB  GLN A 273      10.166 -44.905 -40.982  1.00 65.98           C  
ATOM   3684  CG  GLN A 273      11.527 -45.317 -41.584  1.00 81.10           C  
ATOM   3685  CD  GLN A 273      12.552 -44.181 -41.650  1.00101.48           C  
ATOM   3686  OE1 GLN A 273      12.276 -43.120 -42.206  1.00 80.35           O  
ATOM   3687  NE2 GLN A 273      13.742 -44.402 -41.087  1.00 90.45           N  
ATOM   3688  H   GLN A 273      10.757 -46.093 -38.800  1.00  0.00           H  
ATOM   3689  HA  GLN A 273      10.855 -43.306 -39.706  1.00  0.00           H  
ATOM   3690  HB3 GLN A 273       9.657 -44.251 -41.691  1.00  0.00           H  
ATOM   3691  HB2 GLN A 273       9.542 -45.797 -40.902  1.00  0.00           H  
ATOM   3692  HG3 GLN A 273      11.381 -45.712 -42.589  1.00  0.00           H  
ATOM   3693  HG2 GLN A 273      11.942 -46.133 -40.995  1.00  0.00           H  
ATOM   3694 HE22 GLN A 273      14.452 -43.685 -41.103  1.00  0.00           H  
ATOM   3695 HE21 GLN A 273      13.933 -45.281 -40.624  1.00  0.00           H  
ATOM   3696  N   ARG A 274       8.318 -44.299 -38.070  1.00 55.75           N  
ATOM   3697  CA  ARG A 274       7.124 -43.816 -37.378  1.00 60.07           C  
ATOM   3698  C   ARG A 274       7.471 -42.563 -36.541  1.00 56.69           C  
ATOM   3699  O   ARG A 274       8.537 -42.551 -35.922  1.00 56.23           O  
ATOM   3700  CB  ARG A 274       6.590 -44.924 -36.449  1.00 37.33           C  
ATOM   3701  CG  ARG A 274       6.316 -46.272 -37.128  1.00 44.91           C  
ATOM   3702  CD  ARG A 274       5.746 -47.304 -36.148  1.00 54.97           C  
ATOM   3703  NE  ARG A 274       5.803 -48.645 -36.738  1.00 53.70           N  
ATOM   3704  CZ  ARG A 274       5.959 -49.800 -36.076  1.00 51.52           C  
ATOM   3705  NH1 ARG A 274       5.994 -49.846 -34.738  1.00 44.54           N  
ATOM   3706  NH2 ARG A 274       6.105 -50.930 -36.773  1.00 51.15           N1+
ATOM   3707  H   ARG A 274       8.810 -45.061 -37.626  1.00  0.00           H  
ATOM   3708  HA  ARG A 274       6.378 -43.594 -38.137  1.00  0.00           H  
ATOM   3709  HB3 ARG A 274       5.669 -44.582 -35.988  1.00  0.00           H  
ATOM   3710  HB2 ARG A 274       7.292 -45.084 -35.631  1.00  0.00           H  
ATOM   3711  HG3 ARG A 274       7.194 -46.671 -37.636  1.00  0.00           H  
ATOM   3712  HG2 ARG A 274       5.570 -46.090 -37.900  1.00  0.00           H  
ATOM   3713  HD3 ARG A 274       4.690 -47.110 -35.960  1.00  0.00           H  
ATOM   3714  HD2 ARG A 274       6.253 -47.238 -35.187  1.00  0.00           H  
ATOM   3715  HE  ARG A 274       5.747 -48.684 -37.751  1.00  0.00           H  
ATOM   3716 HH12 ARG A 274       6.169 -50.724 -34.253  1.00  0.00           H  
ATOM   3717 HH11 ARG A 274       5.846 -49.007 -34.192  1.00  0.00           H  
ATOM   3718 HH22 ARG A 274       6.281 -51.803 -36.276  1.00  0.00           H  
ATOM   3719 HH21 ARG A 274       6.125 -50.913 -37.782  1.00  0.00           H  
ATOM   3720  N   PRO A 275       6.580 -41.543 -36.513  1.00 47.56           N  
ATOM   3721  CA  PRO A 275       6.782 -40.336 -35.687  1.00 52.72           C  
ATOM   3722  C   PRO A 275       6.715 -40.643 -34.181  1.00 55.59           C  
ATOM   3723  O   PRO A 275       6.029 -41.582 -33.784  1.00 48.80           O  
ATOM   3724  CB  PRO A 275       5.628 -39.416 -36.122  1.00 51.33           C  
ATOM   3725  CG  PRO A 275       4.518 -40.359 -36.550  1.00 43.93           C  
ATOM   3726  CD  PRO A 275       5.282 -41.510 -37.189  1.00 49.91           C  
ATOM   3727  HA  PRO A 275       7.741 -39.868 -35.916  1.00  0.00           H  
ATOM   3728  HB3 PRO A 275       5.943 -38.822 -36.978  1.00  0.00           H  
ATOM   3729  HB2 PRO A 275       5.305 -38.717 -35.348  1.00  0.00           H  
ATOM   3730  HG3 PRO A 275       3.788 -39.901 -37.218  1.00  0.00           H  
ATOM   3731  HG2 PRO A 275       3.987 -40.722 -35.670  1.00  0.00           H  
ATOM   3732  HD2 PRO A 275       4.721 -42.441 -37.104  1.00  0.00           H  
ATOM   3733  HD3 PRO A 275       5.463 -41.302 -38.240  1.00  0.00           H  
ATOM   3734  N   SER A 276       7.402 -39.836 -33.357  1.00 52.48           N  
ATOM   3735  CA  SER A 276       7.246 -39.877 -31.899  1.00 50.87           C  
ATOM   3736  C   SER A 276       5.835 -39.421 -31.473  1.00 51.70           C  
ATOM   3737  O   SER A 276       5.185 -38.681 -32.212  1.00 58.59           O  
ATOM   3738  CB  SER A 276       8.369 -39.039 -31.248  1.00 42.28           C  
ATOM   3739  OG  SER A 276       8.174 -37.646 -31.399  1.00 61.06           O  
ATOM   3740  H   SER A 276       7.934 -39.062 -33.732  1.00  0.00           H  
ATOM   3741  HA  SER A 276       7.376 -40.913 -31.580  1.00  0.00           H  
ATOM   3742  HB3 SER A 276       9.341 -39.313 -31.659  1.00  0.00           H  
ATOM   3743  HB2 SER A 276       8.413 -39.253 -30.180  1.00  0.00           H  
ATOM   3744  HG  SER A 276       8.941 -37.189 -31.044  1.00  0.00           H  
ATOM   3745  N   MET A 277       5.387 -39.849 -30.282  1.00 51.70           N  
ATOM   3746  CA  MET A 277       4.104 -39.418 -29.717  1.00 51.04           C  
ATOM   3747  C   MET A 277       4.037 -37.915 -29.401  1.00 58.18           C  
ATOM   3748  O   MET A 277       2.953 -37.348 -29.511  1.00 53.71           O  
ATOM   3749  CB  MET A 277       3.745 -40.287 -28.499  1.00 42.66           C  
ATOM   3750  CG  MET A 277       3.019 -41.570 -28.910  1.00 61.58           C  
ATOM   3751  SD  MET A 277       1.274 -41.305 -29.323  1.00 52.07           S  
ATOM   3752  CE  MET A 277       0.789 -42.970 -29.831  1.00 41.33           C  
ATOM   3753  H   MET A 277       5.950 -40.464 -29.713  1.00  0.00           H  
ATOM   3754  HA  MET A 277       3.344 -39.582 -30.483  1.00  0.00           H  
ATOM   3755  HB3 MET A 277       3.084 -39.742 -27.826  1.00  0.00           H  
ATOM   3756  HB2 MET A 277       4.633 -40.520 -27.910  1.00  0.00           H  
ATOM   3757  HG3 MET A 277       3.065 -42.283 -28.095  1.00  0.00           H  
ATOM   3758  HG2 MET A 277       3.526 -42.039 -29.750  1.00  0.00           H  
ATOM   3759  HE1 MET A 277       0.746 -43.015 -30.917  1.00  0.00           H  
ATOM   3760  HE2 MET A 277       1.496 -43.719 -29.476  1.00  0.00           H  
ATOM   3761  HE3 MET A 277      -0.199 -43.208 -29.437  1.00  0.00           H  
ATOM   3762  N   GLU A 278       5.186 -37.285 -29.104  1.00 54.00           N  
ATOM   3763  CA  GLU A 278       5.320 -35.832 -28.981  1.00 56.66           C  
ATOM   3764  C   GLU A 278       5.121 -35.093 -30.317  1.00 53.84           C  
ATOM   3765  O   GLU A 278       4.480 -34.043 -30.314  1.00 50.02           O  
ATOM   3766  CB  GLU A 278       6.691 -35.485 -28.360  1.00 74.24           C  
ATOM   3767  CG  GLU A 278       6.869 -35.926 -26.889  1.00 87.90           C  
ATOM   3768  CD  GLU A 278       5.951 -35.217 -25.885  1.00100.01           C  
ATOM   3769  OE1 GLU A 278       5.407 -34.144 -26.232  1.00 83.67           O  
ATOM   3770  OE2 GLU A 278       5.819 -35.763 -24.769  1.00 87.17           O1-
ATOM   3771  H   GLU A 278       6.041 -37.817 -29.035  1.00  0.00           H  
ATOM   3772  HA  GLU A 278       4.529 -35.485 -28.315  1.00  0.00           H  
ATOM   3773  HB3 GLU A 278       6.873 -34.412 -28.434  1.00  0.00           H  
ATOM   3774  HB2 GLU A 278       7.479 -35.950 -28.954  1.00  0.00           H  
ATOM   3775  HG3 GLU A 278       7.897 -35.734 -26.581  1.00  0.00           H  
ATOM   3776  HG2 GLU A 278       6.721 -37.003 -26.799  1.00  0.00           H  
ATOM   3777  N   GLU A 279       5.623 -35.665 -31.429  1.00 43.06           N  
ATOM   3778  CA  GLU A 279       5.400 -35.168 -32.791  1.00 53.50           C  
ATOM   3779  C   GLU A 279       3.930 -35.297 -33.230  1.00 61.80           C  
ATOM   3780  O   GLU A 279       3.403 -34.353 -33.817  1.00 51.45           O  
ATOM   3781  CB  GLU A 279       6.386 -35.846 -33.775  1.00 39.51           C  
ATOM   3782  CG  GLU A 279       6.154 -35.507 -35.266  1.00 56.43           C  
ATOM   3783  CD  GLU A 279       7.129 -36.175 -36.238  1.00 70.93           C  
ATOM   3784  OE1 GLU A 279       7.997 -36.954 -35.784  1.00 76.03           O  
ATOM   3785  OE2 GLU A 279       6.962 -35.919 -37.451  1.00 70.95           O1-
ATOM   3786  H   GLU A 279       6.141 -36.530 -31.354  1.00  0.00           H  
ATOM   3787  HA  GLU A 279       5.633 -34.101 -32.790  1.00  0.00           H  
ATOM   3788  HB3 GLU A 279       6.345 -36.927 -33.648  1.00  0.00           H  
ATOM   3789  HB2 GLU A 279       7.401 -35.556 -33.500  1.00  0.00           H  
ATOM   3790  HG3 GLU A 279       6.202 -34.428 -35.414  1.00  0.00           H  
ATOM   3791  HG2 GLU A 279       5.159 -35.827 -35.572  1.00  0.00           H  
ATOM   3792  N   ILE A 280       3.296 -36.442 -32.916  1.00 50.05           N  
ATOM   3793  CA  ILE A 280       1.883 -36.712 -33.192  1.00 48.92           C  
ATOM   3794  C   ILE A 280       0.956 -35.740 -32.438  1.00 45.01           C  
ATOM   3795  O   ILE A 280       0.057 -35.191 -33.068  1.00 43.17           O  
ATOM   3796  CB  ILE A 280       1.480 -38.180 -32.860  1.00 50.01           C  
ATOM   3797  CG1 ILE A 280       2.225 -39.180 -33.771  1.00 35.34           C  
ATOM   3798  CG2 ILE A 280      -0.037 -38.464 -32.943  1.00 34.33           C  
ATOM   3799  CD1 ILE A 280       2.229 -40.618 -33.234  1.00 46.50           C  
ATOM   3800  H   ILE A 280       3.810 -37.179 -32.449  1.00  0.00           H  
ATOM   3801  HA  ILE A 280       1.726 -36.554 -34.261  1.00  0.00           H  
ATOM   3802  HB  ILE A 280       1.789 -38.373 -31.832  1.00  0.00           H  
ATOM   3803 HG13 ILE A 280       3.258 -38.871 -33.919  1.00  0.00           H  
ATOM   3804 HG12 ILE A 280       1.780 -39.168 -34.766  1.00  0.00           H  
ATOM   3805 HG21 ILE A 280      -0.255 -39.511 -32.737  1.00  0.00           H  
ATOM   3806 HG22 ILE A 280      -0.618 -37.884 -32.229  1.00  0.00           H  
ATOM   3807 HG23 ILE A 280      -0.417 -38.234 -33.938  1.00  0.00           H  
ATOM   3808 HD11 ILE A 280       3.225 -41.054 -33.316  1.00  0.00           H  
ATOM   3809 HD12 ILE A 280       1.940 -40.670 -32.185  1.00  0.00           H  
ATOM   3810 HD13 ILE A 280       1.537 -41.244 -33.796  1.00  0.00           H  
ATOM   3811  N   VAL A 281       1.229 -35.494 -31.143  1.00 43.73           N  
ATOM   3812  CA  VAL A 281       0.549 -34.488 -30.319  1.00 40.51           C  
ATOM   3813  C   VAL A 281       0.625 -33.075 -30.923  1.00 54.54           C  
ATOM   3814  O   VAL A 281      -0.399 -32.396 -30.958  1.00 52.41           O  
ATOM   3815  CB  VAL A 281       1.112 -34.458 -28.863  1.00 44.07           C  
ATOM   3816  CG1 VAL A 281       0.812 -33.189 -28.030  1.00 41.79           C  
ATOM   3817  CG2 VAL A 281       0.614 -35.673 -28.077  1.00 42.79           C  
ATOM   3818  H   VAL A 281       1.980 -36.000 -30.690  1.00  0.00           H  
ATOM   3819  HA  VAL A 281      -0.506 -34.768 -30.278  1.00  0.00           H  
ATOM   3820  HB  VAL A 281       2.197 -34.547 -28.924  1.00  0.00           H  
ATOM   3821 HG11 VAL A 281       1.143 -33.313 -26.999  1.00  0.00           H  
ATOM   3822 HG12 VAL A 281       1.330 -32.310 -28.415  1.00  0.00           H  
ATOM   3823 HG13 VAL A 281      -0.257 -32.973 -28.009  1.00  0.00           H  
ATOM   3824 HG21 VAL A 281       1.125 -35.762 -27.119  1.00  0.00           H  
ATOM   3825 HG22 VAL A 281      -0.453 -35.589 -27.885  1.00  0.00           H  
ATOM   3826 HG23 VAL A 281       0.765 -36.603 -28.620  1.00  0.00           H  
ATOM   3827  N   LYS A 282       1.816 -32.684 -31.410  1.00 49.95           N  
ATOM   3828  CA  LYS A 282       2.078 -31.375 -32.009  1.00 48.63           C  
ATOM   3829  C   LYS A 282       1.287 -31.161 -33.311  1.00 49.33           C  
ATOM   3830  O   LYS A 282       0.607 -30.143 -33.435  1.00 51.81           O  
ATOM   3831  CB  LYS A 282       3.599 -31.198 -32.238  1.00 52.56           C  
ATOM   3832  CG  LYS A 282       4.129 -29.811 -31.842  1.00 57.38           C  
ATOM   3833  CD  LYS A 282       4.209 -29.624 -30.316  1.00 64.14           C  
ATOM   3834  CE  LYS A 282       4.789 -28.265 -29.909  1.00 87.57           C  
ATOM   3835  NZ  LYS A 282       4.878 -28.144 -28.444  1.00 90.98           N1+
ATOM   3836  H   LYS A 282       2.607 -33.310 -31.345  1.00  0.00           H  
ATOM   3837  HA  LYS A 282       1.726 -30.626 -31.299  1.00  0.00           H  
ATOM   3838  HB3 LYS A 282       3.861 -31.412 -33.276  1.00  0.00           H  
ATOM   3839  HB2 LYS A 282       4.160 -31.932 -31.663  1.00  0.00           H  
ATOM   3840  HG3 LYS A 282       3.496 -29.037 -32.279  1.00  0.00           H  
ATOM   3841  HG2 LYS A 282       5.120 -29.674 -32.275  1.00  0.00           H  
ATOM   3842  HD3 LYS A 282       4.821 -30.421 -29.890  1.00  0.00           H  
ATOM   3843  HD2 LYS A 282       3.220 -29.736 -29.872  1.00  0.00           H  
ATOM   3844  HE3 LYS A 282       4.168 -27.456 -30.295  1.00  0.00           H  
ATOM   3845  HE2 LYS A 282       5.786 -28.136 -30.332  1.00  0.00           H  
ATOM   3846  HZ1 LYS A 282       3.958 -28.236 -28.040  1.00  0.00           H  
ATOM   3847  HZ2 LYS A 282       5.476 -28.873 -28.081  1.00  0.00           H  
ATOM   3848  HZ3 LYS A 282       5.264 -27.243 -28.201  1.00  0.00           H  
ATOM   3849  N   ILE A 283       1.360 -32.146 -34.224  1.00 37.72           N  
ATOM   3850  CA  ILE A 283       0.658 -32.169 -35.509  1.00 41.46           C  
ATOM   3851  C   ILE A 283      -0.875 -32.169 -35.345  1.00 49.92           C  
ATOM   3852  O   ILE A 283      -1.546 -31.393 -36.022  1.00 48.78           O  
ATOM   3853  CB  ILE A 283       1.102 -33.391 -36.376  1.00 40.66           C  
ATOM   3854  CG1 ILE A 283       2.568 -33.223 -36.841  1.00 43.88           C  
ATOM   3855  CG2 ILE A 283       0.202 -33.696 -37.597  1.00 42.06           C  
ATOM   3856  CD1 ILE A 283       3.217 -34.521 -37.347  1.00 47.03           C  
ATOM   3857  H   ILE A 283       1.943 -32.951 -34.029  1.00  0.00           H  
ATOM   3858  HA  ILE A 283       0.928 -31.255 -36.041  1.00  0.00           H  
ATOM   3859  HB  ILE A 283       1.068 -34.271 -35.731  1.00  0.00           H  
ATOM   3860 HG13 ILE A 283       3.184 -32.838 -36.028  1.00  0.00           H  
ATOM   3861 HG12 ILE A 283       2.617 -32.466 -37.624  1.00  0.00           H  
ATOM   3862 HG21 ILE A 283       0.589 -34.527 -38.185  1.00  0.00           H  
ATOM   3863 HG22 ILE A 283      -0.805 -33.984 -37.299  1.00  0.00           H  
ATOM   3864 HG23 ILE A 283       0.124 -32.832 -38.258  1.00  0.00           H  
ATOM   3865 HD11 ILE A 283       4.302 -34.423 -37.369  1.00  0.00           H  
ATOM   3866 HD12 ILE A 283       2.974 -35.367 -36.704  1.00  0.00           H  
ATOM   3867 HD13 ILE A 283       2.894 -34.762 -38.360  1.00  0.00           H  
ATOM   3868  N   MET A 284      -1.388 -33.011 -34.432  1.00 42.26           N  
ATOM   3869  CA  MET A 284      -2.811 -33.120 -34.114  1.00 54.75           C  
ATOM   3870  C   MET A 284      -3.380 -31.858 -33.445  1.00 47.54           C  
ATOM   3871  O   MET A 284      -4.503 -31.490 -33.778  1.00 44.66           O  
ATOM   3872  CB  MET A 284      -3.066 -34.376 -33.258  1.00 30.19           C  
ATOM   3873  CG  MET A 284      -2.892 -35.705 -34.016  1.00 39.60           C  
ATOM   3874  SD  MET A 284      -4.107 -36.060 -35.316  1.00 49.24           S  
ATOM   3875  CE  MET A 284      -5.606 -36.224 -34.319  1.00 44.98           C  
ATOM   3876  H   MET A 284      -0.768 -33.624 -33.915  1.00  0.00           H  
ATOM   3877  HA  MET A 284      -3.346 -33.243 -35.056  1.00  0.00           H  
ATOM   3878  HB3 MET A 284      -4.072 -34.340 -32.840  1.00  0.00           H  
ATOM   3879  HB2 MET A 284      -2.394 -34.369 -32.401  1.00  0.00           H  
ATOM   3880  HG3 MET A 284      -2.907 -36.527 -33.300  1.00  0.00           H  
ATOM   3881  HG2 MET A 284      -1.915 -35.742 -34.494  1.00  0.00           H  
ATOM   3882  HE1 MET A 284      -6.410 -36.650 -34.917  1.00  0.00           H  
ATOM   3883  HE2 MET A 284      -5.430 -36.876 -33.465  1.00  0.00           H  
ATOM   3884  HE3 MET A 284      -5.926 -35.248 -33.956  1.00  0.00           H  
ATOM   3885  N   THR A 285      -2.599 -31.185 -32.577  1.00 47.97           N  
ATOM   3886  CA  THR A 285      -2.970 -29.909 -31.946  1.00 51.30           C  
ATOM   3887  C   THR A 285      -3.125 -28.771 -32.977  1.00 47.32           C  
ATOM   3888  O   THR A 285      -4.069 -27.989 -32.862  1.00 63.11           O  
ATOM   3889  CB  THR A 285      -1.935 -29.461 -30.871  1.00 60.53           C  
ATOM   3890  OG1 THR A 285      -1.962 -30.371 -29.791  1.00 48.02           O  
ATOM   3891  CG2 THR A 285      -2.130 -28.055 -30.271  1.00 33.28           C  
ATOM   3892  H   THR A 285      -1.682 -31.546 -32.350  1.00  0.00           H  
ATOM   3893  HA  THR A 285      -3.937 -30.047 -31.460  1.00  0.00           H  
ATOM   3894  HB  THR A 285      -0.933 -29.511 -31.298  1.00  0.00           H  
ATOM   3895  HG1 THR A 285      -1.597 -31.209 -30.095  1.00  0.00           H  
ATOM   3896 HG21 THR A 285      -1.440 -27.884 -29.444  1.00  0.00           H  
ATOM   3897 HG22 THR A 285      -1.944 -27.268 -31.001  1.00  0.00           H  
ATOM   3898 HG23 THR A 285      -3.143 -27.927 -29.888  1.00  0.00           H  
ATOM   3899  N   HIS A 286      -2.232 -28.731 -33.983  1.00 48.48           N  
ATOM   3900  CA  HIS A 286      -2.293 -27.781 -35.096  1.00 52.73           C  
ATOM   3901  C   HIS A 286      -3.445 -28.071 -36.076  1.00 52.49           C  
ATOM   3902  O   HIS A 286      -3.995 -27.122 -36.636  1.00 56.08           O  
ATOM   3903  CB  HIS A 286      -0.936 -27.733 -35.829  1.00 45.52           C  
ATOM   3904  CG  HIS A 286       0.256 -27.356 -34.979  1.00 61.70           C  
ATOM   3905  ND1 HIS A 286       1.555 -27.777 -35.287  1.00 59.07           N  
ATOM   3906  CD2 HIS A 286       0.303 -26.583 -33.835  1.00 56.82           C  
ATOM   3907  CE1 HIS A 286       2.318 -27.262 -34.333  1.00 65.85           C  
ATOM   3908  NE2 HIS A 286       1.629 -26.546 -33.443  1.00 65.48           N  
ATOM   3909  H   HIS A 286      -1.483 -29.410 -34.014  1.00  0.00           H  
ATOM   3910  HA  HIS A 286      -2.479 -26.790 -34.677  1.00  0.00           H  
ATOM   3911  HB3 HIS A 286      -0.987 -27.020 -36.654  1.00  0.00           H  
ATOM   3912  HB2 HIS A 286      -0.730 -28.704 -36.281  1.00  0.00           H  
ATOM   3913  HD2 HIS A 286      -0.477 -26.079 -33.283  1.00  0.00           H  
ATOM   3914  HE1 HIS A 286       3.387 -27.408 -34.283  1.00  0.00           H  
ATOM   3915  HE2 HIS A 286       2.007 -26.062 -32.641  1.00  0.00           H  
ATOM   3916  N   LEU A 287      -3.815 -29.355 -36.238  1.00 47.21           N  
ATOM   3917  CA  LEU A 287      -4.954 -29.790 -37.049  1.00 51.21           C  
ATOM   3918  C   LEU A 287      -6.316 -29.455 -36.415  1.00 44.48           C  
ATOM   3919  O   LEU A 287      -7.243 -29.182 -37.175  1.00 51.62           O  
ATOM   3920  CB  LEU A 287      -4.849 -31.299 -37.369  1.00 47.95           C  
ATOM   3921  CG  LEU A 287      -3.855 -31.641 -38.504  1.00 61.56           C  
ATOM   3922  CD1 LEU A 287      -3.589 -33.158 -38.579  1.00 42.66           C  
ATOM   3923  CD2 LEU A 287      -4.298 -31.067 -39.867  1.00 39.14           C  
ATOM   3924  H   LEU A 287      -3.298 -30.084 -35.764  1.00  0.00           H  
ATOM   3925  HA  LEU A 287      -4.909 -29.235 -37.986  1.00  0.00           H  
ATOM   3926  HB3 LEU A 287      -5.826 -31.693 -37.655  1.00  0.00           H  
ATOM   3927  HB2 LEU A 287      -4.579 -31.833 -36.459  1.00  0.00           H  
ATOM   3928  HG  LEU A 287      -2.904 -31.172 -38.250  1.00  0.00           H  
ATOM   3929 HD11 LEU A 287      -2.535 -33.354 -38.770  1.00  0.00           H  
ATOM   3930 HD12 LEU A 287      -3.848 -33.668 -37.651  1.00  0.00           H  
ATOM   3931 HD13 LEU A 287      -4.156 -33.640 -39.376  1.00  0.00           H  
ATOM   3932 HD21 LEU A 287      -4.304 -31.817 -40.658  1.00  0.00           H  
ATOM   3933 HD22 LEU A 287      -5.302 -30.648 -39.824  1.00  0.00           H  
ATOM   3934 HD23 LEU A 287      -3.627 -30.270 -40.188  1.00  0.00           H  
ATOM   3935  N   MET A 288      -6.421 -29.440 -35.070  1.00 45.24           N  
ATOM   3936  CA  MET A 288      -7.659 -29.120 -34.339  1.00 53.50           C  
ATOM   3937  C   MET A 288      -8.200 -27.690 -34.538  1.00 43.86           C  
ATOM   3938  O   MET A 288      -9.378 -27.469 -34.254  1.00 61.73           O  
ATOM   3939  CB  MET A 288      -7.532 -29.448 -32.833  1.00 40.39           C  
ATOM   3940  CG  MET A 288      -7.595 -30.941 -32.463  1.00 43.07           C  
ATOM   3941  SD  MET A 288      -8.927 -31.945 -33.180  1.00 53.84           S  
ATOM   3942  CE  MET A 288     -10.366 -31.146 -32.432  1.00 45.39           C  
ATOM   3943  H   MET A 288      -5.617 -29.680 -34.506  1.00  0.00           H  
ATOM   3944  HA  MET A 288      -8.431 -29.757 -34.762  1.00  0.00           H  
ATOM   3945  HB3 MET A 288      -8.315 -28.940 -32.269  1.00  0.00           H  
ATOM   3946  HB2 MET A 288      -6.599 -29.030 -32.454  1.00  0.00           H  
ATOM   3947  HG3 MET A 288      -7.694 -31.012 -31.382  1.00  0.00           H  
ATOM   3948  HG2 MET A 288      -6.661 -31.432 -32.708  1.00  0.00           H  
ATOM   3949  HE1 MET A 288     -11.282 -31.610 -32.797  1.00  0.00           H  
ATOM   3950  HE2 MET A 288     -10.334 -31.237 -31.347  1.00  0.00           H  
ATOM   3951  HE3 MET A 288     -10.391 -30.088 -32.690  1.00  0.00           H  
ATOM   3952  N   ARG A 289      -7.379 -26.775 -35.085  1.00 57.47           N  
ATOM   3953  CA  ARG A 289      -7.795 -25.463 -35.596  1.00 44.07           C  
ATOM   3954  C   ARG A 289      -8.866 -25.562 -36.706  1.00 48.51           C  
ATOM   3955  O   ARG A 289      -9.751 -24.710 -36.775  1.00 52.55           O  
ATOM   3956  CB  ARG A 289      -6.530 -24.720 -36.086  1.00 48.34           C  
ATOM   3957  CG  ARG A 289      -6.784 -23.341 -36.721  1.00 71.74           C  
ATOM   3958  CD  ARG A 289      -5.492 -22.614 -37.114  1.00 80.37           C  
ATOM   3959  NE  ARG A 289      -5.798 -21.401 -37.882  1.00 78.98           N  
ATOM   3960  CZ  ARG A 289      -6.252 -20.229 -37.410  1.00 84.26           C  
ATOM   3961  NH1 ARG A 289      -6.376 -19.998 -36.095  1.00 85.10           N  
ATOM   3962  NH2 ARG A 289      -6.593 -19.273 -38.284  1.00 70.46           N1+
ATOM   3963  H   ARG A 289      -6.423 -27.037 -35.281  1.00  0.00           H  
ATOM   3964  HA  ARG A 289      -8.226 -24.906 -34.762  1.00  0.00           H  
ATOM   3965  HB3 ARG A 289      -6.018 -25.340 -36.823  1.00  0.00           H  
ATOM   3966  HB2 ARG A 289      -5.837 -24.608 -35.250  1.00  0.00           H  
ATOM   3967  HG3 ARG A 289      -7.309 -22.736 -35.981  1.00  0.00           H  
ATOM   3968  HG2 ARG A 289      -7.442 -23.399 -37.589  1.00  0.00           H  
ATOM   3969  HD3 ARG A 289      -4.837 -23.277 -37.679  1.00  0.00           H  
ATOM   3970  HD2 ARG A 289      -4.939 -22.306 -36.226  1.00  0.00           H  
ATOM   3971  HE  ARG A 289      -5.775 -21.505 -38.897  1.00  0.00           H  
ATOM   3972 HH12 ARG A 289      -6.721 -19.111 -35.759  1.00  0.00           H  
ATOM   3973 HH11 ARG A 289      -6.119 -20.716 -35.434  1.00  0.00           H  
ATOM   3974 HH22 ARG A 289      -6.935 -18.377 -37.969  1.00  0.00           H  
ATOM   3975 HH21 ARG A 289      -6.554 -19.461 -39.282  1.00  0.00           H  
ATOM   3976  N   TYR A 290      -8.758 -26.613 -37.532  1.00 42.99           N  
ATOM   3977  CA  TYR A 290      -9.626 -26.917 -38.670  1.00 48.46           C  
ATOM   3978  C   TYR A 290     -10.717 -27.947 -38.318  1.00 46.98           C  
ATOM   3979  O   TYR A 290     -11.400 -28.423 -39.225  1.00 45.81           O  
ATOM   3980  CB  TYR A 290      -8.736 -27.419 -39.826  1.00 46.31           C  
ATOM   3981  CG  TYR A 290      -7.574 -26.499 -40.154  1.00 52.50           C  
ATOM   3982  CD1 TYR A 290      -7.818 -25.285 -40.819  1.00 49.68           C  
ATOM   3983  CD2 TYR A 290      -6.263 -26.824 -39.747  1.00 49.76           C  
ATOM   3984  CE1 TYR A 290      -6.765 -24.387 -41.058  1.00 50.81           C  
ATOM   3985  CE2 TYR A 290      -5.206 -25.923 -39.983  1.00 44.37           C  
ATOM   3986  CZ  TYR A 290      -5.460 -24.697 -40.630  1.00 59.84           C  
ATOM   3987  OH  TYR A 290      -4.450 -23.802 -40.824  1.00 56.07           O  
ATOM   3988  H   TYR A 290      -8.009 -27.275 -37.379  1.00  0.00           H  
ATOM   3989  HA  TYR A 290     -10.136 -26.010 -38.998  1.00  0.00           H  
ATOM   3990  HB3 TYR A 290      -9.333 -27.550 -40.730  1.00  0.00           H  
ATOM   3991  HB2 TYR A 290      -8.331 -28.398 -39.572  1.00  0.00           H  
ATOM   3992  HD1 TYR A 290      -8.819 -25.034 -41.129  1.00  0.00           H  
ATOM   3993  HD2 TYR A 290      -6.068 -27.751 -39.233  1.00  0.00           H  
ATOM   3994  HE1 TYR A 290      -6.971 -23.457 -41.566  1.00  0.00           H  
ATOM   3995  HE2 TYR A 290      -4.207 -26.166 -39.650  1.00  0.00           H  
ATOM   3996  HH  TYR A 290      -4.789 -22.919 -41.016  1.00  0.00           H  
ATOM   3997  N   PHE A 291     -10.870 -28.265 -37.019  1.00 44.86           N  
ATOM   3998  CA  PHE A 291     -11.851 -29.208 -36.484  1.00 42.37           C  
ATOM   3999  C   PHE A 291     -12.549 -28.663 -35.213  1.00 51.33           C  
ATOM   4000  O   PHE A 291     -12.406 -29.266 -34.149  1.00 42.08           O  
ATOM   4001  CB  PHE A 291     -11.182 -30.583 -36.255  1.00 43.32           C  
ATOM   4002  CG  PHE A 291     -10.817 -31.369 -37.501  1.00 38.18           C  
ATOM   4003  CD1 PHE A 291     -11.825 -31.882 -38.344  1.00 42.91           C  
ATOM   4004  CD2 PHE A 291      -9.466 -31.535 -37.868  1.00 39.91           C  
ATOM   4005  CE1 PHE A 291     -11.477 -32.555 -39.508  1.00 38.94           C  
ATOM   4006  CE2 PHE A 291      -9.139 -32.203 -39.040  1.00 41.58           C  
ATOM   4007  CZ  PHE A 291     -10.142 -32.715 -39.852  1.00 44.92           C  
ATOM   4008  H   PHE A 291     -10.274 -27.820 -36.334  1.00  0.00           H  
ATOM   4009  HA  PHE A 291     -12.654 -29.357 -37.206  1.00  0.00           H  
ATOM   4010  HB3 PHE A 291     -11.850 -31.209 -35.679  1.00  0.00           H  
ATOM   4011  HB2 PHE A 291     -10.297 -30.469 -35.635  1.00  0.00           H  
ATOM   4012  HD1 PHE A 291     -12.867 -31.750 -38.090  1.00  0.00           H  
ATOM   4013  HD2 PHE A 291      -8.683 -31.158 -37.232  1.00  0.00           H  
ATOM   4014  HE1 PHE A 291     -12.247 -32.940 -40.159  1.00  0.00           H  
ATOM   4015  HE2 PHE A 291      -8.104 -32.322 -39.322  1.00  0.00           H  
ATOM   4016  HZ  PHE A 291      -9.881 -33.229 -40.766  1.00  0.00           H  
ATOM   4017  N   PRO A 292     -13.295 -27.535 -35.316  1.00 49.24           N  
ATOM   4018  CA  PRO A 292     -14.101 -27.018 -34.190  1.00 51.16           C  
ATOM   4019  C   PRO A 292     -15.339 -27.887 -33.874  1.00 47.09           C  
ATOM   4020  O   PRO A 292     -15.844 -28.578 -34.761  1.00 38.69           O  
ATOM   4021  CB  PRO A 292     -14.507 -25.617 -34.676  1.00 53.87           C  
ATOM   4022  CG  PRO A 292     -14.604 -25.750 -36.187  1.00 40.07           C  
ATOM   4023  CD  PRO A 292     -13.465 -26.707 -36.514  1.00 58.20           C  
ATOM   4024  HA  PRO A 292     -13.489 -26.933 -33.290  1.00  0.00           H  
ATOM   4025  HB3 PRO A 292     -13.720 -24.905 -34.421  1.00  0.00           H  
ATOM   4026  HB2 PRO A 292     -15.433 -25.248 -34.232  1.00  0.00           H  
ATOM   4027  HG3 PRO A 292     -14.533 -24.798 -36.714  1.00  0.00           H  
ATOM   4028  HG2 PRO A 292     -15.556 -26.211 -36.453  1.00  0.00           H  
ATOM   4029  HD2 PRO A 292     -13.683 -27.283 -37.414  1.00  0.00           H  
ATOM   4030  HD3 PRO A 292     -12.548 -26.140 -36.681  1.00  0.00           H  
ATOM   4031  N   GLY A 293     -15.821 -27.804 -32.622  1.00 49.46           N  
ATOM   4032  CA  GLY A 293     -17.070 -28.440 -32.191  1.00 58.27           C  
ATOM   4033  C   GLY A 293     -16.855 -29.825 -31.560  1.00 58.51           C  
ATOM   4034  O   GLY A 293     -17.823 -30.570 -31.418  1.00 58.62           O  
ATOM   4035  H   GLY A 293     -15.358 -27.211 -31.948  1.00  0.00           H  
ATOM   4036  HA3 GLY A 293     -17.780 -28.521 -33.016  1.00  0.00           H  
ATOM   4037  HA2 GLY A 293     -17.538 -27.798 -31.444  1.00  0.00           H  
ATOM   4038  N   ALA A 294     -15.616 -30.175 -31.169  1.00 55.68           N  
ATOM   4039  CA  ALA A 294     -15.287 -31.409 -30.446  1.00 48.47           C  
ATOM   4040  C   ALA A 294     -15.830 -31.463 -29.001  1.00 55.64           C  
ATOM   4041  O   ALA A 294     -15.976 -32.556 -28.456  1.00 55.45           O  
ATOM   4042  CB  ALA A 294     -13.764 -31.567 -30.429  1.00 51.66           C  
ATOM   4043  H   ALA A 294     -14.853 -29.532 -31.324  1.00  0.00           H  
ATOM   4044  HA  ALA A 294     -15.714 -32.251 -30.995  1.00  0.00           H  
ATOM   4045  HB1 ALA A 294     -13.489 -32.493 -29.927  1.00  0.00           H  
ATOM   4046  HB2 ALA A 294     -13.358 -31.602 -31.439  1.00  0.00           H  
ATOM   4047  HB3 ALA A 294     -13.278 -30.744 -29.904  1.00  0.00           H  
ATOM   4048  N   ASP A 295     -16.111 -30.284 -28.422  1.00 47.30           N  
ATOM   4049  CA  ASP A 295     -16.662 -30.062 -27.082  1.00 49.79           C  
ATOM   4050  C   ASP A 295     -18.175 -30.349 -26.971  1.00 57.66           C  
ATOM   4051  O   ASP A 295     -18.671 -30.444 -25.849  1.00 58.38           O  
ATOM   4052  CB  ASP A 295     -16.340 -28.646 -26.517  1.00 70.00           C  
ATOM   4053  CG  ASP A 295     -16.534 -27.431 -27.446  1.00 91.58           C  
ATOM   4054  OD1 ASP A 295     -16.711 -27.609 -28.672  1.00 86.99           O  
ATOM   4055  OD2 ASP A 295     -16.456 -26.311 -26.896  1.00105.82           O1-
ATOM   4056  H   ASP A 295     -15.989 -29.434 -28.958  1.00  0.00           H  
ATOM   4057  HA  ASP A 295     -16.175 -30.781 -26.420  1.00  0.00           H  
ATOM   4058  HB3 ASP A 295     -15.295 -28.643 -26.207  1.00  0.00           H  
ATOM   4059  HB2 ASP A 295     -16.932 -28.471 -25.618  1.00  0.00           H  
ATOM   4060  N   GLU A 296     -18.878 -30.483 -28.110  1.00 47.85           N  
ATOM   4061  CA  GLU A 296     -20.306 -30.804 -28.187  1.00 58.28           C  
ATOM   4062  C   GLU A 296     -20.571 -32.266 -27.762  1.00 59.41           C  
ATOM   4063  O   GLU A 296     -19.998 -33.156 -28.387  1.00 61.22           O  
ATOM   4064  CB  GLU A 296     -20.767 -30.597 -29.648  1.00 52.89           C  
ATOM   4065  CG  GLU A 296     -20.767 -29.126 -30.120  1.00 71.92           C  
ATOM   4066  CD  GLU A 296     -21.747 -28.229 -29.355  1.00 81.33           C  
ATOM   4067  OE1 GLU A 296     -22.823 -28.739 -28.969  1.00 76.79           O  
ATOM   4068  OE2 GLU A 296     -21.403 -27.042 -29.172  1.00 88.82           O1-
ATOM   4069  H   GLU A 296     -18.403 -30.376 -28.994  1.00  0.00           H  
ATOM   4070  HA  GLU A 296     -20.841 -30.098 -27.556  1.00  0.00           H  
ATOM   4071  HB3 GLU A 296     -21.769 -31.012 -29.779  1.00  0.00           H  
ATOM   4072  HB2 GLU A 296     -20.135 -31.179 -30.319  1.00  0.00           H  
ATOM   4073  HG3 GLU A 296     -21.033 -29.086 -31.177  1.00  0.00           H  
ATOM   4074  HG2 GLU A 296     -19.763 -28.708 -30.043  1.00  0.00           H  
ATOM   4075  N   PRO A 297     -21.417 -32.511 -26.732  1.00 58.60           N  
ATOM   4076  CA  PRO A 297     -21.840 -33.875 -26.345  1.00 50.93           C  
ATOM   4077  C   PRO A 297     -22.467 -34.717 -27.472  1.00 47.78           C  
ATOM   4078  O   PRO A 297     -23.263 -34.198 -28.256  1.00 60.50           O  
ATOM   4079  CB  PRO A 297     -22.860 -33.636 -25.218  1.00 57.42           C  
ATOM   4080  CG  PRO A 297     -22.466 -32.300 -24.622  1.00 70.59           C  
ATOM   4081  CD  PRO A 297     -22.009 -31.511 -25.840  1.00 61.43           C  
ATOM   4082  HA  PRO A 297     -20.964 -34.383 -25.939  1.00  0.00           H  
ATOM   4083  HB3 PRO A 297     -22.860 -34.436 -24.477  1.00  0.00           H  
ATOM   4084  HB2 PRO A 297     -23.874 -33.562 -25.618  1.00  0.00           H  
ATOM   4085  HG3 PRO A 297     -21.623 -32.441 -23.943  1.00  0.00           H  
ATOM   4086  HG2 PRO A 297     -23.270 -31.815 -24.068  1.00  0.00           H  
ATOM   4087  HD2 PRO A 297     -22.858 -31.047 -26.345  1.00  0.00           H  
ATOM   4088  HD3 PRO A 297     -21.315 -30.729 -25.534  1.00  0.00           H  
ATOM   4089  N   LEU A 298     -22.118 -36.014 -27.490  1.00 52.93           N  
ATOM   4090  CA  LEU A 298     -22.788 -37.055 -28.272  1.00 60.19           C  
ATOM   4091  C   LEU A 298     -24.194 -37.279 -27.686  1.00 49.00           C  
ATOM   4092  O   LEU A 298     -24.309 -37.534 -26.485  1.00 58.76           O  
ATOM   4093  CB  LEU A 298     -21.974 -38.371 -28.217  1.00 46.38           C  
ATOM   4094  CG  LEU A 298     -20.724 -38.428 -29.125  1.00 50.88           C  
ATOM   4095  CD1 LEU A 298     -19.634 -37.406 -28.745  1.00 51.44           C  
ATOM   4096  CD2 LEU A 298     -20.158 -39.862 -29.169  1.00 33.60           C  
ATOM   4097  H   LEU A 298     -21.455 -36.350 -26.803  1.00  0.00           H  
ATOM   4098  HA  LEU A 298     -22.876 -36.727 -29.310  1.00  0.00           H  
ATOM   4099  HB3 LEU A 298     -22.636 -39.180 -28.528  1.00  0.00           H  
ATOM   4100  HB2 LEU A 298     -21.698 -38.603 -27.187  1.00  0.00           H  
ATOM   4101  HG  LEU A 298     -21.050 -38.191 -30.138  1.00  0.00           H  
ATOM   4102 HD11 LEU A 298     -18.633 -37.761 -28.987  1.00  0.00           H  
ATOM   4103 HD12 LEU A 298     -19.779 -36.472 -29.289  1.00  0.00           H  
ATOM   4104 HD13 LEU A 298     -19.643 -37.174 -27.681  1.00  0.00           H  
ATOM   4105 HD21 LEU A 298     -19.881 -40.145 -30.185  1.00  0.00           H  
ATOM   4106 HD22 LEU A 298     -19.274 -39.969 -28.541  1.00  0.00           H  
ATOM   4107 HD23 LEU A 298     -20.877 -40.603 -28.817  1.00  0.00           H  
ATOM   4108  N   GLN A 299     -25.227 -37.150 -28.532  1.00 59.28           N  
ATOM   4109  CA  GLN A 299     -26.624 -37.104 -28.088  1.00 65.10           C  
ATOM   4110  C   GLN A 299     -27.622 -37.553 -29.167  1.00 59.37           C  
ATOM   4111  O   GLN A 299     -28.661 -38.111 -28.814  1.00 96.01           O  
ATOM   4112  CB  GLN A 299     -26.952 -35.693 -27.536  1.00 49.33           C  
ATOM   4113  CG  GLN A 299     -26.785 -34.544 -28.556  1.00 64.43           C  
ATOM   4114  CD  GLN A 299     -26.890 -33.166 -27.903  1.00 57.63           C  
ATOM   4115  OE1 GLN A 299     -27.904 -32.842 -27.289  1.00 60.92           O  
ATOM   4116  NE2 GLN A 299     -25.853 -32.339 -28.052  1.00 57.22           N  
ATOM   4117  H   GLN A 299     -25.053 -36.952 -29.505  1.00  0.00           H  
ATOM   4118  HA  GLN A 299     -26.744 -37.817 -27.269  1.00  0.00           H  
ATOM   4119  HB3 GLN A 299     -26.317 -35.501 -26.669  1.00  0.00           H  
ATOM   4120  HB2 GLN A 299     -27.973 -35.684 -27.152  1.00  0.00           H  
ATOM   4121  HG3 GLN A 299     -27.551 -34.614 -29.328  1.00  0.00           H  
ATOM   4122  HG2 GLN A 299     -25.825 -34.621 -29.068  1.00  0.00           H  
ATOM   4123 HE22 GLN A 299     -25.883 -31.410 -27.657  1.00  0.00           H  
ATOM   4124 HE21 GLN A 299     -25.024 -32.640 -28.546  1.00  0.00           H  
ATOM   4125  N   TYR A 300     -27.306 -37.309 -30.449  1.00 50.05           N  
ATOM   4126  CA  TYR A 300     -28.178 -37.625 -31.581  1.00 53.04           C  
ATOM   4127  C   TYR A 300     -27.978 -39.100 -31.995  1.00 55.42           C  
ATOM   4128  O   TYR A 300     -26.832 -39.487 -32.217  1.00 67.50           O  
ATOM   4129  CB  TYR A 300     -27.811 -36.683 -32.750  1.00 53.24           C  
ATOM   4130  CG  TYR A 300     -27.857 -35.204 -32.408  1.00 63.03           C  
ATOM   4131  CD1 TYR A 300     -29.094 -34.572 -32.168  1.00 50.01           C  
ATOM   4132  CD2 TYR A 300     -26.660 -34.463 -32.300  1.00 56.11           C  
ATOM   4133  CE1 TYR A 300     -29.135 -33.211 -31.808  1.00 46.44           C  
ATOM   4134  CE2 TYR A 300     -26.701 -33.102 -31.943  1.00 56.15           C  
ATOM   4135  CZ  TYR A 300     -27.938 -32.477 -31.691  1.00 40.66           C  
ATOM   4136  OH  TYR A 300     -27.973 -31.163 -31.327  1.00 64.00           O  
ATOM   4137  H   TYR A 300     -26.444 -36.837 -30.676  1.00  0.00           H  
ATOM   4138  HA  TYR A 300     -29.203 -37.409 -31.286  1.00  0.00           H  
ATOM   4139  HB3 TYR A 300     -28.484 -36.862 -33.590  1.00  0.00           H  
ATOM   4140  HB2 TYR A 300     -26.812 -36.908 -33.117  1.00  0.00           H  
ATOM   4141  HD1 TYR A 300     -30.014 -35.133 -32.247  1.00  0.00           H  
ATOM   4142  HD2 TYR A 300     -25.706 -34.936 -32.478  1.00  0.00           H  
ATOM   4143  HE1 TYR A 300     -30.086 -32.737 -31.617  1.00  0.00           H  
ATOM   4144  HE2 TYR A 300     -25.783 -32.540 -31.852  1.00  0.00           H  
ATOM   4145  HH  TYR A 300     -28.860 -30.841 -31.152  1.00  0.00           H  
ATOM   4146  N   PRO A 301     -29.061 -39.909 -32.084  1.00 71.44           N  
ATOM   4147  CA  PRO A 301     -28.960 -41.303 -32.560  1.00 66.89           C  
ATOM   4148  C   PRO A 301     -28.666 -41.387 -34.071  1.00 52.49           C  
ATOM   4149  O   PRO A 301     -29.124 -40.534 -34.833  1.00 68.03           O  
ATOM   4150  CB  PRO A 301     -30.331 -41.897 -32.199  1.00 66.91           C  
ATOM   4151  CG  PRO A 301     -31.291 -40.721 -32.281  1.00 66.28           C  
ATOM   4152  CD  PRO A 301     -30.450 -39.548 -31.787  1.00 69.69           C  
ATOM   4153  HA  PRO A 301     -28.179 -41.836 -32.014  1.00  0.00           H  
ATOM   4154  HB3 PRO A 301     -30.302 -42.273 -31.176  1.00  0.00           H  
ATOM   4155  HB2 PRO A 301     -30.633 -42.727 -32.840  1.00  0.00           H  
ATOM   4156  HG3 PRO A 301     -32.208 -40.867 -31.711  1.00  0.00           H  
ATOM   4157  HG2 PRO A 301     -31.568 -40.554 -33.323  1.00  0.00           H  
ATOM   4158  HD2 PRO A 301     -30.765 -38.624 -32.275  1.00  0.00           H  
ATOM   4159  HD3 PRO A 301     -30.558 -39.426 -30.708  1.00  0.00           H  
ATOM   4160  N   CYS A 302     -27.892 -42.409 -34.461  1.00 62.29           N  
ATOM   4161  CA  CYS A 302     -27.433 -42.640 -35.827  1.00 64.64           C  
ATOM   4162  C   CYS A 302     -27.805 -44.067 -36.253  1.00 58.60           C  
ATOM   4163  O   CYS A 302     -27.284 -45.026 -35.682  1.00 89.33           O  
ATOM   4164  CB  CYS A 302     -25.913 -42.373 -35.944  1.00 69.50           C  
ATOM   4165  SG  CYS A 302     -25.264 -42.616 -37.625  1.00 75.52           S  
ATOM   4166  H   CYS A 302     -27.541 -43.063 -33.772  1.00  0.00           H  
ATOM   4167  HA  CYS A 302     -27.934 -41.949 -36.508  1.00  0.00           H  
ATOM   4168  HB3 CYS A 302     -25.349 -43.016 -35.268  1.00  0.00           H  
ATOM   4169  HB2 CYS A 302     -25.696 -41.349 -35.648  1.00  0.00           H  
ATOM   4170  HG  CYS A 302     -25.946 -41.613 -38.186  1.00  0.00           H  
ATOM   4171  N   GLN A 303     -28.644 -44.168 -37.300  1.00 88.37           N  
ATOM   4172  CA  GLN A 303     -28.824 -45.382 -38.096  1.00100.02           C  
ATOM   4173  C   GLN A 303     -27.646 -45.491 -39.077  1.00 98.40           C  
ATOM   4174  O   GLN A 303     -27.710 -44.940 -40.177  1.00 97.92           O  
ATOM   4175  CB  GLN A 303     -30.218 -45.368 -38.779  1.00111.01           C  
ATOM   4176  CG  GLN A 303     -30.494 -46.455 -39.850  1.00124.63           C  
ATOM   4177  CD  GLN A 303     -30.074 -47.875 -39.451  1.00134.69           C  
ATOM   4178  OE1 GLN A 303     -30.384 -48.334 -38.355  1.00142.81           O  
ATOM   4179  NE2 GLN A 303     -29.375 -48.579 -40.344  1.00126.39           N  
ATOM   4180  H   GLN A 303     -29.041 -43.328 -37.696  1.00  0.00           H  
ATOM   4181  HA  GLN A 303     -28.794 -46.245 -37.427  1.00  0.00           H  
ATOM   4182  HB3 GLN A 303     -30.388 -44.393 -39.238  1.00  0.00           H  
ATOM   4183  HB2 GLN A 303     -30.975 -45.455 -37.998  1.00  0.00           H  
ATOM   4184  HG3 GLN A 303     -29.989 -46.186 -40.779  1.00  0.00           H  
ATOM   4185  HG2 GLN A 303     -31.558 -46.467 -40.088  1.00  0.00           H  
ATOM   4186 HE22 GLN A 303     -29.079 -49.519 -40.123  1.00  0.00           H  
ATOM   4187 HE21 GLN A 303     -29.131 -48.182 -41.240  1.00  0.00           H  
ATOM   4188  N   HIS A 468     -26.576 -46.161 -38.623  1.00102.55           N  
ATOM   4189  CA  HIS A 468     -25.339 -46.319 -39.373  1.00106.99           C  
ATOM   4190  C   HIS A 468     -25.425 -47.542 -40.297  1.00109.75           C  
ATOM   4191  O   HIS A 468     -25.222 -48.669 -39.844  1.00 93.00           O  
ATOM   4192  CB  HIS A 468     -24.148 -46.410 -38.396  1.00103.69           C  
ATOM   4193  CG  HIS A 468     -22.804 -46.479 -39.083  1.00103.63           C  
ATOM   4194  ND1 HIS A 468     -21.895 -47.500 -38.864  1.00104.54           N  
ATOM   4195  CD2 HIS A 468     -22.213 -45.652 -40.014  1.00 92.24           C  
ATOM   4196  CE1 HIS A 468     -20.840 -47.264 -39.649  1.00 89.63           C  
ATOM   4197  NE2 HIS A 468     -20.959 -46.154 -40.369  1.00108.14           N  
ATOM   4198  H   HIS A 468     -26.597 -46.565 -37.698  1.00  0.00           H  
ATOM   4199  HA  HIS A 468     -25.181 -45.428 -39.986  1.00  0.00           H  
ATOM   4200  HB3 HIS A 468     -24.259 -47.272 -37.737  1.00  0.00           H  
ATOM   4201  HB2 HIS A 468     -24.138 -45.535 -37.747  1.00  0.00           H  
ATOM   4202  HD1 HIS A 468     -22.015 -48.288 -38.244  1.00  0.00           H  
ATOM   4203  HD2 HIS A 468     -22.597 -44.747 -40.459  1.00  0.00           H  
ATOM   4204  HE1 HIS A 468     -19.971 -47.905 -39.688  1.00  0.00           H  
ATOM   4205  N   SER A 469     -25.670 -47.275 -41.588  1.00110.21           N  
ATOM   4206  CA  SER A 469     -25.420 -48.224 -42.672  1.00108.26           C  
ATOM   4207  C   SER A 469     -23.914 -48.263 -42.989  1.00108.49           C  
ATOM   4208  O   SER A 469     -23.214 -47.277 -42.758  1.00110.26           O  
ATOM   4209  CB  SER A 469     -26.233 -47.798 -43.911  1.00117.81           C  
ATOM   4210  OG  SER A 469     -27.591 -48.157 -43.748  1.00124.04           O  
ATOM   4211  H   SER A 469     -25.859 -46.324 -41.869  1.00  0.00           H  
ATOM   4212  HA  SER A 469     -25.729 -49.226 -42.367  1.00  0.00           H  
ATOM   4213  HB3 SER A 469     -25.867 -48.303 -44.806  1.00  0.00           H  
ATOM   4214  HB2 SER A 469     -26.151 -46.726 -44.095  1.00  0.00           H  
ATOM   4215  HG  SER A 469     -28.076 -47.881 -44.529  1.00  0.00           H  
ATOM   4216  N   LEU A 470     -23.453 -49.394 -43.542  1.00104.92           N  
ATOM   4217  CA  LEU A 470     -22.050 -49.632 -43.887  1.00109.47           C  
ATOM   4218  C   LEU A 470     -21.932 -50.184 -45.325  1.00113.59           C  
ATOM   4219  O   LEU A 470     -21.738 -51.388 -45.483  1.00115.45           O  
ATOM   4220  CB  LEU A 470     -21.333 -50.467 -42.784  1.00108.12           C  
ATOM   4221  CG  LEU A 470     -22.162 -51.518 -41.994  1.00107.80           C  
ATOM   4222  CD1 LEU A 470     -22.719 -52.655 -42.868  1.00106.60           C  
ATOM   4223  CD2 LEU A 470     -21.347 -52.087 -40.814  1.00106.57           C  
ATOM   4224  H   LEU A 470     -24.085 -50.161 -43.717  1.00  0.00           H  
ATOM   4225  HA  LEU A 470     -21.507 -48.685 -43.905  1.00  0.00           H  
ATOM   4226  HB3 LEU A 470     -20.965 -49.749 -42.050  1.00  0.00           H  
ATOM   4227  HB2 LEU A 470     -20.433 -50.932 -43.191  1.00  0.00           H  
ATOM   4228  HG  LEU A 470     -23.016 -51.009 -41.547  1.00  0.00           H  
ATOM   4229 HD11 LEU A 470     -23.117 -53.467 -42.258  1.00  0.00           H  
ATOM   4230 HD12 LEU A 470     -23.532 -52.305 -43.503  1.00  0.00           H  
ATOM   4231 HD13 LEU A 470     -21.946 -53.080 -43.508  1.00  0.00           H  
ATOM   4232 HD21 LEU A 470     -21.862 -51.915 -39.868  1.00  0.00           H  
ATOM   4233 HD22 LEU A 470     -21.187 -53.162 -40.904  1.00  0.00           H  
ATOM   4234 HD23 LEU A 470     -20.362 -51.626 -40.732  1.00  0.00           H  
ATOM   4235  N   PRO A 471     -22.059 -49.306 -46.357  1.00113.25           N  
ATOM   4236  CA  PRO A 471     -21.901 -49.696 -47.778  1.00115.31           C  
ATOM   4237  C   PRO A 471     -20.490 -50.265 -48.057  1.00112.90           C  
ATOM   4238  O   PRO A 471     -19.526 -49.531 -47.837  1.00106.25           O  
ATOM   4239  CB  PRO A 471     -22.135 -48.376 -48.550  1.00107.63           C  
ATOM   4240  CG  PRO A 471     -22.888 -47.474 -47.595  1.00105.14           C  
ATOM   4241  CD  PRO A 471     -22.311 -47.866 -46.247  1.00102.90           C  
ATOM   4242  HA  PRO A 471     -22.711 -50.388 -48.003  1.00  0.00           H  
ATOM   4243  HB3 PRO A 471     -22.687 -48.534 -49.477  1.00  0.00           H  
ATOM   4244  HB2 PRO A 471     -21.196 -47.889 -48.821  1.00  0.00           H  
ATOM   4245  HG3 PRO A 471     -23.950 -47.721 -47.621  1.00  0.00           H  
ATOM   4246  HG2 PRO A 471     -22.781 -46.412 -47.822  1.00  0.00           H  
ATOM   4247  HD2 PRO A 471     -21.364 -47.355 -46.068  1.00  0.00           H  
ATOM   4248  HD3 PRO A 471     -23.006 -47.583 -45.463  1.00  0.00           H  
ATOM   4249  N   PRO A 472     -20.370 -51.562 -48.434  1.00117.95           N  
ATOM   4250  CA  PRO A 472     -19.064 -52.241 -48.558  1.00117.76           C  
ATOM   4251  C   PRO A 472     -18.149 -51.582 -49.607  1.00118.92           C  
ATOM   4252  O   PRO A 472     -18.498 -51.553 -50.788  1.00121.42           O  
ATOM   4253  CB  PRO A 472     -19.433 -53.693 -48.907  1.00116.46           C  
ATOM   4254  CG  PRO A 472     -20.802 -53.604 -49.558  1.00119.56           C  
ATOM   4255  CD  PRO A 472     -21.468 -52.456 -48.810  1.00121.08           C  
ATOM   4256  HA  PRO A 472     -18.558 -52.229 -47.591  1.00  0.00           H  
ATOM   4257  HB3 PRO A 472     -19.505 -54.275 -47.988  1.00  0.00           H  
ATOM   4258  HB2 PRO A 472     -18.702 -54.191 -49.547  1.00  0.00           H  
ATOM   4259  HG3 PRO A 472     -21.367 -54.536 -49.514  1.00  0.00           H  
ATOM   4260  HG2 PRO A 472     -20.685 -53.335 -50.609  1.00  0.00           H  
ATOM   4261  HD2 PRO A 472     -22.215 -51.978 -49.444  1.00  0.00           H  
ATOM   4262  HD3 PRO A 472     -21.956 -52.818 -47.904  1.00  0.00           H  
ATOM   4263  N   GLY A 473     -17.028 -51.015 -49.129  1.00113.35           N  
ATOM   4264  CA  GLY A 473     -16.105 -50.215 -49.928  1.00110.05           C  
ATOM   4265  C   GLY A 473     -15.174 -51.137 -50.716  1.00109.34           C  
ATOM   4266  O   GLY A 473     -14.094 -51.484 -50.239  1.00101.52           O  
ATOM   4267  H   GLY A 473     -16.816 -51.098 -48.146  1.00  0.00           H  
ATOM   4268  HA3 GLY A 473     -15.518 -49.583 -49.264  1.00  0.00           H  
ATOM   4269  HA2 GLY A 473     -16.647 -49.547 -50.600  1.00  0.00           H  
ATOM   4270  N   GLU A 474     -15.606 -51.495 -51.935  1.00112.95           N  
ATOM   4271  CA  GLU A 474     -14.850 -52.270 -52.918  1.00112.35           C  
ATOM   4272  C   GLU A 474     -13.768 -51.418 -53.612  1.00108.73           C  
ATOM   4273  O   GLU A 474     -13.694 -50.207 -53.394  1.00105.91           O  
ATOM   4274  CB  GLU A 474     -15.840 -52.874 -53.939  1.00115.71           C  
ATOM   4275  CG  GLU A 474     -16.841 -53.870 -53.313  1.00116.70           C  
ATOM   4276  CD  GLU A 474     -17.803 -54.510 -54.319  1.00119.30           C  
ATOM   4277  OE1 GLU A 474     -17.768 -54.122 -55.508  1.00119.66           O  
ATOM   4278  OE2 GLU A 474     -18.570 -55.390 -53.872  1.00113.66           O1-
ATOM   4279  H   GLU A 474     -16.521 -51.190 -52.236  1.00  0.00           H  
ATOM   4280  HA  GLU A 474     -14.342 -53.087 -52.402  1.00  0.00           H  
ATOM   4281  HB3 GLU A 474     -15.289 -53.387 -54.730  1.00  0.00           H  
ATOM   4282  HB2 GLU A 474     -16.388 -52.068 -54.431  1.00  0.00           H  
ATOM   4283  HG3 GLU A 474     -17.443 -53.377 -52.550  1.00  0.00           H  
ATOM   4284  HG2 GLU A 474     -16.296 -54.670 -52.809  1.00  0.00           H  
ATOM   4285  N   ASP A 475     -12.940 -52.087 -54.433  1.00109.40           N  
ATOM   4286  CA  ASP A 475     -11.809 -51.518 -55.183  1.00110.70           C  
ATOM   4287  C   ASP A 475     -10.609 -51.179 -54.260  1.00 98.53           C  
ATOM   4288  O   ASP A 475      -9.758 -50.369 -54.631  1.00 93.75           O  
ATOM   4289  CB  ASP A 475     -12.244 -50.326 -56.090  1.00111.91           C  
ATOM   4290  CG  ASP A 475     -11.330 -50.027 -57.286  1.00117.86           C  
ATOM   4291  OD1 ASP A 475     -10.663 -50.967 -57.773  1.00123.04           O  
ATOM   4292  OD2 ASP A 475     -11.377 -48.865 -57.744  1.00112.08           O1-
ATOM   4293  H   ASP A 475     -13.084 -53.078 -54.562  1.00  0.00           H  
ATOM   4294  HA  ASP A 475     -11.469 -52.337 -55.818  1.00  0.00           H  
ATOM   4295  HB3 ASP A 475     -12.289 -49.421 -55.482  1.00  0.00           H  
ATOM   4296  HB2 ASP A 475     -13.247 -50.502 -56.480  1.00  0.00           H  
ATOM   4297  N   GLY A 476     -10.554 -51.809 -53.070  1.00 93.59           N  
ATOM   4298  CA  GLY A 476      -9.490 -51.644 -52.076  1.00 82.94           C  
ATOM   4299  C   GLY A 476      -9.475 -50.250 -51.426  1.00 69.58           C  
ATOM   4300  O   GLY A 476      -8.433 -49.852 -50.905  1.00 63.93           O  
ATOM   4301  H   GLY A 476     -11.293 -52.455 -52.835  1.00  0.00           H  
ATOM   4302  HA3 GLY A 476      -8.522 -51.841 -52.540  1.00  0.00           H  
ATOM   4303  HA2 GLY A 476      -9.626 -52.391 -51.294  1.00  0.00           H  
ATOM   4304  N   ARG A 477     -10.593 -49.503 -51.480  1.00 93.58           N  
ATOM   4305  CA  ARG A 477     -10.665 -48.116 -51.031  1.00 96.71           C  
ATOM   4306  C   ARG A 477     -12.071 -47.830 -50.478  1.00 85.44           C  
ATOM   4307  O   ARG A 477     -13.058 -48.108 -51.160  1.00106.04           O  
ATOM   4308  CB  ARG A 477     -10.259 -47.190 -52.204  1.00 97.06           C  
ATOM   4309  CG  ARG A 477      -9.706 -45.833 -51.750  1.00 94.25           C  
ATOM   4310  CD  ARG A 477      -9.109 -45.000 -52.890  1.00107.04           C  
ATOM   4311  NE  ARG A 477      -8.711 -43.663 -52.422  1.00109.87           N  
ATOM   4312  CZ  ARG A 477      -9.085 -42.482 -52.942  1.00120.62           C  
ATOM   4313  NH1 ARG A 477      -9.912 -42.406 -53.994  1.00117.31           N  
ATOM   4314  NH2 ARG A 477      -8.615 -41.353 -52.395  1.00105.92           N1+
ATOM   4315  H   ARG A 477     -11.427 -49.873 -51.916  1.00  0.00           H  
ATOM   4316  HA  ARG A 477      -9.961 -47.979 -50.209  1.00  0.00           H  
ATOM   4317  HB3 ARG A 477     -11.094 -47.058 -52.894  1.00  0.00           H  
ATOM   4318  HB2 ARG A 477      -9.474 -47.672 -52.789  1.00  0.00           H  
ATOM   4319  HG3 ARG A 477      -8.869 -46.081 -51.100  1.00  0.00           H  
ATOM   4320  HG2 ARG A 477     -10.403 -45.261 -51.141  1.00  0.00           H  
ATOM   4321  HD3 ARG A 477      -9.716 -45.021 -53.795  1.00  0.00           H  
ATOM   4322  HD2 ARG A 477      -8.156 -45.454 -53.165  1.00  0.00           H  
ATOM   4323  HE  ARG A 477      -8.074 -43.655 -51.639  1.00  0.00           H  
ATOM   4324 HH12 ARG A 477     -10.182 -41.512 -54.378  1.00  0.00           H  
ATOM   4325 HH11 ARG A 477     -10.260 -43.253 -54.420  1.00  0.00           H  
ATOM   4326 HH22 ARG A 477      -8.861 -40.455 -52.784  1.00  0.00           H  
ATOM   4327 HH21 ARG A 477      -8.001 -41.392 -51.593  1.00  0.00           H  
ATOM   4328  N   VAL A 478     -12.132 -47.302 -49.245  1.00 69.04           N  
ATOM   4329  CA  VAL A 478     -13.366 -47.120 -48.473  1.00 60.05           C  
ATOM   4330  C   VAL A 478     -13.743 -45.635 -48.324  1.00 68.95           C  
ATOM   4331  O   VAL A 478     -12.874 -44.766 -48.365  1.00 73.07           O  
ATOM   4332  CB  VAL A 478     -13.215 -47.717 -47.042  1.00 58.32           C  
ATOM   4333  CG1 VAL A 478     -13.079 -49.248 -47.083  1.00 67.28           C  
ATOM   4334  CG2 VAL A 478     -12.095 -47.087 -46.184  1.00 61.42           C  
ATOM   4335  H   VAL A 478     -11.275 -47.054 -48.769  1.00  0.00           H  
ATOM   4336  HA  VAL A 478     -14.197 -47.622 -48.970  1.00  0.00           H  
ATOM   4337  HB  VAL A 478     -14.146 -47.525 -46.505  1.00  0.00           H  
ATOM   4338 HG11 VAL A 478     -12.990 -49.666 -46.079  1.00  0.00           H  
ATOM   4339 HG12 VAL A 478     -13.948 -49.711 -47.549  1.00  0.00           H  
ATOM   4340 HG13 VAL A 478     -12.200 -49.557 -47.649  1.00  0.00           H  
ATOM   4341 HG21 VAL A 478     -12.023 -47.581 -45.215  1.00  0.00           H  
ATOM   4342 HG22 VAL A 478     -11.123 -47.178 -46.667  1.00  0.00           H  
ATOM   4343 HG23 VAL A 478     -12.271 -46.030 -45.986  1.00  0.00           H  
ATOM   4344  N   GLU A 479     -15.045 -45.386 -48.112  1.00 66.22           N  
ATOM   4345  CA  GLU A 479     -15.593 -44.083 -47.730  1.00 63.15           C  
ATOM   4346  C   GLU A 479     -15.399 -43.835 -46.217  1.00 62.27           C  
ATOM   4347  O   GLU A 479     -15.618 -44.764 -45.435  1.00 62.92           O  
ATOM   4348  CB  GLU A 479     -17.106 -44.070 -48.063  1.00 59.27           C  
ATOM   4349  CG  GLU A 479     -17.439 -43.641 -49.505  1.00 77.36           C  
ATOM   4350  CD  GLU A 479     -17.148 -42.159 -49.760  1.00103.50           C  
ATOM   4351  OE1 GLU A 479     -17.802 -41.327 -49.094  1.00103.99           O  
ATOM   4352  OE2 GLU A 479     -16.272 -41.884 -50.608  1.00118.52           O1-
ATOM   4353  H   GLU A 479     -15.700 -46.153 -48.099  1.00  0.00           H  
ATOM   4354  HA  GLU A 479     -15.077 -43.330 -48.321  1.00  0.00           H  
ATOM   4355  HB3 GLU A 479     -17.644 -43.417 -47.373  1.00  0.00           H  
ATOM   4356  HB2 GLU A 479     -17.529 -45.061 -47.892  1.00  0.00           H  
ATOM   4357  HG3 GLU A 479     -18.499 -43.808 -49.698  1.00  0.00           H  
ATOM   4358  HG2 GLU A 479     -16.895 -44.258 -50.220  1.00  0.00           H  
ATOM   4359  N   PRO A 480     -15.035 -42.592 -45.819  1.00 60.80           N  
ATOM   4360  CA  PRO A 480     -15.071 -42.183 -44.408  1.00 49.93           C  
ATOM   4361  C   PRO A 480     -16.514 -41.989 -43.911  1.00 52.43           C  
ATOM   4362  O   PRO A 480     -17.357 -41.493 -44.660  1.00 53.27           O  
ATOM   4363  CB  PRO A 480     -14.291 -40.861 -44.394  1.00 41.85           C  
ATOM   4364  CG  PRO A 480     -14.532 -40.256 -45.766  1.00 51.62           C  
ATOM   4365  CD  PRO A 480     -14.645 -41.475 -46.681  1.00 49.76           C  
ATOM   4366  HA  PRO A 480     -14.551 -42.911 -43.791  1.00  0.00           H  
ATOM   4367  HB3 PRO A 480     -13.233 -41.070 -44.257  1.00  0.00           H  
ATOM   4368  HB2 PRO A 480     -14.581 -40.192 -43.583  1.00  0.00           H  
ATOM   4369  HG3 PRO A 480     -13.758 -39.551 -46.069  1.00  0.00           H  
ATOM   4370  HG2 PRO A 480     -15.482 -39.720 -45.760  1.00  0.00           H  
ATOM   4371  HD2 PRO A 480     -15.356 -41.282 -47.485  1.00  0.00           H  
ATOM   4372  HD3 PRO A 480     -13.682 -41.728 -47.122  1.00  0.00           H  
ATOM   4373  N   TYR A 481     -16.761 -42.355 -42.645  1.00 45.66           N  
ATOM   4374  CA  TYR A 481     -17.988 -42.011 -41.928  1.00 46.98           C  
ATOM   4375  C   TYR A 481     -18.102 -40.495 -41.675  1.00 55.21           C  
ATOM   4376  O   TYR A 481     -19.176 -39.930 -41.881  1.00 51.84           O  
ATOM   4377  CB  TYR A 481     -18.079 -42.833 -40.620  1.00 50.48           C  
ATOM   4378  CG  TYR A 481     -19.153 -42.366 -39.653  1.00 46.35           C  
ATOM   4379  CD1 TYR A 481     -20.511 -42.597 -39.950  1.00 47.32           C  
ATOM   4380  CD2 TYR A 481     -18.803 -41.629 -38.503  1.00 40.96           C  
ATOM   4381  CE1 TYR A 481     -21.516 -42.068 -39.119  1.00 43.73           C  
ATOM   4382  CE2 TYR A 481     -19.807 -41.097 -37.674  1.00 46.12           C  
ATOM   4383  CZ  TYR A 481     -21.163 -41.304 -37.990  1.00 49.33           C  
ATOM   4384  OH  TYR A 481     -22.136 -40.772 -37.199  1.00 51.69           O  
ATOM   4385  H   TYR A 481     -16.015 -42.743 -42.085  1.00  0.00           H  
ATOM   4386  HA  TYR A 481     -18.832 -42.303 -42.557  1.00  0.00           H  
ATOM   4387  HB3 TYR A 481     -17.121 -42.796 -40.099  1.00  0.00           H  
ATOM   4388  HB2 TYR A 481     -18.254 -43.882 -40.857  1.00  0.00           H  
ATOM   4389  HD1 TYR A 481     -20.783 -43.152 -40.836  1.00  0.00           H  
ATOM   4390  HD2 TYR A 481     -17.765 -41.443 -38.270  1.00  0.00           H  
ATOM   4391  HE1 TYR A 481     -22.555 -42.235 -39.364  1.00  0.00           H  
ATOM   4392  HE2 TYR A 481     -19.535 -40.521 -36.804  1.00  0.00           H  
ATOM   4393  HH  TYR A 481     -23.019 -40.940 -37.537  1.00  0.00           H  
ATOM   4394  N   VAL A 482     -16.994 -39.879 -41.229  1.00 50.95           N  
ATOM   4395  CA  VAL A 482     -16.926 -38.459 -40.896  1.00 45.30           C  
ATOM   4396  C   VAL A 482     -16.670 -37.598 -42.152  1.00 49.00           C  
ATOM   4397  O   VAL A 482     -15.980 -38.041 -43.072  1.00 54.03           O  
ATOM   4398  CB  VAL A 482     -15.817 -38.185 -39.843  1.00 47.15           C  
ATOM   4399  CG1 VAL A 482     -16.027 -39.006 -38.558  1.00 37.09           C  
ATOM   4400  CG2 VAL A 482     -14.364 -38.311 -40.344  1.00 47.63           C  
ATOM   4401  H   VAL A 482     -16.144 -40.410 -41.101  1.00  0.00           H  
ATOM   4402  HA  VAL A 482     -17.882 -38.156 -40.461  1.00  0.00           H  
ATOM   4403  HB  VAL A 482     -15.955 -37.151 -39.542  1.00  0.00           H  
ATOM   4404 HG11 VAL A 482     -15.343 -38.685 -37.773  1.00  0.00           H  
ATOM   4405 HG12 VAL A 482     -17.041 -38.886 -38.172  1.00  0.00           H  
ATOM   4406 HG13 VAL A 482     -15.854 -40.069 -38.727  1.00  0.00           H  
ATOM   4407 HG21 VAL A 482     -13.653 -38.217 -39.523  1.00  0.00           H  
ATOM   4408 HG22 VAL A 482     -14.193 -39.275 -40.821  1.00  0.00           H  
ATOM   4409 HG23 VAL A 482     -14.114 -37.532 -41.064  1.00  0.00           H  
ATOM   4410  N   ASP A 483     -17.245 -36.384 -42.160  1.00 43.60           N  
ATOM   4411  CA  ASP A 483     -17.191 -35.448 -43.284  1.00 56.20           C  
ATOM   4412  C   ASP A 483     -16.003 -34.481 -43.112  1.00 47.49           C  
ATOM   4413  O   ASP A 483     -15.884 -33.844 -42.064  1.00 59.57           O  
ATOM   4414  CB  ASP A 483     -18.536 -34.686 -43.409  1.00 49.36           C  
ATOM   4415  CG  ASP A 483     -18.678 -33.792 -44.649  1.00 66.24           C  
ATOM   4416  OD1 ASP A 483     -17.885 -33.961 -45.602  1.00 77.11           O  
ATOM   4417  OD2 ASP A 483     -19.624 -32.975 -44.639  1.00 98.08           O1-
ATOM   4418  H   ASP A 483     -17.789 -36.085 -41.364  1.00  0.00           H  
ATOM   4419  HA  ASP A 483     -17.047 -36.019 -44.204  1.00  0.00           H  
ATOM   4420  HB3 ASP A 483     -18.669 -34.062 -42.524  1.00  0.00           H  
ATOM   4421  HB2 ASP A 483     -19.353 -35.409 -43.428  1.00  0.00           H  
ATOM   4422  N   PHE A 484     -15.179 -34.368 -44.167  1.00 47.37           N  
ATOM   4423  CA  PHE A 484     -14.027 -33.466 -44.247  1.00 53.26           C  
ATOM   4424  C   PHE A 484     -14.306 -32.171 -45.035  1.00 57.57           C  
ATOM   4425  O   PHE A 484     -13.379 -31.379 -45.197  1.00 63.24           O  
ATOM   4426  CB  PHE A 484     -12.815 -34.221 -44.836  1.00 50.28           C  
ATOM   4427  CG  PHE A 484     -12.263 -35.313 -43.940  1.00 44.30           C  
ATOM   4428  CD1 PHE A 484     -11.542 -34.973 -42.776  1.00 46.18           C  
ATOM   4429  CD2 PHE A 484     -12.562 -36.668 -44.195  1.00 43.81           C  
ATOM   4430  CE1 PHE A 484     -11.089 -35.972 -41.925  1.00 34.83           C  
ATOM   4431  CE2 PHE A 484     -12.092 -37.651 -43.336  1.00 38.97           C  
ATOM   4432  CZ  PHE A 484     -11.356 -37.304 -42.210  1.00 35.84           C  
ATOM   4433  H   PHE A 484     -15.375 -34.910 -44.997  1.00  0.00           H  
ATOM   4434  HA  PHE A 484     -13.750 -33.138 -43.243  1.00  0.00           H  
ATOM   4435  HB3 PHE A 484     -11.992 -33.530 -45.028  1.00  0.00           H  
ATOM   4436  HB2 PHE A 484     -13.071 -34.650 -45.807  1.00  0.00           H  
ATOM   4437  HD1 PHE A 484     -11.338 -33.937 -42.548  1.00  0.00           H  
ATOM   4438  HD2 PHE A 484     -13.145 -36.947 -45.061  1.00  0.00           H  
ATOM   4439  HE1 PHE A 484     -10.530 -35.713 -41.038  1.00  0.00           H  
ATOM   4440  HE2 PHE A 484     -12.306 -38.689 -43.544  1.00  0.00           H  
ATOM   4441  HZ  PHE A 484     -10.999 -38.075 -41.546  1.00  0.00           H  
ATOM   4442  N   ALA A 485     -15.549 -31.949 -45.504  1.00 60.74           N  
ATOM   4443  CA  ALA A 485     -15.944 -30.759 -46.270  1.00 59.66           C  
ATOM   4444  C   ALA A 485     -15.717 -29.423 -45.537  1.00 58.46           C  
ATOM   4445  O   ALA A 485     -15.310 -28.454 -46.180  1.00 48.82           O  
ATOM   4446  CB  ALA A 485     -17.412 -30.888 -46.701  1.00 50.02           C  
ATOM   4447  H   ALA A 485     -16.273 -32.642 -45.356  1.00  0.00           H  
ATOM   4448  HA  ALA A 485     -15.332 -30.741 -47.173  1.00  0.00           H  
ATOM   4449  HB1 ALA A 485     -17.724 -30.035 -47.304  1.00  0.00           H  
ATOM   4450  HB2 ALA A 485     -17.566 -31.785 -47.302  1.00  0.00           H  
ATOM   4451  HB3 ALA A 485     -18.078 -30.946 -45.839  1.00  0.00           H  
ATOM   4452  N   GLU A 486     -15.944 -29.408 -44.211  1.00 45.42           N  
ATOM   4453  CA  GLU A 486     -15.715 -28.243 -43.356  1.00 46.26           C  
ATOM   4454  C   GLU A 486     -14.226 -28.035 -43.014  1.00 60.18           C  
ATOM   4455  O   GLU A 486     -13.821 -26.886 -42.843  1.00 64.38           O  
ATOM   4456  CB  GLU A 486     -16.611 -28.348 -42.100  1.00 41.18           C  
ATOM   4457  CG  GLU A 486     -16.644 -27.093 -41.197  1.00 65.86           C  
ATOM   4458  CD  GLU A 486     -17.142 -25.828 -41.909  1.00 52.79           C  
ATOM   4459  OE1 GLU A 486     -18.024 -25.963 -42.788  1.00 65.98           O  
ATOM   4460  OE2 GLU A 486     -16.624 -24.742 -41.573  1.00 49.62           O1-
ATOM   4461  H   GLU A 486     -16.279 -30.244 -43.753  1.00  0.00           H  
ATOM   4462  HA  GLU A 486     -16.032 -27.369 -43.926  1.00  0.00           H  
ATOM   4463  HB3 GLU A 486     -16.283 -29.197 -41.498  1.00  0.00           H  
ATOM   4464  HB2 GLU A 486     -17.631 -28.591 -42.404  1.00  0.00           H  
ATOM   4465  HG3 GLU A 486     -15.656 -26.904 -40.778  1.00  0.00           H  
ATOM   4466  HG2 GLU A 486     -17.302 -27.276 -40.347  1.00  0.00           H  
ATOM   4467  N   PHE A 487     -13.426 -29.120 -42.983  1.00 53.56           N  
ATOM   4468  CA  PHE A 487     -11.963 -29.051 -42.902  1.00 49.45           C  
ATOM   4469  C   PHE A 487     -11.345 -28.307 -44.096  1.00 42.86           C  
ATOM   4470  O   PHE A 487     -10.553 -27.394 -43.877  1.00 44.61           O  
ATOM   4471  CB  PHE A 487     -11.332 -30.449 -42.666  1.00 46.79           C  
ATOM   4472  CG  PHE A 487      -9.823 -30.529 -42.862  1.00 60.34           C  
ATOM   4473  CD1 PHE A 487      -8.959 -30.184 -41.805  1.00 42.57           C  
ATOM   4474  CD2 PHE A 487      -9.275 -30.725 -44.149  1.00 48.05           C  
ATOM   4475  CE1 PHE A 487      -7.591 -30.084 -42.021  1.00 44.82           C  
ATOM   4476  CE2 PHE A 487      -7.908 -30.594 -44.352  1.00 48.64           C  
ATOM   4477  CZ  PHE A 487      -7.068 -30.290 -43.290  1.00 47.87           C  
ATOM   4478  H   PHE A 487     -13.822 -30.034 -43.147  1.00  0.00           H  
ATOM   4479  HA  PHE A 487     -11.725 -28.453 -42.019  1.00  0.00           H  
ATOM   4480  HB3 PHE A 487     -11.790 -31.195 -43.311  1.00  0.00           H  
ATOM   4481  HB2 PHE A 487     -11.561 -30.763 -41.648  1.00  0.00           H  
ATOM   4482  HD1 PHE A 487      -9.369 -29.989 -40.826  1.00  0.00           H  
ATOM   4483  HD2 PHE A 487      -9.921 -30.941 -44.988  1.00  0.00           H  
ATOM   4484  HE1 PHE A 487      -6.938 -29.819 -41.204  1.00  0.00           H  
ATOM   4485  HE2 PHE A 487      -7.500 -30.723 -45.344  1.00  0.00           H  
ATOM   4486  HZ  PHE A 487      -6.004 -30.195 -43.456  1.00  0.00           H  
ATOM   4487  N   TYR A 488     -11.735 -28.704 -45.321  1.00 46.85           N  
ATOM   4488  CA  TYR A 488     -11.268 -28.105 -46.574  1.00 42.72           C  
ATOM   4489  C   TYR A 488     -11.675 -26.632 -46.740  1.00 66.05           C  
ATOM   4490  O   TYR A 488     -10.908 -25.877 -47.336  1.00 72.73           O  
ATOM   4491  CB  TYR A 488     -11.757 -28.938 -47.776  1.00 44.12           C  
ATOM   4492  CG  TYR A 488     -11.119 -30.309 -47.927  1.00 54.41           C  
ATOM   4493  CD1 TYR A 488      -9.722 -30.427 -48.095  1.00 47.70           C  
ATOM   4494  CD2 TYR A 488     -11.920 -31.470 -47.941  1.00 48.20           C  
ATOM   4495  CE1 TYR A 488      -9.134 -31.692 -48.281  1.00 52.86           C  
ATOM   4496  CE2 TYR A 488     -11.332 -32.737 -48.116  1.00 57.95           C  
ATOM   4497  CZ  TYR A 488      -9.940 -32.846 -48.299  1.00 54.26           C  
ATOM   4498  OH  TYR A 488      -9.373 -34.068 -48.504  1.00 54.56           O  
ATOM   4499  H   TYR A 488     -12.387 -29.473 -45.409  1.00  0.00           H  
ATOM   4500  HA  TYR A 488     -10.177 -28.132 -46.552  1.00  0.00           H  
ATOM   4501  HB3 TYR A 488     -11.540 -28.403 -48.702  1.00  0.00           H  
ATOM   4502  HB2 TYR A 488     -12.844 -29.038 -47.741  1.00  0.00           H  
ATOM   4503  HD1 TYR A 488      -9.097 -29.546 -48.097  1.00  0.00           H  
ATOM   4504  HD2 TYR A 488     -12.991 -31.394 -47.826  1.00  0.00           H  
ATOM   4505  HE1 TYR A 488      -8.066 -31.775 -48.417  1.00  0.00           H  
ATOM   4506  HE2 TYR A 488     -11.954 -33.620 -48.124  1.00  0.00           H  
ATOM   4507  HH  TYR A 488     -10.006 -34.789 -48.425  1.00  0.00           H  
ATOM   4508  N   ARG A 489     -12.838 -26.247 -46.183  1.00 51.49           N  
ATOM   4509  CA  ARG A 489     -13.326 -24.869 -46.146  1.00 59.48           C  
ATOM   4510  C   ARG A 489     -12.436 -23.975 -45.264  1.00 55.02           C  
ATOM   4511  O   ARG A 489     -11.947 -22.955 -45.746  1.00 53.40           O  
ATOM   4512  CB  ARG A 489     -14.797 -24.859 -45.677  1.00 42.90           C  
ATOM   4513  CG  ARG A 489     -15.518 -23.508 -45.857  1.00 56.71           C  
ATOM   4514  CD  ARG A 489     -16.816 -23.384 -45.040  1.00 49.62           C  
ATOM   4515  NE  ARG A 489     -17.711 -24.539 -45.199  1.00 83.95           N  
ATOM   4516  CZ  ARG A 489     -18.290 -24.991 -46.324  1.00 79.64           C  
ATOM   4517  NH1 ARG A 489     -19.022 -26.109 -46.260  1.00 77.83           N  
ATOM   4518  NH2 ARG A 489     -18.158 -24.353 -47.496  1.00 66.01           N1+
ATOM   4519  H   ARG A 489     -13.414 -26.934 -45.718  1.00  0.00           H  
ATOM   4520  HA  ARG A 489     -13.293 -24.476 -47.165  1.00  0.00           H  
ATOM   4521  HB3 ARG A 489     -14.846 -25.158 -44.629  1.00  0.00           H  
ATOM   4522  HB2 ARG A 489     -15.355 -25.619 -46.227  1.00  0.00           H  
ATOM   4523  HG3 ARG A 489     -15.646 -23.227 -46.902  1.00  0.00           H  
ATOM   4524  HG2 ARG A 489     -14.862 -22.747 -45.435  1.00  0.00           H  
ATOM   4525  HD3 ARG A 489     -17.390 -22.546 -45.436  1.00  0.00           H  
ATOM   4526  HD2 ARG A 489     -16.615 -23.152 -43.994  1.00  0.00           H  
ATOM   4527  HE  ARG A 489     -17.865 -25.067 -44.339  1.00  0.00           H  
ATOM   4528 HH12 ARG A 489     -19.474 -26.483 -47.081  1.00  0.00           H  
ATOM   4529 HH11 ARG A 489     -19.123 -26.590 -45.376  1.00  0.00           H  
ATOM   4530 HH22 ARG A 489     -18.601 -24.709 -48.330  1.00  0.00           H  
ATOM   4531 HH21 ARG A 489     -17.613 -23.505 -47.544  1.00  0.00           H  
ATOM   4532  N   LEU A 490     -12.222 -24.397 -44.005  1.00 49.36           N  
ATOM   4533  CA  LEU A 490     -11.392 -23.707 -43.013  1.00 49.39           C  
ATOM   4534  C   LEU A 490      -9.898 -23.674 -43.391  1.00 61.53           C  
ATOM   4535  O   LEU A 490      -9.228 -22.686 -43.089  1.00 68.04           O  
ATOM   4536  CB  LEU A 490     -11.589 -24.371 -41.632  1.00 55.00           C  
ATOM   4537  CG  LEU A 490     -12.992 -24.175 -41.014  1.00 60.55           C  
ATOM   4538  CD1 LEU A 490     -13.181 -25.078 -39.781  1.00 42.15           C  
ATOM   4539  CD2 LEU A 490     -13.302 -22.700 -40.688  1.00 44.20           C  
ATOM   4540  H   LEU A 490     -12.663 -25.251 -43.689  1.00  0.00           H  
ATOM   4541  HA  LEU A 490     -11.727 -22.670 -42.965  1.00  0.00           H  
ATOM   4542  HB3 LEU A 490     -10.856 -23.980 -40.924  1.00  0.00           H  
ATOM   4543  HB2 LEU A 490     -11.373 -25.437 -41.725  1.00  0.00           H  
ATOM   4544  HG  LEU A 490     -13.728 -24.503 -41.748  1.00  0.00           H  
ATOM   4545 HD11 LEU A 490     -14.229 -25.351 -39.658  1.00  0.00           H  
ATOM   4546 HD12 LEU A 490     -12.617 -26.006 -39.868  1.00  0.00           H  
ATOM   4547 HD13 LEU A 490     -12.858 -24.587 -38.863  1.00  0.00           H  
ATOM   4548 HD21 LEU A 490     -13.685 -22.573 -39.676  1.00  0.00           H  
ATOM   4549 HD22 LEU A 490     -12.421 -22.064 -40.779  1.00  0.00           H  
ATOM   4550 HD23 LEU A 490     -14.059 -22.308 -41.368  1.00  0.00           H  
ATOM   4551  N   TRP A 491      -9.414 -24.734 -44.061  1.00 46.47           N  
ATOM   4552  CA  TRP A 491      -8.057 -24.841 -44.594  1.00 59.77           C  
ATOM   4553  C   TRP A 491      -7.803 -23.831 -45.724  1.00 54.52           C  
ATOM   4554  O   TRP A 491      -6.763 -23.176 -45.707  1.00 64.31           O  
ATOM   4555  CB  TRP A 491      -7.794 -26.291 -45.046  1.00 49.56           C  
ATOM   4556  CG  TRP A 491      -6.403 -26.611 -45.510  1.00 68.34           C  
ATOM   4557  CD1 TRP A 491      -5.936 -26.469 -46.771  1.00 71.17           C  
ATOM   4558  CD2 TRP A 491      -5.267 -27.063 -44.712  1.00 55.60           C  
ATOM   4559  NE1 TRP A 491      -4.603 -26.822 -46.814  1.00 67.90           N  
ATOM   4560  CE2 TRP A 491      -4.136 -27.202 -45.573  1.00 72.36           C  
ATOM   4561  CE3 TRP A 491      -5.076 -27.374 -43.345  1.00 51.92           C  
ATOM   4562  CZ2 TRP A 491      -2.883 -27.636 -45.103  1.00 62.08           C  
ATOM   4563  CZ3 TRP A 491      -3.825 -27.812 -42.862  1.00 65.00           C  
ATOM   4564  CH2 TRP A 491      -2.730 -27.943 -43.738  1.00 49.12           C  
ATOM   4565  H   TRP A 491     -10.020 -25.526 -44.233  1.00  0.00           H  
ATOM   4566  HA  TRP A 491      -7.363 -24.614 -43.784  1.00  0.00           H  
ATOM   4567  HB3 TRP A 491      -8.492 -26.571 -45.836  1.00  0.00           H  
ATOM   4568  HB2 TRP A 491      -7.998 -26.964 -44.212  1.00  0.00           H  
ATOM   4569  HD1 TRP A 491      -6.530 -26.128 -47.607  1.00  0.00           H  
ATOM   4570  HE1 TRP A 491      -4.062 -26.800 -47.666  1.00  0.00           H  
ATOM   4571  HE3 TRP A 491      -5.907 -27.283 -42.661  1.00  0.00           H  
ATOM   4572  HZ2 TRP A 491      -2.049 -27.732 -45.781  1.00  0.00           H  
ATOM   4573  HZ3 TRP A 491      -3.708 -28.049 -41.814  1.00  0.00           H  
ATOM   4574  HH2 TRP A 491      -1.775 -28.281 -43.363  1.00  0.00           H  
ATOM   4575  N   SER A 492      -8.770 -23.697 -46.649  1.00 63.44           N  
ATOM   4576  CA  SER A 492      -8.724 -22.760 -47.775  1.00 58.66           C  
ATOM   4577  C   SER A 492      -8.734 -21.279 -47.351  1.00 63.26           C  
ATOM   4578  O   SER A 492      -8.145 -20.465 -48.058  1.00 69.17           O  
ATOM   4579  CB  SER A 492      -9.890 -23.048 -48.741  1.00 60.05           C  
ATOM   4580  OG  SER A 492      -9.653 -24.240 -49.461  1.00104.02           O  
ATOM   4581  H   SER A 492      -9.601 -24.269 -46.584  1.00  0.00           H  
ATOM   4582  HA  SER A 492      -7.785 -22.923 -48.308  1.00  0.00           H  
ATOM   4583  HB3 SER A 492      -9.998 -22.243 -49.469  1.00  0.00           H  
ATOM   4584  HB2 SER A 492     -10.839 -23.123 -48.210  1.00  0.00           H  
ATOM   4585  HG  SER A 492      -9.858 -24.984 -48.887  1.00  0.00           H  
ATOM   4586  N   VAL A 493      -9.370 -20.963 -46.207  1.00 50.98           N  
ATOM   4587  CA  VAL A 493      -9.416 -19.620 -45.621  1.00 60.52           C  
ATOM   4588  C   VAL A 493      -8.031 -19.131 -45.142  1.00 65.31           C  
ATOM   4589  O   VAL A 493      -7.661 -18.004 -45.471  1.00 76.84           O  
ATOM   4590  CB  VAL A 493     -10.466 -19.539 -44.471  1.00 52.94           C  
ATOM   4591  CG1 VAL A 493     -10.327 -18.343 -43.502  1.00 58.66           C  
ATOM   4592  CG2 VAL A 493     -11.894 -19.555 -45.045  1.00 56.90           C  
ATOM   4593  H   VAL A 493      -9.837 -21.690 -45.684  1.00  0.00           H  
ATOM   4594  HA  VAL A 493      -9.736 -18.938 -46.413  1.00  0.00           H  
ATOM   4595  HB  VAL A 493     -10.364 -20.439 -43.865  1.00  0.00           H  
ATOM   4596 HG11 VAL A 493     -11.161 -18.310 -42.801  1.00  0.00           H  
ATOM   4597 HG12 VAL A 493      -9.420 -18.407 -42.900  1.00  0.00           H  
ATOM   4598 HG13 VAL A 493     -10.312 -17.395 -44.041  1.00  0.00           H  
ATOM   4599 HG21 VAL A 493     -12.638 -19.624 -44.251  1.00  0.00           H  
ATOM   4600 HG22 VAL A 493     -12.099 -18.649 -45.615  1.00  0.00           H  
ATOM   4601 HG23 VAL A 493     -12.052 -20.400 -45.712  1.00  0.00           H  
ATOM   4602  N   ASP A 494      -7.285 -19.987 -44.419  1.00 66.42           N  
ATOM   4603  CA  ASP A 494      -5.911 -19.699 -43.982  1.00 61.87           C  
ATOM   4604  C   ASP A 494      -4.882 -19.745 -45.122  1.00 60.81           C  
ATOM   4605  O   ASP A 494      -3.976 -18.912 -45.137  1.00 81.81           O  
ATOM   4606  CB  ASP A 494      -5.413 -20.601 -42.829  1.00 65.60           C  
ATOM   4607  CG  ASP A 494      -6.207 -20.524 -41.523  1.00 64.38           C  
ATOM   4608  OD1 ASP A 494      -7.043 -19.609 -41.361  1.00 80.38           O  
ATOM   4609  OD2 ASP A 494      -5.885 -21.354 -40.648  1.00 66.83           O1-
ATOM   4610  H   ASP A 494      -7.660 -20.891 -44.168  1.00  0.00           H  
ATOM   4611  HA  ASP A 494      -5.904 -18.673 -43.608  1.00  0.00           H  
ATOM   4612  HB3 ASP A 494      -4.378 -20.347 -42.592  1.00  0.00           H  
ATOM   4613  HB2 ASP A 494      -5.435 -21.638 -43.168  1.00  0.00           H  
ATOM   4614  N   HIS A 495      -5.027 -20.714 -46.040  1.00 73.39           N  
ATOM   4615  CA  HIS A 495      -4.086 -20.965 -47.133  1.00 59.71           C  
ATOM   4616  C   HIS A 495      -4.571 -20.280 -48.422  1.00 98.03           C  
ATOM   4617  O   HIS A 495      -4.821 -20.953 -49.422  1.00106.85           O  
ATOM   4618  CB  HIS A 495      -3.874 -22.489 -47.290  1.00 61.54           C  
ATOM   4619  CG  HIS A 495      -3.251 -23.158 -46.086  1.00 70.60           C  
ATOM   4620  ND1 HIS A 495      -4.015 -23.650 -45.040  1.00 66.22           N1+
ATOM   4621  CD2 HIS A 495      -1.928 -23.401 -45.764  1.00 70.07           C  
ATOM   4622  CE1 HIS A 495      -3.176 -24.158 -44.142  1.00 70.34           C  
ATOM   4623  NE2 HIS A 495      -1.910 -24.035 -44.531  1.00 80.06           N  
ATOM   4624  H   HIS A 495      -5.813 -21.348 -45.972  1.00  0.00           H  
ATOM   4625  HA  HIS A 495      -3.113 -20.529 -46.898  1.00  0.00           H  
ATOM   4626  HB3 HIS A 495      -3.216 -22.683 -48.138  1.00  0.00           H  
ATOM   4627  HB2 HIS A 495      -4.817 -22.986 -47.524  1.00  0.00           H  
ATOM   4628  HD1 HIS A 495      -5.027 -23.625 -44.983  1.00  0.00           H  
ATOM   4629  HD2 HIS A 495      -1.011 -23.182 -46.291  1.00  0.00           H  
ATOM   4630  HE1 HIS A 495      -3.486 -24.622 -43.216  1.00  0.00           H  
ATOM   4631  HE2 HIS A 495      -1.093 -24.344 -44.023  1.00  0.00           H  
ATOM   4632  N   GLY A 496      -4.691 -18.940 -48.368  1.00104.86           N  
ATOM   4633  CA  GLY A 496      -5.107 -18.085 -49.482  1.00 95.85           C  
ATOM   4634  C   GLY A 496      -6.630 -18.120 -49.644  1.00 99.89           C  
ATOM   4635  O   GLY A 496      -7.146 -18.203 -50.758  1.00106.95           O  
ATOM   4636  H   GLY A 496      -4.457 -18.472 -47.502  1.00  0.00           H  
ATOM   4637  HA3 GLY A 496      -4.608 -18.372 -50.409  1.00  0.00           H  
ATOM   4638  HA2 GLY A 496      -4.801 -17.062 -49.266  1.00  0.00           H  
ATOM   4639  HXT GLY A 496      -7.208 -18.038 -48.724  1.00  0.00           H  
TER    4640      GLY A 496
HETATM 4641  O1  UNK   900     -11.065 -49.536 -12.559  1.00  0.00           O  
HETATM 4642  O2  UNK   900      -7.464 -51.769 -14.882  1.00  0.00           O  
HETATM 4643  O3  UNK   900     -14.343 -46.840 -14.958  1.00  0.00           O  
HETATM 4644  O4  UNK   900     -18.968 -49.564 -18.373  1.00  0.00           O  
HETATM 4645  C1  UNK   900     -10.741 -49.187 -14.874  1.00  0.00           C  
HETATM 4646  C2  UNK   900     -10.326 -49.802 -13.688  1.00  0.00           C  
HETATM 4647  C3  UNK   900     -10.013 -49.407 -16.044  1.00  0.00           C  
HETATM 4648  C4  UNK   900     -11.985 -48.393 -14.878  1.00  0.00           C  
HETATM 4649  C5  UNK   900     -15.511 -48.379 -16.359  1.00  0.00           C  
HETATM 4650  C6  UNK   900      -9.211 -50.656 -13.695  1.00  0.00           C  
HETATM 4651  C7  UNK   900      -8.516 -50.896 -14.876  1.00  0.00           C  
HETATM 4652  C8  UNK   900      -8.907 -50.258 -16.047  1.00  0.00           C  
HETATM 4653  C9  UNK   900     -13.027 -48.623 -15.707  1.00  0.00           C  
HETATM 4654  C10 UNK   900     -14.286 -47.867 -15.644  1.00  0.00           C  
HETATM 4655  C11 UNK   900     -15.462 -49.367 -17.357  1.00  0.00           C  
HETATM 4656  C12 UNK   900     -16.757 -47.818 -16.044  1.00  0.00           C  
HETATM 4657  C13 UNK   900     -16.614 -49.752 -18.039  1.00  0.00           C  
HETATM 4658  C14 UNK   900     -17.914 -48.217 -16.707  1.00  0.00           C  
HETATM 4659  C15 UNK   900     -17.836 -49.179 -17.708  1.00  0.00           C  
HETATM 4660  C16 UNK   900     -11.118 -50.526 -11.558  1.00  0.00           C  
HETATM 4661  H1  UNK   900     -10.327 -48.952 -16.973  1.00  0.00           H  
HETATM 4662  H2  UNK   900     -12.032 -47.595 -14.147  1.00  0.00           H  
HETATM 4663  H3  UNK   900      -8.876 -51.145 -12.794  1.00  0.00           H  
HETATM 4664  H4  UNK   900      -8.381 -50.447 -16.971  1.00  0.00           H  
HETATM 4665  H5  UNK   900     -12.948 -49.417 -16.428  1.00  0.00           H  
HETATM 4666  H6  UNK   900     -14.543 -49.845 -17.645  1.00  0.00           H  
HETATM 4667  H7  UNK   900     -16.845 -47.047 -15.290  1.00  0.00           H  
HETATM 4668  H8  UNK   900     -16.561 -50.504 -18.813  1.00  0.00           H  
HETATM 4669  H9  UNK   900     -18.859 -47.763 -16.445  1.00  0.00           H  
HETATM 4670  H10 UNK   900     -11.865 -50.220 -10.844  1.00  0.00           H  
HETATM 4671  H11 UNK   900     -11.463 -51.483 -11.956  1.00  0.00           H  
HETATM 4672  H12 UNK   900     -10.172 -50.618 -11.024  1.00  0.00           H  
HETATM 4673  H13 UNK   900      -6.984 -51.816 -15.718  1.00  0.00           H  
HETATM 4674  H14 UNK   900     -19.755 -49.131 -18.036  1.00  0.00           H  
CONECT 2367 2372
CONECT 4634 4639
CONECT 2372 2367
CONECT 4639 4634
CONECT 4641 4646 4660
CONECT 4642 4651 4673
CONECT 4643 4654
CONECT 4643 4654
CONECT 4644 4659 4674
CONECT 4645 4646 4647 4648
CONECT 4645 4646
CONECT 4646 4641 4645 4650
CONECT 4646 4645
CONECT 4647 4645 4652 4661
CONECT 4647 4652
CONECT 4648 4645 4653 4662
CONECT 4648 4653
CONECT 4649 4654 4655 4656
CONECT 4649 4655
CONECT 4650 4646 4651 4663
CONECT 4650 4651
CONECT 4651 4642 4650 4652
CONECT 4651 4650
CONECT 4652 4647 4651 4664
CONECT 4652 4647
CONECT 4653 4648 4654 4665
CONECT 4653 4648
CONECT 4654 4643 4649 4653
CONECT 4654 4643
CONECT 4655 4649 4657 4666
CONECT 4655 4649
CONECT 4656 4649 4658 4667
CONECT 4656 4658
CONECT 4657 4655 4659 4668
CONECT 4657 4659
CONECT 4658 4656 4659 4669
CONECT 4658 4656
CONECT 4659 4644 4657 4658
CONECT 4659 4657
CONECT 4660 4641 4670 4671 4672
CONECT 4661 4647
CONECT 4662 4648
CONECT 4663 4650
CONECT 4664 4652
CONECT 4665 4653
CONECT 4666 4655
CONECT 4667 4656
CONECT 4668 4657
CONECT 4669 4658
CONECT 4670 4660
CONECT 4671 4660
CONECT 4672 4660
CONECT 4673 4642
CONECT 4674 4644
ENDMDL
END   
