# Supplementary material for: Echinatin attenuates acute lung injury and inflammatory responses via TAK1-MAPK/NF-κB and Keap1-Nrf2-HO-1 signaling pathways in macrophages
Source: PLoS One. 2024 May 16;19(5):e0303556. doi: 10.1371/journal.pone.0303556 (PMC11098428; doi:10.1371/journal.pone.0303556)
Supplement: S1 File — (ZIP) [file pone.0303556.s002.zip › Supporting Information/Fig 8-ELISA.xlsx]

## Sheet: IL-1β
	450nm							450nm	570nm	OD450-OD570		pg/ml
	C	LPS	DEX	L	M	H		1.512	0.042	1.47	1.389	400
	0.216	0.509	0.245	0.38	0.295	0.274		0.861	0.039	0.822	0.741	200
	0.215	0.525	0.255	0.327	0.316	0.273		0.509	0.038	0.471	0.39	100
	0.211	0.529	0.249	0.368	0.311	0.292		0.321	0.037	0.284	0.203	50
	0.226	0.494	0.243	0.385	0.31	0.27		0.223	0.038	0.185	0.104	25
	0.229	0.403	0.23	0.359	0.319	0.282		0.165	0.038	0.127	0.046	12.5
	0.219	0.498	0.248	0.336	0.297	0.287		0.142	0.037	0.105	0.024	6.25
								0.117	0.036	0.081	0	0
	570nm
	C	M	DEX	D	Z	H
	0.039	0.037	0.038	0.038	0.038	0.039
	0.037	0.038	0.037	0.038	0.039	0.038
	0.037	0.04	0.038	0.039	0.038	0.038
	0.037	0.037	0.036	0.038	0.04	0.037
	0.038	0.037	0.038	0.038	0.037	0.038
	0.037	0.038	0.037	0.037	0.038	0.039
	(OD450-OD570)-0.081
	0.096	0.391	0.126	0.261	0.176	0.154
	0.097	0.406	0.137	0.208	0.196	0.154
	0.093	0.408	0.13	0.248	0.192	0.173
	0.108	0.376	0.126	0.266	0.189	0.152
	0.11	0.285	0.111	0.24	0.201	0.163
	0.101	0.379	0.13	0.218	0.178	0.167
	IL-1β
	22.9603	107.493	31.5568	70.2411	45.8843	39.5802
	23.2468	111.791	34.7089	55.0539	51.6153	39.5802
	22.1006	112.364	32.703	66.5159	50.4691	45.0247
	26.3989	103.194	31.5568	71.6738	49.6095	39.0071
	26.972	77.1183	27.2585	64.2235	53.0481	42.1591
	24.393	104.054	32.703	57.9194	46.4574	43.3053

## Sheet: IL-6
	450nm								pg/mL	OD
	C	LPS	DEX	L	M	H			0	0.053	0
	0.092	2.884	1.861	2.276	2.138	2.186			7.8	0.149	0.096
	0.125	2.555	1.895	2.18	2.09	2.138			15.6	0.245	0.192
	0.094	2.659	1.87	2.11	2.042	2.259			31.3	0.403	0.35
	0.094	2.748	1.901	2.321	2.197	2.117			62.5	0.733	0.68
	0.126	2.633	1.709	2.429	2.134	2.167			125	1.313	1.26
	0.092	2.84	1.864	2.387	2.137	2.058			250	2.513	2.46
									500	2.987	2.934
	570nm
	C	M	DEX	D	Z	H
	0.038	0.073	0.079	0.044	0.72	0.086
	0.037	0.071	0.063	0.045	0.069	0.08
	0.038	0.073	0.066	0.045	0.086	0.078
	0.038	0.079	0.068	0.041	0.08	0.072
	0.038	0.074	0.052	0.046	0.083	0.088
	0.037	0.075	0.053	0.045	0.075	0.072
	(OD450-OD570)
	0.054	2.811	1.782	2.232	1.418	2.1
	0.088	2.484	1.832	2.135	2.021	2.058
	0.056	2.586	1.804	2.065	1.956	2.181
	0.056	2.669	1.833	2.28	2.117	2.045
	0.088	2.559	1.657	2.383	2.051	2.079
	0.055	2.765	1.811	2.342	2.062	1.986
	IL-6
	2.11224	283.439	178.439	224.357	141.296	210.888
	5.58163	250.071	183.541	214.459	202.827	206.602
	2.31633	260.48	180.684	207.316	196.194	219.153
	2.31633	268.949	183.643	229.255	212.622	205.276
	5.58163	257.724	165.684	239.765	205.888	208.745
	2.21429	278.745	181.398	235.582	207.01	199.255
