# Supplementary material for: Echinatin attenuates acute lung injury and inflammatory responses via TAK1-MAPK/NF-κB and Keap1-Nrf2-HO-1 signaling pathways in macrophages
Source: PLoS One. 2024 May 16;19(5):e0303556. doi: 10.1371/journal.pone.0303556 (PMC11098428; doi:10.1371/journal.pone.0303556)
Supplement: S1 File — (ZIP) [file pone.0303556.s002.zip › Supporting Information/Fig 8-lung injury score.xlsx]

## Sheet: lung injury score
score	control	LPS	DEX	L	M	H
	0	3	0	1	2	1
	0	2	0	2	2	2
	0	3	1	2	1	1
	0	3	0	3	2	1
	0	3	1	2	2	2
	0	3	1	1	0	1
