# Supplementary material for: Echinatin attenuates acute lung injury and inflammatory responses via TAK1-MAPK/NF-κB and Keap1-Nrf2-HO-1 signaling pathways in macrophages
Source: PLoS One. 2024 May 16;19(5):e0303556. doi: 10.1371/journal.pone.0303556 (PMC11098428; doi:10.1371/journal.pone.0303556)
Supplement: S1 File — (ZIP) [file pone.0303556.s002.zip › Supporting Information/S1_Fig-CETSA.xlsx]

## Sheet: IκBα-CETSA
	IκBα
					DMSO	Echinatin
45℃	D1	28962	E2	30042	1	1
48℃	D3	30918	E4	29554	1.06754	0.983756
51℃	D5	21418	E6	19424	0.739521	0.646561
54℃	D7	13521	E8	14062	0.466853	0.468078
57℃	D9	6128	E10	6041	0.211588	0.201085
60℃	D11	3422	E12	3026	0.118155	0.100726
63℃	D13	2389	E14	2330	0.0824874	0.0775581
					DMSO	Echinatin
45℃	D1	31699	E2	30391	1	1
48℃	D3	28209	E4	25226	0.889902	0.830048
51℃	D5	16793	E6	18641	0.529764	0.613372
54℃	D7	10320	E8	9154	0.325562	0.301208
57℃	D9	5170	E10	4627	0.163097	0.152249
60℃	D11	4035	E12	3663	0.127291	0.120529
63℃	D13	2638	E14	2497	0.0832203	0.0821625
					DMSO	Echinatin
45℃	1	32938	2	30338	1	1
48℃	3	28547	4	28006	0.866689	0.923133
51℃	5	20517	6	21369	0.622898	0.704364
54℃	7	13082	8	12221	0.39717	0.402828
57℃	9	6509	10	6466	0.197614	0.213132
60℃	11	5234	12	4574	0.158905	0.150768
63℃	13	2833	14	3047	0.0860101	0.100435

## Sheet: Nrf2-CETSA
	Nrf2
					DMSO	Echinatin
45℃	D1	22019	E2	26016	1	1
48℃	D3	24660	E4	24259	1.11994	0.932465
51℃	D5	18910	E6	18565	0.858804	0.713599
54℃	D7	11639	E8	8969	0.528589	0.344749
57℃	D9	4461	E10	4130	0.202598	0.158748
60℃	D11	1205	E12	1214	0.0547255	0.0466636
63℃	D13	798	E14	676	0.0362414	0.025984
					DMSO	Echinatin
45℃	D1	26124	E2	27443	1	1
48℃	D3	27935	E4	26940	1.06932	0.981671
51℃	D5	21896	E6	23122	0.838156	0.842546
54℃	D7	13887	E8	13474	0.53158	0.490981
57℃	D9	6351	E10	5346	0.24311	0.194804
60℃	D11	1296	E12	1193	0.0496096	0.0434719
63℃	D13	655	E14	576	0.0250727	0.020989
					DMSO	Echinatin
45℃	1	22719	2	25816	1	1
48℃	3	20633	4	21312	0.908183	0.825535
51℃	5	18401	6	17528	0.809939	0.678959
54℃	7	14646	8	12469	0.644659	0.482995
57℃	9	5826	10	6198	0.256437	0.240084
60℃	11	1305	12	1423	0.0574409	0.0551209
63℃	13	890	14	780	0.0391743	0.0302138
